# Supplementary material for: Kidney microbiota dysbiosis contributes to the development of hypertension
Source: Gut Microbes. 2022 Nov 12;14(1):2143220. doi: 10.1080/19490976.2022.2143220 (PMC9662196; doi:10.1080/19490976.2022.2143220)
Supplement: Supplemental Material [file KGMI_A_2143220_SM3919.zip]

Archive with 2 entries (2 files):
- 3_Supplementary Table S1_S8.xlsx
- Supplementary Figure 1_11.pdf
