# Supplementary material for: Kidney microbiota dysbiosis contributes to the development of hypertension
Source: Gut Microbes. 2022 Nov 12;14(1):2143220. doi: 10.1080/19490976.2022.2143220 (PMC9662196; doi:10.1080/19490976.2022.2143220)
Supplement: Supplemental Material [file KGMI_A_2143220_SM3919.zip › 3_Supplementary Table S1_S8.xlsx]

## Sheet: Legend
Table S1	Relative abundance profiles in the samples at the species level.
Table S2	Abundances of species from gastrointestinal tract or oral cavity.
Table S3	Detailed information on the differential species between SHRs and WKYs. Cut-off: LDA score ≥2.
Table S4	Detailed information on different KOs between SHRs and WKYs.
Table S5	Gene expression profiles in the samples.
Table S6	Detailed information on different gene expressions between SHRs and WKYs. Cut-off: abs (log2 FC) ≥2 and false discovery rate p<0.05.
Table S7	Functional annotation of different expression genes by Database for Annotation, Visualization and Integrated Discovery (DAVID) (SHRs vs. WKYs).
Table S8	Demographic data for six native kidney biopsies

## Sheet: Table S1
Species	SHR.W4.01	SHR.W4.02	SHR.W4.03	SHR.W4.04	SHR.W4.05	WKY.W4.01	WKY.W4.02	WKY.W4.03	WKY.W4.04	WKY.W4.05	SHR.W20.01	SHR.W20.02	SHR.W20.03	SHR.W20.04	SHR.W20.05	WKY.W20.01	WKY.W20.02	WKY.W20.03	WKY.W20.04	WKY.W20.05	SHR.W40.01	SHR.W40.02	SHR.W40.03	SHR.W40.04	SHR.W40.05	WKY.W40.01	WKY.W40.02	WKY.W40.03	WKY.W40.04	WKY.W40.05	taxonomy
Hepatitis delta virus	0	0	0	7e-06	2.7e-05	0	2e-05	0	1.8e-05	7e-06	0	0	0	0	0	0	8e-06	8e-06	0	0	0	0	0	0	0	0	1.1e-05	0	0	0	Viruses;Deltavirus;Hepatitis delta virus
Giant panda associated gemycircularvirus	0	0	0	0	0	0	0	0	0	0	0	0	0	0	0	0	0	0	0	0	0	0	0	0	0	0	0	0	0	1e-05	Viruses;Genomoviridae;Gemycircularvirus;unclassified Gemycircularvirus;Giant panda associated gemycircularvirus
Bougainvillea chlorotic vein banding virus	0	0	0	0	0	0	0	0	0	0	0	0	0	0	0	0	0	0	1e-05	0	0	0	0	0	0	0	0	0	0	0	Viruses;Retro-transcribing viruses;Caulimoviridae;Badnavirus;Bougainvillea chlorotic vein banding virus
Cacao swollen shoot CD virus	0	0	0	0	0	0	0	0	9e-06	0	0	0	0	0	0	0	0	0	0	0	0	0	0	0	0	0	0	0	0	0	Viruses;Retro-transcribing viruses;Caulimoviridae;Badnavirus;Cacao swollen shoot CD virus
Cacao swollen shoot virus	0	3.3e-05	8e-06	0	1.8e-05	0	0	0	0	0	0	0	0	0	0	0	0	0	0	0	0	0	0	0	0	0	0	0	0	0	Viruses;Retro-transcribing viruses;Caulimoviridae;Badnavirus;Cacao swollen shoot virus
Citrus yellow mosaic virus	8e-06	0	8e-06	0	0	0	0	0	0	0	0	0	0	0	0	0	0	0	0	8e-06	0	0	0	0	0	0	0	0	0	0	Viruses;Retro-transcribing viruses;Caulimoviridae;Badnavirus;Citrus yellow mosaic virus
Rubus yellow net virus	0	0	8e-06	0	0	0	0	0	0	0	0	0	0	0	0	0	0	0	0	0	0	0	0	0	0	0	0	0	0	0	Viruses;Retro-transcribing viruses;Caulimoviridae;Badnavirus;Rubus yellow net virus
Ambrosia asymptomatic virus 2 UKM-2007	5.8e-05	1.7e-05	7.7e-05	0	8e-05	0.000154	1e-05	1e-05	3.5e-05	1.5e-05	9e-06	8e-06	9e-06	8e-06	5.5e-05	0.000142	4.1e-05	4.9e-05	4.8e-05	9e-05	0	0	0	0	0	0	0	0	0	0	Viruses;Retro-transcribing viruses;Caulimoviridae;Badnavirus;unclassified Badnavirus;Ambrosia asymptomatic virus 2 UKM-2007
Banana streak CA virus	0	0	8e-06	7e-06	0	0	0	0	0	0	0	0	0	0	0	0	1.6e-05	0	0	8e-06	0	0	0	0	0	0	0	0	0	0	Viruses;Retro-transcribing viruses;Caulimoviridae;Badnavirus;unclassified Badnavirus;Banana streak CA virus
Bougainvillea badna virus	0	0	0	0	0	0	0	0	0	0	0	8e-06	0	8e-06	0	0	0	0	0	0	0	0	0	0	0	0	0	0	0	0	Viruses;Retro-transcribing viruses;Caulimoviridae;Badnavirus;unclassified Badnavirus;Bougainvillea badna virus
Chionoecetes opilio bacilliform virus	0.00108	0.001462	0.00104	0.001024	0.001149	0.001122	0.001343	0.000923	0.000975	0.00108	0.000922	0.001395	0.000915	0.001552	0.000697	0.000879	0.001001	0.000791	0.000795	0.000856	0.00055	0.000619	0.000433	0.000461	0.000709	0.00091	0.000931	0.000748	0.000783	0.000719	Viruses;Retro-transcribing viruses;Caulimoviridae;Badnavirus;unclassified Badnavirus;Chionoecetes opilio bacilliform virus
Cycad leaf necrosis virus	0	0	0	0	0	0	0	0	0	0	0	0	0	0	1.6e-05	0	0	0	0	0	0	0	0	0	0	0	0	0	0	0	Viruses;Retro-transcribing viruses;Caulimoviridae;Badnavirus;unclassified Badnavirus;Cycad leaf necrosis virus
Dioscorea bacilliform virus	0	0	0	0	0	0	0	1e-05	0	0	0	0	0	0	0	0	0	0	0	0	0	0	0	0	0	0	0	0	0	0	Viruses;Retro-transcribing viruses;Caulimoviridae;Badnavirus;unclassified Badnavirus;Dioscorea bacilliform virus
Pineapple bacilliform virus	0	1.7e-05	0	0	0	0	0	0	0	1.5e-05	0	1.6e-05	0	0	0	0	0	0	0	0	0	0	0	0	0	0	0	0	0	0	Viruses;Retro-transcribing viruses;Caulimoviridae;Badnavirus;unclassified Badnavirus;Pineapple bacilliform virus
Stilbocarpa mosaic bacilliform virus	0	0	0	0	0	7e-06	0	0	0	0	0	8e-06	0	0	0	0	0	0	1e-05	0	0	0	0	0	0	0	0	0	0	0	Viruses;Retro-transcribing viruses;Caulimoviridae;Badnavirus;unclassified Badnavirus;Stilbocarpa mosaic bacilliform virus
Sugarcane bacilliform virus	0	0	0	0	0	0	0	0	0	0	0	0	0	0	0	0	0	0	0	0	0	0	8e-06	0	0	0	0	0	0	0	Viruses;Retro-transcribing viruses;Caulimoviridae;Badnavirus;unclassified Badnavirus;Sugarcane bacilliform virus
Taro bacilliform CH virus	8e-06	0	0	0	0	0	0	0	0	0	0	0	0	0	0	0	0	0	0	0	0	0	0	0	0	0	0	0	0	0	Viruses;Retro-transcribing viruses;Caulimoviridae;Badnavirus;unclassified Badnavirus;Taro bacilliform CH virus
Strawberry vein banding virus	0	0	0	0	1.8e-05	0	0	0	0	0	0	0	0	0	0	0	0	0	0	0	0	0	0	0	0	0	0	0	0	0	Viruses;Retro-transcribing viruses;Caulimoviridae;Caulimovirus;Strawberry vein banding virus
Cassava vein mosaic virus	0	0	0	7e-06	0	0	0	0	0	0	0	0	0	0	0	0	0	0	0	0	0	0	0	0	0	0	0	0	0	0	Viruses;Retro-transcribing viruses;Caulimoviridae;Cavemovirus;Cassava vein mosaic virus
Tobacco vein clearing virus	0	0	0	2.9e-05	1.8e-05	0	0	0.000124	0	0	0	0	0	0	0	0	0	0	0	0	0	0	0	0	0	0	0	0	0	0	Viruses;Retro-transcribing viruses;Caulimoviridae;Cavemovirus;Tobacco vein clearing virus
Petunia vein clearing virus	0	0	8e-06	0	0	0	3e-05	0	9e-06	1.5e-05	9e-06	2.3e-05	9e-06	0	0	0	0	0	0	0	0	0	0	0	0	0	0	0	0	0	Viruses;Retro-transcribing viruses;Caulimoviridae;Petuvirus;Petunia vein clearing virus
Rose yellow vein virus	0	0	0	0	0	0	0	1e-05	0	0	0	0	0	0	0	0	0	0	0	0	0	0	0	0	0	0	0	0	0	0	Viruses;Retro-transcribing viruses;Caulimoviridae;Rosadnavirus;Rose yellow vein virus
Sweet potato vein clearing virus	0	0	0	0	0	0	0	1e-05	0	0	0	0	0	0	0	0	0	0	0	0	0	0	0	0	0	0	0	0	0	0	Viruses;Retro-transcribing viruses;Caulimoviridae;Solendovirus;Sweet potato vein clearing virus
Soybean chlorotic mottle virus	0	0	0	0	0	0	0	0	0	7e-06	0	0	0	0	0	0	0	0	0	0	0	0	0	0	0	0	0	0	0	0	Viruses;Retro-transcribing viruses;Caulimoviridae;Soymovirus;Soybean chlorotic mottle virus
Rice tungro bacilliform virus	0	0	0	0	0	0	0	0	9e-06	7e-06	0	0	0	0	0	0	0	0	0	0	0	0	0	0	0	0	0	0	0	0	Viruses;Retro-transcribing viruses;Caulimoviridae;Tungrovirus;Rice tungro bacilliform virus
Aristotelia chilensis virus 1	0	0	0	7e-06	0	0	0	0	9e-06	7e-06	0	1.6e-05	0	0	0	0	0	0	0	0	0	0	0	0	0	0	0	0	0	0	Viruses;Retro-transcribing viruses;Caulimoviridae;unclassified Caulimoviridae;Aristotelia chilensis virus 1
Red clover bacilliform virus	0	0	0	7e-06	0	0	0	0	0	0	0	0	0	0	0	0	0	0	0	0	0	0	0	0	0	0	0	0	0	0	Viruses;Retro-transcribing viruses;Caulimoviridae;unclassified Caulimoviridae;Red clover bacilliform virus
Rudbeckia flower distortion virus	0	0	0	0	0	0	0	0	0	0	9e-06	0	0	0	0	0	0	0	0	0	0	0	0	0	0	0	0	0	0	0	Viruses;Retro-transcribing viruses;Caulimoviridae;unclassified Caulimoviridae;Rudbeckia flower distortion virus
Duck hepatitis B virus	0.006238	0.005448	0.005598	0.004663	0.006576	0.005461	0.005096	0.005382	0.006686	0.006378	0.006192	0.004169	0.005483	0.006096	0.005283	0.005823	0.0062	0.006469	0.006231	0.005639	0.003564	0.003506	0.003613	0.003219	0.00458	0.005695	0.005731	0.006553	0.005001	0.005262	Viruses;Retro-transcribing viruses;Hepadnaviridae;Avihepadnavirus;Duck hepatitis B virus
Parrot hepatitis B virus	0	0	0	0	0	0	0	0	0	0	0	0	0	0	0	0	8e-06	0	0	0	0	0	0	0	0	0	0	0	0	0	Viruses;Retro-transcribing viruses;Hepadnaviridae;Avihepadnavirus;unclassified Avihepadnavirus;Parrot hepatitis B virus
Hepatitis B virus	0.000623	0.000515	0.000585	0.000479	0.00074	0.000915	0.000721	0.000892	0.0011	0.000799	0.000997	0.000358	0.000675	0.000616	0.000499	0.000666	0.000732	0.000602	0.000426	0.000562	0.000491	0.000524	0.000264	0.000321	0.000776	0.000567	0.00046	0.000729	0.000421	0.000709	Viruses;Retro-transcribing viruses;Hepadnaviridae;Orthohepadnavirus;Hepatitis B virus
Woodchuck hepatitis virus	0	0	0	0	0	0	0	0	0	0	0	0	0	0	0	0	0	0	0	0	0	0	0	1e-05	0	0	0	0	0	0	Viruses;Retro-transcribing viruses;Hepadnaviridae;Orthohepadnavirus;Woodchuck hepatitis virus
White sucker hepatitis B virus	0	0	0	0	0	0	0	2.1e-05	0	0	0	0	0	0	0	0	0	0	0	0	0	0	0	0	0	0	0	2.4e-05	0	0	Viruses;Retro-transcribing viruses;Hepadnaviridae;White sucker hepatitis B virus
Avian carcinoma Mill Hill virus 2	5.8e-05	9.1e-05	8.5e-05	0.000147	6.2e-05	7e-06	0.000227	0.000249	7.1e-05	7.4e-05	6.6e-05	6.2e-05	1.8e-05	4e-05	0.000103	3.6e-05	2.4e-05	1.6e-05	2.9e-05	2.4e-05	7.6e-05	3.2e-05	8e-06	6e-05	2.3e-05	7.1e-05	7.7e-05	6.7e-05	4.9e-05	0.00011	Viruses;Retro-transcribing viruses;Retroviridae;Orthoretrovirinae;Alpharetrovirus;Avian carcinoma Mill Hill virus 2
Avian leukosis virus	0.0129	0.013446	0.013361	0.012067	0.013107	0.013239	0.014319	0.012746	0.01582	0.015006	0.014933	0.014758	0.012953	0.016497	0.010646	0.011441	0.00987	0.013391	0.01412	0.012728	0.010827	0.008377	0.007804	0.00763	0.00988	0.011603	0.008854	0.011696	0.010628	0.009875	Viruses;Retro-transcribing viruses;Retroviridae;Orthoretrovirinae;Alpharetrovirus;Avian leukosis virus
Avian myeloblastosis virus	0.000764	0.000432	0.000377	0.000354	0.000446	0.000628	0.000533	0.000456	0.000452	0.000333	0.000621	0.000179	0.000268	0.000216	0.000586	0.000426	0.000895	0.000758	0.000843	0.001051	0.000466	0.000381	0.00024	0.000311	0.000664	0.000658	9.9e-05	0.000967	0.000499	0.000609	Viruses;Retro-transcribing viruses;Retroviridae;Orthoretrovirinae;Alpharetrovirus;Avian myeloblastosis virus
Rous sarcoma virus	0.001013	0.00137	0.00087	0.001002	0.001025	0.000788	0.001234	0.001327	0.001091	0.001354	0.001524	0.000888	0.000897	0.001576	0.001141	0.001482	0.000952	0.001442	0.001173	0.000701	0.000846	0.000999	0.000729	0.000983	0.000878	0.001052	0.000964	0.001362	0.001116	0.001168	Viruses;Retro-transcribing viruses;Retroviridae;Orthoretrovirinae;Alpharetrovirus;Rous sarcoma virus
UR2 sarcoma virus	4.2e-05	5e-05	2.3e-05	7e-06	4.5e-05	0.001282	0.001106	0.00112	0.000701	0.000585	0.000602	0.000849	0.000582	0.000656	0.00038	0.003	0.002173	0.002274	0.002588	0.002045	0.000677	0.001055	0.001066	0.000662	0.000484	0.002509	0.005194	0.002796	0.001801	0.002496	Viruses;Retro-transcribing viruses;Retroviridae;Orthoretrovirinae;Alpharetrovirus;UR2 sarcoma virus
Y73 sarcoma virus	0.012293	0.012973	0.011459	0.011876	0.013677	0.008172	0.013362	0.015079	0.011635	0.010714	0.010821	0.008447	0.009634	0.013217	0.010654	0.006897	0.011148	0.011356	0.012928	0.011645	0.008304	0.009154	0.00943	0.009455	0.009396	0.01043	0.00984	0.011593	0.008484	0.010125	Viruses;Retro-transcribing viruses;Retroviridae;Orthoretrovirinae;Alpharetrovirus;Y73 sarcoma virus
Avian musculoaponeurotic fibrosarcoma virus AS42	0.004137	0.006262	0.005144	0.005452	0.003315	0.004279	0.002637	0.002925	0.00274	0.003685	0.003736	0.004784	0.004882	0.002944	0.003723	0.005219	0.001896	0.003469	0.003615	0.004262	0.003775	0.007123	0.007411	0.005916	0.003286	0.0035	0.002279	0.00324	0.002055	0.002147	Viruses;Retro-transcribing viruses;Retroviridae;Orthoretrovirinae;Alpharetrovirus;unclassified Alpharetrovirus;Avian musculoaponeurotic fibrosarcoma virus AS42
Avian sarcoma virus	0.000357	0.000623	0.00047	0.00025	0.000143	0.000254	0.000879	0.00139	0.000505	0.000481	0.000856	0.00067	0.00049	0.000592	0.001925	0.000896	0.000911	0.000659	0.000678	0.000595	0.000262	0.000492	0.000425	0.000331	0.00036	0.000202	0.000175	0.000146	0.000196	0.000439	Viruses;Retro-transcribing viruses;Retroviridae;Orthoretrovirinae;Alpharetrovirus;unclassified Alpharetrovirus;Avian sarcoma virus
Lymphoproliferative disease virus	0	0	4.6e-05	2.2e-05	0	7e-06	0	2.1e-05	0	0	2.8e-05	0	0	0	2.4e-05	0	0	8e-06	0	2.4e-05	0	0	0	1e-05	0	0	0	0	0	0	Viruses;Retro-transcribing viruses;Retroviridae;Orthoretrovirinae;Alpharetrovirus;unclassified Alpharetrovirus;Lymphoproliferative disease virus
Jaagsiekte sheep retrovirus	0	0	0	0	0	0	3e-05	0	0	0	0	0	9e-06	0	0	0	8e-06	0	0	0	8e-06	0	0	1e-05	0	0	0	6e-06	0	0	Viruses;Retro-transcribing viruses;Retroviridae;Orthoretrovirinae;Betaretrovirus;Jaagsiekte sheep retrovirus
Mason-Pfizer monkey virus	0.000125	0.000291	4.6e-05	4.4e-05	0.000151	1.3e-05	9.9e-05	0.000259	0.000186	0.000244	0.000555	0.000164	0.00024	0.000248	0.000111	8e-05	0.00013	0.000206	0.000126	0.000277	0.00022	0.000143	0.000168	0.00013	0.000191	0.000324	0.00011	0.000182	9.8e-05	0.00022	Viruses;Retro-transcribing viruses;Retroviridae;Orthoretrovirinae;Betaretrovirus;Mason-Pfizer monkey virus
Mouse mammary tumor virus	0.000822	0.001105	0.000701	0.000906	0.00057	0.000334	0.000839	0.000539	0.001162	0.000762	0.000903	0.000865	0.001572	0.00068	0.001362	0.000648	0.001709	0.000874	0.000824	0.000685	0.00083	0.000627	0.000993	0.000892	0.001193	0.001244	0.000855	0.001568	0.00047	0.001218	Viruses;Retro-transcribing viruses;Retroviridae;Orthoretrovirinae;Betaretrovirus;Mouse mammary tumor virus
Squirrel monkey retrovirus	9.1e-05	0.000158	0.000246	0.00014	0.000481	0.000147	0.000158	0.000135	0.000293	0.000111	0.000198	0.00014	0.000203	0.00016	0.00019	0.000355	0.000163	0.000124	0.000155	0.000212	0.000144	0.000143	0.000144	6e-05	0.000236	0.000303	0.000131	0.000292	4.9e-05	8e-05	Viruses;Retro-transcribing viruses;Retroviridae;Orthoretrovirinae;Betaretrovirus;Squirrel monkey retrovirus
Bovine endogenous retrovirus beta 1	0	0	0	0	1.8e-05	0	0	0	0	0	0	0	0	0	0	0	0	0	1e-05	0	0	0	0	0	1.1e-05	4e-05	0	0	0	0	Viruses;Retro-transcribing viruses;Retroviridae;Orthoretrovirinae;Betaretrovirus;unclassified Betaretrovirus;Bovine endogenous retrovirus beta 1
Bovine retrovirus CH15	3.3e-05	1.7e-05	0	1.5e-05	0	0	4e-05	4.1e-05	0	2.2e-05	0	8e-06	0	0	8e-06	9e-06	0	2.5e-05	1e-05	8e-06	0	0	1.6e-05	0	3.4e-05	1e-05	1.1e-05	3e-05	0	2e-05	Viruses;Retro-transcribing viruses;Retroviridae;Orthoretrovirinae;Betaretrovirus;unclassified Betaretrovirus;Bovine retrovirus CH15
Desmodus rotundus endogenous retrovirus	5.8e-05	0	8e-06	0	3.6e-05	0	0	0	0	0	0	8e-06	4.6e-05	0	1.6e-05	0	0	2.5e-05	0	0	0	0	8e-06	2e-05	0	0	0	1.2e-05	0	0	Viruses;Retro-transcribing viruses;Retroviridae;Orthoretrovirinae;Betaretrovirus;unclassified Betaretrovirus;Desmodus rotundus endogenous retrovirus
Enzootic nasal tumour virus of goats	3.3e-05	1.7e-05	1.5e-05	1.5e-05	0	7e-06	0	3.1e-05	0	0	4.7e-05	0	0	1.6e-05	3.2e-05	1.8e-05	4.9e-05	0	0	2.4e-05	0	4.8e-05	4.8e-05	4e-05	3.4e-05	0	1.1e-05	1.8e-05	0	0	Viruses;Retro-transcribing viruses;Retroviridae;Orthoretrovirinae;Betaretrovirus;unclassified Betaretrovirus;Enzootic nasal tumour virus of goats
Human mammary tumor virus	0	0	0	0	0	0	0	0	0	0	0	0	0	0	0	0	0	8e-06	0	0	0	0	0	0	0	0	0	0	0	0	Viruses;Retro-transcribing viruses;Retroviridae;Orthoretrovirinae;Betaretrovirus;unclassified Betaretrovirus;Human mammary tumor virus
Rabbit endogenous retrovirus H	1.7e-05	0	0	0	2.7e-05	0	0	1e-05	1.8e-05	0	0	0	0	0	1.6e-05	0	0	1.6e-05	0	0	2.5e-05	0	0	1e-05	2.3e-05	0	0	1.2e-05	2e-05	0	Viruses;Retro-transcribing viruses;Retroviridae;Orthoretrovirinae;Betaretrovirus;unclassified Betaretrovirus;Rabbit endogenous retrovirus H
Simian retrovirus 4	0	0	0	0	0	7e-06	0	6.2e-05	0	0	9e-06	0	0	0	0	0	0	0	0	0	0	0	8e-06	0	3.4e-05	0	0	0	0	0	Viruses;Retro-transcribing viruses;Retroviridae;Orthoretrovirinae;Betaretrovirus;unclassified Betaretrovirus;Simian retrovirus 4
Simian retrovirus 8	4.2e-05	0	0	0	0	0	4.9e-05	0	0	5.9e-05	5.6e-05	0	1.8e-05	4.8e-05	1.6e-05	0	0	2.5e-05	0	0	1.7e-05	0	0	0	4.5e-05	0	0	0	0	5e-05	Viruses;Retro-transcribing viruses;Retroviridae;Orthoretrovirinae;Betaretrovirus;unclassified Betaretrovirus;Simian retrovirus 8
Primate T-lymphotropic virus 1	0	0	0	0	0	0	0	0	0	0	0	0	0	0	0	0	0	0	0	0	8e-06	0	8e-06	0	0	0	1.1e-05	2.4e-05	0	0	Viruses;Retro-transcribing viruses;Retroviridae;Orthoretrovirinae;Deltaretrovirus;Primate T-lymphotropic virus 1
Feline leukemia virus	0.007542	0.008081	0.006769	0.004973	0.008687	0.010989	0.012384	0.012548	0.012025	0.009168	0.011998	0.008065	0.009921	0.007144	0.007564	0.009125	0.00747	0.007549	0.008267	0.007978	0.005265	0.005688	0.005713	0.006347	0.006594	0.008963	0.006903	0.00831	0.006576	0.008437	Viruses;Retro-transcribing viruses;Retroviridae;Orthoretrovirinae;Gammaretrovirus;Mammalian gammaretrovirus group;Replication competent viruses;Feline leukemia virus
Gibbon ape leukemia virus	0.000889	0.000681	0.000993	0.000921	0.000971	0.000895	0.000632	0.000342	0.000754	0.000422	0.000922	0.000818	0.001248	0.000552	0.000855	0.000772	0.000228	0.000429	0.000426	0.000407	0.000271	0.000563	0.000417	0.000351	0.000394	0.000698	0.000636	0.000456	0.000343	0.000619	Viruses;Retro-transcribing viruses;Retroviridae;Orthoretrovirinae;Gammaretrovirus;Mammalian gammaretrovirus group;Replication competent viruses;Gibbon ape leukemia virus
Murine leukemia virus	0.003688	0.003131	0.002749	0.002372	0.003814	0.001936	0.003012	0.00336	0.004647	0.003537	0.005646	0.004255	0.007776	0.0032	0.003802	0.00403	0.003621	0.002736	0.003043	0.003284	0.003877	0.003546	0.003469	0.003168	0.005053	0.005372	0.004526	0.004973	0.002388	0.002956	Viruses;Retro-transcribing viruses;Retroviridae;Orthoretrovirinae;Gammaretrovirus;Mammalian gammaretrovirus group;Replication competent viruses;Murine leukemia virus
Harvey murine sarcoma virus	0	0	0	0	0	0	0	0	0	0	0	0	9e-06	0	0	0	0	0	0	0	0	0	0	0	0	0	0	0	0	0	Viruses;Retro-transcribing viruses;Retroviridae;Orthoretrovirinae;Gammaretrovirus;Mammalian gammaretrovirus group;Replication defective viruses;Harvey murine sarcoma virus
Kirsten murine sarcoma virus	0.00368	0.002732	0.002649	0.003345	0.003119	0.001649	0.00235	0.00419	0.003645	0.003189	0.003529	0.002112	0.002395	0.002536	0.002646	0.002192	0.002685	0.002299	0.002442	0.001679	0.001227	0.001301	0.000721	0.001283	0.00171	0.001558	0.001994	0.002274	0.001439	0.001328	Viruses;Retro-transcribing viruses;Retroviridae;Orthoretrovirinae;Gammaretrovirus;Mammalian gammaretrovirus group;Replication defective viruses;Kirsten murine sarcoma virus
Moloney murine sarcoma virus	0.008755	0.007807	0.007624	0.00761	0.007966	0.009493	0.009313	0.01007	0.009001	0.009412	0.008554	0.008392	0.007517	0.01016	0.008404	0.007705	0.008853	0.009271	0.009526	0.008475	0.006205	0.007004	0.006345	0.008603	0.007348	0.00954	0.008799	0.009374	0.009013	0.008946	Viruses;Retro-transcribing viruses;Retroviridae;Orthoretrovirinae;Gammaretrovirus;Mammalian gammaretrovirus group;Replication defective viruses;Moloney murine sarcoma virus
Woolly monkey sarcoma virus	0.002425	0.001752	0.002418	0.001694	0.002905	0.004647	0.004651	0.00419	0.002838	0.003285	0.002804	0.002501	0.001239	0.002912	0.00137	0.002166	0.001229	0.002439	0.003062	0.002363	0.00116	0.001634	0.001226	0.001895	0.001598	0.002175	0.001304	0.001799	0.001928	0.002117	Viruses;Retro-transcribing viruses;Retroviridae;Orthoretrovirinae;Gammaretrovirus;Mammalian gammaretrovirus group;Replication defective viruses;Woolly monkey sarcoma virus
Bat gammaretrovirus	2.5e-05	2.5e-05	3.1e-05	7e-06	0	7e-06	2e-05	1e-05	6.2e-05	1.5e-05	0	3.9e-05	0	1.6e-05	8e-06	0	8e-06	1.6e-05	1.9e-05	6.5e-05	0	3.2e-05	8e-06	1e-05	4.5e-05	1e-05	0	1.8e-05	0	2e-05	Viruses;Retro-transcribing viruses;Retroviridae;Orthoretrovirinae;Gammaretrovirus;Mammalian gammaretrovirus group;unclassified Mammalian gammaretrovirus;Bat gammaretrovirus
Reticuloendotheliosis virus	0.004336	0.005266	0.005637	0.004332	0.005435	0.005328	0.006646	0.007166	0.006314	0.005453	0.007246	0.005782	0.005889	0.007392	0.006368	0.004944	0.006648	0.00539	0.006028	0.0055	0.003157	0.003593	0.004006	0.004271	0.004681	0.004917	0.00389	0.0051	0.004139	0.004383	Viruses;Retro-transcribing viruses;Retroviridae;Orthoretrovirinae;Gammaretrovirus;Reticuloendotheliosis virus group;Reticuloendotheliosis virus
Duck infectious anemia virus	2.5e-05	8e-06	4.6e-05	0	6.2e-05	0	2e-05	0.000176	5.3e-05	7e-06	9e-06	6.2e-05	3.7e-05	5.6e-05	0	0.000107	4.1e-05	0	1.9e-05	0	0	1.6e-05	3.2e-05	0	0	9.1e-05	1.1e-05	2.4e-05	1e-05	5e-05	Viruses;Retro-transcribing viruses;Retroviridae;Orthoretrovirinae;Gammaretrovirus;Reticuloendotheliosis virus group;unclassified Reticuloendotheliosis virus group;Duck infectious anemia virus
Echidna ERV	1.7e-05	1.7e-05	3.9e-05	7e-06	9e-06	0	0	3.1e-05	1.8e-05	8.1e-05	4.7e-05	0	9e-06	0	0	0	0	2.5e-05	3.9e-05	6.5e-05	0	0	0	2e-05	0	7.1e-05	0	2.4e-05	3.9e-05	2e-05	Viruses;Retro-transcribing viruses;Retroviridae;Orthoretrovirinae;Gammaretrovirus;Reticuloendotheliosis virus group;unclassified Reticuloendotheliosis virus group;Echidna ERV
Galidia ERV	1.7e-05	1.7e-05	0	0	5.3e-05	7e-06	2e-05	7.3e-05	1.8e-05	0	0	0	2.8e-05	4e-05	8e-06	9e-06	3.3e-05	0	0	4.9e-05	1.7e-05	3.2e-05	8e-06	0	4.5e-05	5.1e-05	0.000121	1.8e-05	2e-05	3e-05	Viruses;Retro-transcribing viruses;Retroviridae;Orthoretrovirinae;Gammaretrovirus;Reticuloendotheliosis virus group;unclassified Reticuloendotheliosis virus group;Galidia ERV
Abelson murine leukemia virus	0.003539	0.004111	0.003858	0.003418	0.005444	0.006162	0.00555	0.005517	0.004833	0.00421	0.005909	0.005143	0.006759	0.003688	0.003723	0.006284	0.004736	0.003733	0.003625	0.003211	0.003318	0.002292	0.002556	0.002948	0.003567	0.003328	0.002849	0.003599	0.003004	0.004004	Viruses;Retro-transcribing viruses;Retroviridae;Orthoretrovirinae;Gammaretrovirus;unclassified Gammaretrovirus;Abelson murine leukemia virus
Koala retrovirus	0.00093	0.000806	0.000716	0.000759	0.000998	0.00032	0.000365	0.000425	0.000355	0.000252	0.000932	0.000834	0.001165	0.000584	0.001204	0.000266	9.8e-05	0.000157	0.000368	0.000359	0.000313	0.00046	0.000296	0.000421	0.000416	0.000324	0.000219	0.000371	0.000225	0.00013	Viruses;Retro-transcribing viruses;Retroviridae;Orthoretrovirinae;Gammaretrovirus;unclassified Gammaretrovirus;Koala retrovirus
Murine osteosarcoma virus	0.00466	0.003688	0.003912	0.004177	0.00392	0.004827	0.004582	0.006917	0.004629	0.004055	0.00255	0.003647	0.003125	0.00568	0.005022	0.003089	0.005029	0.005208	0.005156	0.004816	0.006044	0.007409	0.007371	0.007931	0.007168	0.003369	0.004701	0.003915	0.005637	0.006071	Viruses;Retro-transcribing viruses;Retroviridae;Orthoretrovirinae;Gammaretrovirus;unclassified Gammaretrovirus;Murine osteosarcoma virus
Odocoileus hemionus endogenous retrovirus	0	8e-06	4.6e-05	7.4e-05	6.2e-05	0	2e-05	0	0	0	2.8e-05	3.1e-05	3.7e-05	1.6e-05	0	4.4e-05	8e-06	8e-06	5.8e-05	4.1e-05	2.5e-05	0	1.6e-05	1e-05	2.3e-05	3e-05	6.6e-05	2.4e-05	6.9e-05	2e-05	Viruses;Retro-transcribing viruses;Retroviridae;Orthoretrovirinae;Gammaretrovirus;unclassified Gammaretrovirus;Odocoileus hemionus endogenous retrovirus
RD114 retrovirus	0	4.2e-05	0	4.4e-05	9e-06	0.00012	0.000119	0.000166	5.3e-05	8.9e-05	1.9e-05	0	0.000111	4.8e-05	8e-06	8e-05	8.1e-05	8e-06	2.9e-05	8e-06	8e-06	8e-06	0	1e-05	2.3e-05	0.000192	6.6e-05	0.00014	5.9e-05	0.00012	Viruses;Retro-transcribing viruses;Retroviridae;Orthoretrovirinae;Gammaretrovirus;unclassified Gammaretrovirus;RD114 retrovirus
Rat leukemia virus	0.006288	0.005805	0.003681	0.00417	0.005008	0.003852	0.006152	0.006741	0.005436	0.004077	0.005721	0.005914	0.008182	0.0032	0.005331	0.006009	0.005484	0.006271	0.006338	0.005297	0.004376	0.003776	0.00407	0.002657	0.004816	0.006353	0.005643	0.006146	0.004169	0.004343	Viruses;Retro-transcribing viruses;Retroviridae;Orthoretrovirinae;Gammaretrovirus;unclassified Gammaretrovirus;Rat leukemia virus
Recombinant M-MuLV/RaLV retrovirus	0.012933	0.010481	0.009164	0.007853	0.008509	0.008946	0.01188	0.012849	0.011156	0.010167	0.012082	0.013005	0.019518	0.008472	0.011921	0.011743	0.008975	0.011125	0.010408	0.010805	0.011098	0.00921	0.00967	0.008773	0.010488	0.01393	0.01338	0.015544	0.011929	0.012072	Viruses;Retro-transcribing viruses;Retroviridae;Orthoretrovirinae;Gammaretrovirus;unclassified Gammaretrovirus;Recombinant M-MuLV/RaLV retrovirus
Spleen focus-forming virus	0	0	0	0	0	0	0	0	0	0	0	0	0	0	0	0	0	0	0	0	0	1.6e-05	0	0	0	0	0	0	0	0	Viruses;Retro-transcribing viruses;Retroviridae;Orthoretrovirinae;Gammaretrovirus;unclassified Gammaretrovirus;Spleen focus-forming virus
Bovine immunodeficiency virus	4.2e-05	0	0	0	0	0	0	0	9e-06	1.5e-05	0	0	0	0	0	0	0	0	0	0	0	0	0	0	0	0	0	0	0	0	Viruses;Retro-transcribing viruses;Retroviridae;Orthoretrovirinae;Lentivirus;Bovine lentivirus group;Bovine immunodeficiency virus
Equine infectious anemia virus	5e-05	5.8e-05	9.2e-05	1.5e-05	0	7e-06	7.9e-05	0.000145	5.3e-05	4.4e-05	9.4e-05	7e-05	5.5e-05	0.000136	4e-05	8e-05	7.3e-05	9.9e-05	0.000116	0.00013	0.000102	2.4e-05	8e-05	0	2.3e-05	0.000121	3.3e-05	6.7e-05	2.9e-05	6e-05	Viruses;Retro-transcribing viruses;Retroviridae;Orthoretrovirinae;Lentivirus;Equine lentivirus group;Equine infectious anemia virus
Feline immunodeficiency virus	0	0	0	0	5.3e-05	0	1e-05	0	0	4.4e-05	0	0	0	0	8e-06	0	0	0	0	0	1.7e-05	0	0	1e-05	1.1e-05	0	3.3e-05	6e-06	0	1e-05	Viruses;Retro-transcribing viruses;Retroviridae;Orthoretrovirinae;Lentivirus;Feline lentivirus group;Feline immunodeficiency virus
Caprine arthritis encephalitis virus	6.6e-05	8e-06	8e-06	0	1.8e-05	0	2e-05	0	0	7e-06	0	8e-06	0	8e-06	0	0	1.6e-05	3.3e-05	1.9e-05	0	1.7e-05	0	0	0	0	2e-05	0	6e-06	2e-05	0	Viruses;Retro-transcribing viruses;Retroviridae;Orthoretrovirinae;Lentivirus;Ovine/caprine lentivirus group;Caprine arthritis encephalitis virus
Ovine progressive pneumonia virus	0	0	0	1.5e-05	0	0	1e-05	0	9e-06	7e-06	0	8e-06	0	0	0	0	0	0	0	8e-06	0	0	0	2e-05	0	1e-05	1.1e-05	0	0	0	Viruses;Retro-transcribing viruses;Retroviridae;Orthoretrovirinae;Lentivirus;Ovine/caprine lentivirus group;unclassified Ovine/caprine lentivirus;Ovine progressive pneumonia virus
Human immunodeficiency virus 1	0.005432	0.004468	0.004274	0.004671	0.006282	0.008405	0.005619	0.010101	0.007227	0.005017	0.005354	0.00434	0.004845	0.004728	0.005521	0.003559	0.00537	0.004499	0.0066	0.004889	0.003242	0.004823	0.004182	0.004743	0.004085	0.003945	0.005589	0.004553	0.00458	0.004453	Viruses;Retro-transcribing viruses;Retroviridae;Orthoretrovirinae;Lentivirus;Primate lentivirus group;Human immunodeficiency virus 1
Human immunodeficiency virus 2	1.7e-05	8e-06	0	0	1.8e-05	0	0	4.1e-05	0	0	0	8e-06	0	2.4e-05	0	9e-06	0	0	0	0	0	0	0	0	0	0	0	6e-06	0	1e-05	Viruses;Retro-transcribing viruses;Retroviridae;Orthoretrovirinae;Lentivirus;Primate lentivirus group;Human immunodeficiency virus 2
Simian immunodeficiency virus	0	3.3e-05	2.3e-05	0	0	0	3e-05	3.1e-05	5.3e-05	0	5.6e-05	0	2.8e-05	0	8e-06	9e-06	1.6e-05	0.00014	0	2.4e-05	8e-06	0	4e-05	2e-05	3.4e-05	5.1e-05	0	0	2e-05	3e-05	Viruses;Retro-transcribing viruses;Retroviridae;Orthoretrovirinae;Lentivirus;Primate lentivirus group;Simian immunodeficiency virus
Human immunodeficiency virus	0	0	0	0	0	0	0	0	0	0	0	0	0	1.6e-05	0	0	0	8e-06	1e-05	8e-06	0	0	0	0	0	0	0	0	0	0	Viruses;Retro-transcribing viruses;Retroviridae;Orthoretrovirinae;Lentivirus;Primate lentivirus group;unclassified Primate lentivirus group;Human immunodeficiency virus
Equine foamy virus	0	0	0	0	0	0	0	0	0	0	0	0	0	0	0	0	8e-06	0	0	0	0	0	0	0	0	0	0	0	0	0	Viruses;Retro-transcribing viruses;Retroviridae;Spumaretrovirinae;Spumavirus;Equine foamy virus
Simian foamy virus	0	0	0	0	0	0	0	0	0	0	0	8e-06	0	0	0	0	0	0	0	4.1e-05	8e-06	0	0	0	0	0	0	3.6e-05	0	1e-05	Viruses;Retro-transcribing viruses;Retroviridae;Spumaretrovirinae;Spumavirus;Simian foamy virus
Atlantic salmon swim bladder sarcoma virus	8e-06	0	0	0	0	0	0	0	0	0	0	0	0	0	0	0	8e-06	0	0	0	0	0	0	0	0	1e-05	6.6e-05	0	0.000176	0	Viruses;Retro-transcribing viruses;Retroviridae;unclassified Retroviridae;Atlantic salmon swim bladder sarcoma virus
Avian endogenous retrovirus EAV-HP	0	0	0	0	1.8e-05	0	0	0	0	0	0	0	2.8e-05	0	0	0	0	0	0	0	0	0	0	0	0	0	0	0	0	0	Viruses;Retro-transcribing viruses;Retroviridae;unclassified Retroviridae;Avian retroviruses;Avian endogenous retrovirus EAV-HP
Citrus endogenous pararetrovirus	1.7e-05	0	0	0	4.5e-05	0	2e-05	0	0	7.4e-05	1.9e-05	4.7e-05	9e-06	2.4e-05	0	0	0	8e-06	0	0	0	0	0	0	0	0	0	0	0	0	Viruses;Retro-transcribing viruses;Retroviridae;unclassified Retroviridae;Citrus endogenous pararetrovirus
Eidolon helvum lung retrovirus 1	0	0	0	0	0	7e-06	4e-05	1e-05	0	0	0	0	0	8e-06	8e-06	0	8e-06	0	1.9e-05	2.4e-05	8e-06	0	8e-06	1e-05	0	6.1e-05	3.3e-05	1.2e-05	1e-05	0	Viruses;Retro-transcribing viruses;Retroviridae;unclassified Retroviridae;Eidolon helvum lung retrovirus 1
Human endogenous retrovirus K	0.000532	0.000141	0.000216	0.000214	0.000312	0.000928	0.000316	0.000301	0.00039	0.000296	0.000386	9.4e-05	0.000416	0.00012	0.000246	0.000115	0.000171	0.000264	0.000174	0.000196	0.000144	0.000151	0.000136	0.000231	0.000349	0.000142	6.6e-05	0.000152	0.000157	0.00022	Viruses;Retro-transcribing viruses;Retroviridae;unclassified Retroviridae;Human endogenous retroviruses;Human endogenous retrovirus K
Human endogenous retrovirus W	0	0	0	0	0	0	0	0	0	3e-05	0	0	9e-06	0	0	0	0	0	0	0	0	0	0	0	0	0	0	0	0	0	Viruses;Retro-transcribing viruses;Retroviridae;unclassified Retroviridae;Human endogenous retroviruses;Human endogenous retrovirus W
Human endogenous retrovirus	2.5e-05	5e-05	0	6.6e-05	9e-06	0	8.9e-05	3.1e-05	1.8e-05	5.9e-05	0	0	0.000139	0	1.6e-05	5.3e-05	1.6e-05	1.6e-05	1e-05	8e-06	0	1.6e-05	0	2e-05	4.5e-05	0	6.6e-05	0	0	0	Viruses;Retro-transcribing viruses;Retroviridae;unclassified Retroviridae;Human endogenous retroviruses;Human endogenous retrovirus
IC4 retrovirus	0.002425	0.002301	0.002534	0.002078	0.002379	0.001963	0.00237	0.002582	0.002492	0.002286	0.002672	0.002587	0.002385	0.002912	0.002511	0.001873	0.00236	0.002777	0.002287	0.002159	0.002049	0.001912	0.002219	0.002296	0.002408	0.002337	0.002893	0.002541	0.002094	0.002776	Viruses;Retro-transcribing viruses;Retroviridae;unclassified Retroviridae;IC4 retrovirus
Golden hamster intracisternal A-particle H18	0.000557	0.000523	0.000316	0.000619	0.000437	0.00034	0.00081	0.000508	0.000576	0.000303	0.000461	0.000405	0.000536	0.00036	0.000475	0.000186	0.000285	0.000511	0.000388	0.000603	0.000652	0.000452	0.000553	0.000953	0.000664	0.000415	0.000515	0.000322	0.000538	0.000409	Viruses;Retro-transcribing viruses;Retroviridae;unclassified Retroviridae;Intracisternal A-particles;Golden hamster intracisternal A-particle H18
Mouse Intracisternal A-particle	2.5e-05	1.7e-05	3.1e-05	0	5.3e-05	0	6.9e-05	1e-05	8e-05	7e-06	2.8e-05	8e-06	8.3e-05	0	3.2e-05	1.8e-05	5.7e-05	1.6e-05	4.8e-05	4.9e-05	0	9.5e-05	8e-06	4e-05	6.8e-05	2e-05	0	1.2e-05	2.9e-05	4e-05	Viruses;Retro-transcribing viruses;Retroviridae;unclassified Retroviridae;Intracisternal A-particles;Mouse Intracisternal A-particle
LNras*SN acutely transforming retrovirus	0.003082	0.002874	0.002834	0.003345	0.003626	0.002203	0.002449	0.002624	0.003308	0.003774	0.002221	0.002493	0.002071	0.003064	0.00236	0.00182	0.002653	0.002439	0.002869	0.002436	0.00204	0.001634	0.002003	0.001695	0.001733	0.002215	0.001918	0.002681	0.002124	0.002317	Viruses;Retro-transcribing viruses;Retroviridae;unclassified Retroviridae;LNras*SN acutely transforming retrovirus
Melomys burtoni retrovirus	0	0	0	0	0	0	0	0	0	0	0	0	0	0	0	0	8e-06	0	0	0	0	0	0	0	0	0	0	0	0	0	Viruses;Retro-transcribing viruses;Retroviridae;unclassified Retroviridae;Melomys burtoni retrovirus
Myeloproliferative leukemia virus	8e-06	2.5e-05	4.6e-05	0	8.9e-05	0	0	9.3e-05	0.000133	7.4e-05	5.6e-05	0.000187	0.00012	9.6e-05	4.8e-05	5.3e-05	3.3e-05	4.1e-05	5.8e-05	7.3e-05	4.2e-05	4e-05	4.8e-05	3e-05	0	6.1e-05	8.8e-05	8.5e-05	7.8e-05	4e-05	Viruses;Retro-transcribing viruses;Retroviridae;unclassified Retroviridae;Myeloproliferative leukemia virus
Simian retrovirus Y	0	2.5e-05	0	0	0	0	0	0	0	0	0	0	0	0	0	0	0	0	0	0	0	0	0	0	0	0	0	0	0	0	Viruses;Retro-transcribing viruses;Retroviridae;unclassified Retroviridae;Simian retrovirus Y
Python curtus endogenous retrovirus	0	0	0	0	0	0	0	0	9e-06	0	0	0	0	0	0	0	0	0	0	0	0	0	0	0	0	0	0	0	0	0	Viruses;Retro-transcribing viruses;Retroviridae;unclassified Retroviridae;sauropsid retroviruses;Python curtus endogenous retrovirus
Python molurus endogenous retrovirus	8e-06	2.5e-05	8e-06	0	1.8e-05	0	0	6.2e-05	0	5.2e-05	2.8e-05	0	9e-06	0	0	0	1.6e-05	3.3e-05	0	0	8e-06	8e-06	8e-06	1e-05	6.8e-05	0	0	1.2e-05	0	1e-05	Viruses;Retro-transcribing viruses;Retroviridae;unclassified Retroviridae;sauropsid retroviruses;Python molurus endogenous retrovirus
unidentified retrovirus	0	0	0	0	0	0	0	0	1.8e-05	0	0	0	0	0	0	0	0	0	0	0	0	8e-06	0	0	0	0	1.1e-05	0	0	1e-05	Viruses;Retro-transcribing viruses;Retroviridae;unclassified Retroviridae;unidentified retrovirus
Gossypium mustelinum symptomless alphasatellite [Gossypium latifolium]	0	0	0	0	0	0	0	0	0	0	0	0	0	0	0	0	0	8e-06	0	0	0	0	0	0	0	0	0	0	0	0	Viruses;Satellites;Satellite Nucleic Acids;Single stranded DNA satellites;Alphasatellites;Begomovirus-associated alphasatellites;Gossypium mustelinum symptomless alphasatellite [Gossypium latifolium]
Strawberry latent ringspot virus satellite RNA	5.8e-05	0.000149	7.7e-05	0.000192	0.000125	0.0002	0.000158	0.000259	0.000142	8.1e-05	3.8e-05	0.000226	0.000129	8e-05	1.6e-05	0.000275	9.8e-05	7.4e-05	0.000145	0.00022	2.5e-05	7.1e-05	0.000104	9e-05	4.5e-05	0.000192	0.000153	0.000146	0.000108	0.00017	Viruses;Satellites;Satellite Nucleic Acids;Single stranded RNA satellites;Large single stranded RNA satellites;Strawberry latent ringspot virus satellite RNA
Sewage-associated circular DNA molecule-3	0	0	0	0	0	0	0	0	0	0	0	0	0	0	0	0	0	0	0	0	0	0	0	0	0	0	1.1e-05	6e-06	0	0	Viruses;Satellites;Satellite Nucleic Acids;unclassified Satellite Nucleic Acids;Sewage-associated circular DNA molecule-3
Cafeteriavirus-dependent mavirus	4.2e-05	0	0	0	0	0	0	0	0	0	0	6.2e-05	0	8e-06	0	9e-06	0	0	1e-05	0	0	0	0	0	3.4e-05	0	0	0	1e-05	0	Viruses;Virus families not assigned to an order;Lavidaviridae;Mavirus;Cafeteriavirus-dependent mavirus
Lake Sinai virus 3	8e-06	0	0	0	1.8e-05	0	0	3.1e-05	0	0	0	0	9e-06	0	0	0	0	0	0	0	0	0	0	0	0	0	1.1e-05	0	0	1e-05	Viruses;Virus families not assigned to an order;Sinaivirus;unclassified Sinaivirus;Lake Sinai virus 3
Lake Sinai virus	0	0	0	0	0	0	4e-05	1e-05	0	5.9e-05	0	0	0	0	0	0	4.1e-05	1.6e-05	1.9e-05	8.1e-05	0	0	0	0	0	8.1e-05	2.2e-05	7.3e-05	4.9e-05	8e-05	Viruses;Virus families not assigned to an order;Sinaivirus;unclassified Sinaivirus;Lake Sinai virus
Haloarcula hispanica virus PH1	0	2.5e-05	8e-06	2.9e-05	0	0	5.9e-05	5.2e-05	6.2e-05	4.4e-05	4.7e-05	3.9e-05	9e-06	4e-05	6.3e-05	4.4e-05	0	0	3.9e-05	6.5e-05	0	7.1e-05	1.6e-05	7e-05	4.5e-05	3e-05	7.7e-05	3.6e-05	2e-05	2e-05	Viruses;Virus families not assigned to an order;Sphaerolipoviridae;Alphasphaerolipovirus;Haloarcula hispanica virus PH1
Haloarcula californiae icosahedral virus 1	0	0	0	0	0	7e-06	0	0	0	0	0	0	0	0	0	0	0	0	0	0	0	0	0	0	0	0	0	0	0	0	Viruses;Virus families not assigned to an order;Sphaerolipoviridae;unclassified Sphaerolipoviridae;Haloarcula californiae icosahedral virus 1
Fowl aviadenovirus C	0	0	0	0	0	0	0	0	0	0	9e-06	0	9e-06	0	0	0	0	0	0	0	0	0	8e-06	0	1.1e-05	0	1.1e-05	0	0	0	Viruses;dsDNA viruses, no RNA stage;Adenoviridae;Aviadenovirus;Fowl aviadenovirus C
Fowl aviadenovirus E	0	0	0	0	0	0	0	0	0	7e-06	0	0	0	0	0	0	0	0	0	0	0	0	0	0	0	0	1.1e-05	0	0	0	Viruses;dsDNA viruses, no RNA stage;Adenoviridae;Aviadenovirus;Fowl aviadenovirus E
Psittacine adenovirus 1	0	0	0	0	0	0	0	0	0	0	0	0	0	8e-06	0	0	0	0	0	0	0	0	0	0	0	0	0	0	0	0	Viruses;dsDNA viruses, no RNA stage;Adenoviridae;Aviadenovirus;unclassified Aviadenovirus;Psittacine adenovirus 1
Bat mastadenovirus A	0	0	0	0	0	0	0	0	0	0	0	0	0	0	0	0	8e-06	0	0	0	0	0	0	0	0	0	0	0	0	0	Viruses;dsDNA viruses, no RNA stage;Adenoviridae;Mastadenovirus;Bat mastadenovirus A
Bat mastadenovirus C	0	8e-06	0	0	0	7e-06	1e-05	0	0	0	0	0	0	0	0	0	8e-06	8e-06	0	0	0	0	0	0	0	0	0	0	0	0	Viruses;dsDNA viruses, no RNA stage;Adenoviridae;Mastadenovirus;Bat mastadenovirus C
Bat mastadenovirus G	0	0	0	0	0	0	0	0	0	0	0	0	0	0	0	0	8e-06	0	0	0	0	0	0	0	0	0	0	6e-06	0	2e-05	Viruses;dsDNA viruses, no RNA stage;Adenoviridae;Mastadenovirus;Bat mastadenovirus G
Bovine mastadenovirus B	0	0	0	0	0	0	0	0	0	0	0	0	0	0	0	0	0	0	0	0	0	0	0	0	0	0	0	0	0	1e-05	Viruses;dsDNA viruses, no RNA stage;Adenoviridae;Mastadenovirus;Bovine mastadenovirus B
Human mastadenovirus A	0	0	0	0	9e-06	7e-06	0	0	0	0	9e-06	0	0	0	0	0	0	0	0	0	0	0	0	0	0	0	0	0	0	0	Viruses;dsDNA viruses, no RNA stage;Adenoviridae;Mastadenovirus;Human mastadenovirus A
Human mastadenovirus B	0	8e-06	4.6e-05	0	1.8e-05	0	0	1e-05	1.8e-05	0	2.8e-05	3.9e-05	0	8e-06	8e-06	1.8e-05	6.5e-05	1.6e-05	1.9e-05	0	1.7e-05	1.6e-05	0	1e-05	0	0	5.5e-05	1.8e-05	4.9e-05	0	Viruses;dsDNA viruses, no RNA stage;Adenoviridae;Mastadenovirus;Human mastadenovirus B
Human mastadenovirus C	0	0	0	0	0	0	0	0	0	0	0	0	0	0	8e-06	0	8e-06	0	0	0	0.000245	0.0005	0.000328	0.000261	0.000214	0	0	0	0	0	Viruses;dsDNA viruses, no RNA stage;Adenoviridae;Mastadenovirus;Human mastadenovirus C
Human mastadenovirus D	8e-06	8e-06	0	0	0	0	0	0	0	1.5e-05	0	0	0	0	0	0	0	4.1e-05	0	0	0	0	0	2e-05	0	0	0	6e-06	0	0	Viruses;dsDNA viruses, no RNA stage;Adenoviridae;Mastadenovirus;Human mastadenovirus D
Human mastadenovirus E	0	0	0	0	0	0	0	0	0	0	0	0	0	0	0	0	0	0	0	0	0	0	0	0	1.1e-05	0	0	6e-06	0	0	Viruses;dsDNA viruses, no RNA stage;Adenoviridae;Mastadenovirus;Human mastadenovirus E
Ovine mastadenovirus A	0.003788	0.003571	0.004389	0.003986	0.004339	0.005728	0.003851	0.003184	0.004665	0.004188	0.004846	0.005392	0.004161	0.00552	0.003754	0.006116	0.003442	0.003939	0.003566	0.003545	0.003115	0.003292	0.002668	0.00362	0.003342	0.003338	0.003748	0.003623	0.003777	0.003105	Viruses;dsDNA viruses, no RNA stage;Adenoviridae;Mastadenovirus;Ovine mastadenovirus A
Porcine mastadenovirus C	0	0	0	0	0	0	0	1e-05	0	0	0	0	0	0	0	0	0	0	0	0	0	0	0	0	0	0	0	0	0	0	Viruses;dsDNA viruses, no RNA stage;Adenoviridae;Mastadenovirus;Porcine mastadenovirus C
Squirrel adenovirus 1	0	0	0	0	0	0	0	0	0	0	0	0	0	0	0	0	0	8e-06	0	0	0	0	0	0	0	0	0	0	0	0	Viruses;dsDNA viruses, no RNA stage;Adenoviridae;Mastadenovirus;unclassified Mastadenovirus;Squirrel adenovirus 1
Simian adenovirus 19	0	0	0	7e-06	0	0	0	0	0	0	0	0	0	0	0	0	0	0	0	0	0	0	0	0	0	0	0	0	0	0	Viruses;dsDNA viruses, no RNA stage;Adenoviridae;Mastadenovirus;unclassified Simian adenoviruses;Simian adenovirus 19
Simian adenovirus 7	0	0	0	0	0	0	0	0	0	0	0	0	0	8e-06	0	0	0	0	0	0	0	0	0	0	0	0	0	0	0	0	Viruses;dsDNA viruses, no RNA stage;Adenoviridae;Mastadenovirus;unclassified Simian adenoviruses;Simian adenovirus 7
Simian mastadenovirus WIV19	0	0	0	0	0	0	0	2.1e-05	0	0	0	0	0	0	0	0	0	0	0	1.6e-05	0	0	0	0	0	0	0	0	0	1e-05	Viruses;dsDNA viruses, no RNA stage;Adenoviridae;Mastadenovirus;unclassified Simian adenoviruses;Simian mastadenovirus WIV19
Pan troglodytes adenovirus	0	0	8e-06	0	0	0	0	0	0	0	0	0	0	0	0	0	0	0	0	0	0	0	0	0	0	0	0	0	0	0	Viruses;dsDNA viruses, no RNA stage;Adenoviridae;unclassified Adenoviridae;Pan troglodytes adenovirus
Acidianus bottle-shaped virus 3	0	0	0	0	0	0	1e-05	0	0	0	0	0	0	0	0	0	0	0	0	0	0	0	0	0	0	0	0	0	0	0	Viruses;dsDNA viruses, no RNA stage;Ampullaviridae;Ampullavirus;unclassified Ampullavirus;Acidianus bottle-shaped virus 3
Heliothis virescens ascovirus 3a	0	0	0	0	9e-06	0	1e-05	0	9e-06	7e-06	0	0	0	0	0	0	0	0	0	0	0	0	0	0	0	0	0	0	0	0	Viruses;dsDNA viruses, no RNA stage;Ascoviridae;Ascovirus;Heliothis virescens ascovirus 3a
Spodoptera frugiperda ascovirus 1a	0	0	0	0	0	0	1e-05	0	0	0	0	0	0	0	0	0	0	0	0	0	0	0	0	0	0	4e-05	1.1e-05	6e-06	0	0	Viruses;dsDNA viruses, no RNA stage;Ascoviridae;Ascovirus;Spodoptera frugiperda ascovirus 1a
Trichoplusia ni ascovirus 2c	0.000399	0.000565	0.000516	0.000494	0.000624	0.000267	0.000286	0.000674	0.000399	0.000185	0.000489	0.00074	0.00061	0.000944	0.000713	0.000453	0.000456	0.00056	0.000562	0.00044	0.000584	0.000539	0.000441	0.000511	0.000563	0.000253	0.000438	0.000377	0.000372	0.000519	Viruses;dsDNA viruses, no RNA stage;Ascoviridae;Ascovirus;unclassified Ascovirus;Trichoplusia ni ascovirus 2c
Diadromus pulchellus ascovirus 4a	8e-06	0	0	0	0	0	0	0	0	0	0	0	0	0	0	0	0	0	0	2.4e-05	0	1.6e-05	0	0	1.1e-05	1e-05	0	6e-06	0	0	Viruses;dsDNA viruses, no RNA stage;Ascoviridae;Toursvirus;Diadromus pulchellus ascovirus 4a
African swine fever virus	6.6e-05	5.8e-05	0.000123	0.000169	0.000169	6.7e-05	0.000257	0.000114	8e-05	0.000178	7.5e-05	0.000187	0.000231	0.000168	0.000127	0.00032	0.000187	0.000198	0.000136	8e-06	0.000161	0.000182	0.00016	0.000271	0.000349	0.000152	0.000208	0.000146	0.000235	0.00013	Viruses;dsDNA viruses, no RNA stage;Asfarviridae;Asfivirus;African swine fever virus
Adoxophyes honmai nucleopolyhedrovirus	0	0	0	0	0	0	0	0	0	0	0	0	0	0	0	0	0	0	0	0	0	0	0	1e-05	0	0	0	0	0	0	Viruses;dsDNA viruses, no RNA stage;Baculoviridae;Alphabaculovirus;Adoxophyes honmai nucleopolyhedrovirus
Agrotis ipsilon multiple nucleopolyhedrovirus	0.001429	0.001387	0.00181	0.002475	0.001818	0.001649	0.001155	0.000861	0.001525	0.001435	0.001449	0.001519	0.001655	0.001432	0.001798	0.001056	0.000936	0.001582	0.00157	0.001605	0.001007	0.001055	0.000801	0.001314	0.001452	0.000799	0.001151	0.00104	0.000822	0.000639	Viruses;dsDNA viruses, no RNA stage;Baculoviridae;Alphabaculovirus;Agrotis ipsilon multiple nucleopolyhedrovirus
Agrotis segetum nucleopolyhedrovirus A	0	0	0	0	0	0	0	0	0	0	0	0	0	0	0	0	0	0	0	0	0	0	0	0	1.1e-05	0	0	0	0	0	Viruses;dsDNA viruses, no RNA stage;Baculoviridae;Alphabaculovirus;Agrotis segetum nucleopolyhedrovirus A
Agrotis segetum nucleopolyhedrovirus B	0	0	0	0	0	0	0	0	0	0	0	0	0	0	0	0	0	0	1e-05	0	0	0	0	0	0	0	0	0	0	0	Viruses;dsDNA viruses, no RNA stage;Baculoviridae;Alphabaculovirus;Agrotis segetum nucleopolyhedrovirus B
Bombyx mori nucleopolyhedrovirus	0	0	0	0	0	7e-06	0	0	0	0	0	0	0	8e-06	0	0	0	0	0	0	0	0	0	0	0	0	0	0	0	0	Viruses;dsDNA viruses, no RNA stage;Baculoviridae;Alphabaculovirus;Bombyx mori nucleopolyhedrovirus
Buzura suppressaria nucleopolyhedrovirus	0	0	0	0	0	0	1e-05	0	9e-06	0	0	0	1.8e-05	0	1.6e-05	9e-06	0	0	1e-05	8e-06	1.7e-05	0	8e-06	3e-05	3.4e-05	1e-05	3.3e-05	0	2e-05	1e-05	Viruses;dsDNA viruses, no RNA stage;Baculoviridae;Alphabaculovirus;Buzura suppressaria nucleopolyhedrovirus
Choristoneura fumiferana DEF multiple nucleopolyhedrovirus	0	0	0	0	0	0	0	0	0	0	0	0	0	0	0	0	0	0	0	0	0	0	8e-06	0	0	0	0	0	0	0	Viruses;dsDNA viruses, no RNA stage;Baculoviridae;Alphabaculovirus;Choristoneura fumiferana DEF multiple nucleopolyhedrovirus
Choristoneura fumiferana multiple nucleopolyhedrovirus	0	0	0	1.5e-05	0	4.7e-05	1e-05	2.1e-05	0	1.5e-05	0	1.6e-05	1.8e-05	0	1.6e-05	1.8e-05	0	0	1e-05	8e-06	1.7e-05	1.6e-05	8e-06	1e-05	1.1e-05	0	0	1.8e-05	0	5e-05	Viruses;dsDNA viruses, no RNA stage;Baculoviridae;Alphabaculovirus;Choristoneura fumiferana multiple nucleopolyhedrovirus
Choristoneura murinana nucleopolyhedrovirus	0	0	0	0	0	6.7e-05	0	0	0	0	0	0	0	0	0	0	0	0	0	0	0	2.4e-05	0	0	0	0	0	0	0	0	Viruses;dsDNA viruses, no RNA stage;Baculoviridae;Alphabaculovirus;Choristoneura murinana nucleopolyhedrovirus
Choristoneura rosaceana nucleopolyhedrovirus	8e-06	8e-06	8e-06	0	0	0	0	0	0	7e-06	0	0	0	0	0	0	8e-06	8e-06	0	0	0	0	0	0	0	0	0	0	0	0	Viruses;dsDNA viruses, no RNA stage;Baculoviridae;Alphabaculovirus;Choristoneura rosaceana nucleopolyhedrovirus
Chrysodeixis chalcites nucleopolyhedrovirus	0	2.5e-05	0	0	2.7e-05	0	0	6.2e-05	0	0	0	8e-06	9e-06	0	1.6e-05	0	1.6e-05	8e-06	0	0	0	1.6e-05	0	1e-05	1.1e-05	1e-05	0	2.4e-05	2.9e-05	2e-05	Viruses;dsDNA viruses, no RNA stage;Baculoviridae;Alphabaculovirus;Chrysodeixis chalcites nucleopolyhedrovirus
Chrysodeixis includens nucleopolyhedrovirus	0	0	8e-06	0	0	0	0	0	0	0	0	0	3.7e-05	0	0	0	0	0	0	0	0	0	0	0	0	0	1.1e-05	0	0	0	Viruses;dsDNA viruses, no RNA stage;Baculoviridae;Alphabaculovirus;Chrysodeixis includens nucleopolyhedrovirus
Clanis bilineata nucleopolyhedrovirus	0	0	0	0	9e-06	0	0	0	0	0	0	0	0	0	0	0	0	0	0	0	0	0	0	0	0	0	0	0	0	0	Viruses;dsDNA viruses, no RNA stage;Baculoviridae;Alphabaculovirus;Clanis bilineata nucleopolyhedrovirus
Ectropis obliqua nucleopolyhedrovirus	0	0	0	0	0	0	0	0	0	0	0	8e-06	0	0	0	0	0	0	0	0	0	0	0	0	0	0	0	0	0	0	Viruses;dsDNA viruses, no RNA stage;Baculoviridae;Alphabaculovirus;Ectropis obliqua nucleopolyhedrovirus
Euproctis pseudoconspersa nucleopolyhedrovirus	8e-06	0	0	7e-06	0	7e-06	1e-05	0	0	0	0	0	0	0	0	0	8e-06	0	0	0	0	0	0	0	0	0	0	0	0	0	Viruses;dsDNA viruses, no RNA stage;Baculoviridae;Alphabaculovirus;Euproctis pseudoconspersa nucleopolyhedrovirus
Helicoverpa armigera nucleopolyhedrovirus	1.7e-05	0	3.1e-05	7e-06	9e-06	0	0	0	0	0	7.5e-05	0	9e-06	0	7.9e-05	0	7.3e-05	4.9e-05	1.9e-05	8e-06	0	0	1.6e-05	0	2.3e-05	0	3.3e-05	1.2e-05	1e-05	1e-05	Viruses;dsDNA viruses, no RNA stage;Baculoviridae;Alphabaculovirus;Helicoverpa armigera nucleopolyhedrovirus
Hyphantria cunea nucleopolyhedrovirus	0	0	0	7e-06	0	0	0	0	0	0	0	0	0	0	0	0	0	0	0	0	0	0	0	0	0	0	0	0	0	1e-05	Viruses;dsDNA viruses, no RNA stage;Baculoviridae;Alphabaculovirus;Hyphantria cunea nucleopolyhedrovirus
Leucania separata nucleopolyhedrovirus	0	0	0	0	0	0	0	0	0	0	0	0	0	0	0	9e-06	0	0	0	0	0	0	8e-06	0	0	0	0	0	0	0	Viruses;dsDNA viruses, no RNA stage;Baculoviridae;Alphabaculovirus;Leucania separata nucleopolyhedrovirus
Lymantria dispar multiple nucleopolyhedrovirus	0.000407	0.000133	0.00047	0.000243	0.000437	6e-05	0.000198	0.000249	0.000142	0.000266	0.000367	0.000327	0.000361	0.000264	0.000349	0.000231	0.000269	9.1e-05	0.0003	0.000359	0.000203	0.000317	0.000248	0.000311	0.000371	0.000283	0.000274	0.000243	0.000303	0.0002	Viruses;dsDNA viruses, no RNA stage;Baculoviridae;Alphabaculovirus;Lymantria dispar multiple nucleopolyhedrovirus
Mamestra configurata nucleopolyhedrovirus B	0.0001	0.0001	0.000146	4.4e-05	5.3e-05	2.7e-05	0.000217	7.3e-05	8.9e-05	5.9e-05	0.000122	9.4e-05	0.000166	0.000128	0.000103	2.7e-05	1.6e-05	4.1e-05	0.000126	4.9e-05	2.5e-05	8e-06	3.2e-05	8e-05	2.3e-05	0.000132	7.7e-05	3e-05	3.9e-05	6e-05	Viruses;dsDNA viruses, no RNA stage;Baculoviridae;Alphabaculovirus;Mamestra configurata nucleopolyhedrovirus B
Maruca vitrata nucleopolyhedrovirus	0	0	8e-06	0	0	0	3e-05	0	0	0	0	0	0	0	8e-06	9e-06	0	0	2.9e-05	0	0	0	0	0	1.1e-05	0	0	1.2e-05	0	0	Viruses;dsDNA viruses, no RNA stage;Baculoviridae;Alphabaculovirus;Maruca vitrata nucleopolyhedrovirus
Orgyia leucostigma nucleopolyhedrovirus	3.3e-05	8e-06	8e-06	7e-06	9e-06	0	0	1e-05	1.8e-05	3e-05	0	7.8e-05	1.8e-05	8e-06	8e-06	0	0	4.9e-05	8.7e-05	3.3e-05	0	0	4.8e-05	5e-05	3.4e-05	1e-05	3.3e-05	1.2e-05	5.9e-05	4e-05	Viruses;dsDNA viruses, no RNA stage;Baculoviridae;Alphabaculovirus;Orgyia leucostigma nucleopolyhedrovirus
Spodoptera exigua multiple nucleopolyhedrovirus	0	8e-06	0	7e-06	0	0	0	0	9e-06	7e-06	9e-06	0	0	1.6e-05	0	0	0	0	0	0	0	0	0	0	0	0	0	0	0	0	Viruses;dsDNA viruses, no RNA stage;Baculoviridae;Alphabaculovirus;Spodoptera exigua multiple nucleopolyhedrovirus
Spodoptera frugiperda multiple nucleopolyhedrovirus	0	0	0	7e-06	0	0	0	0	0	0	0	0	0	0	0	0	0	0	0	0	0	0	0	0	0	0	0	0	0	0	Viruses;dsDNA viruses, no RNA stage;Baculoviridae;Alphabaculovirus;Spodoptera frugiperda multiple nucleopolyhedrovirus
Spodoptera litura nucleopolyhedrovirus	0	0	0	0	0	0	0	0	0	0	0	0	0	0	0	0	0	0	0	0	8e-06	8e-06	8e-06	0	0	0	0	0	0	0	Viruses;dsDNA viruses, no RNA stage;Baculoviridae;Alphabaculovirus;Spodoptera litura nucleopolyhedrovirus
Thysanoplusia orichalcea nucleopolyhedrovirus	2.5e-05	8e-06	0	0	9e-06	0	0	0	0	0	0	8e-06	0	0	8e-06	0	1.6e-05	0	0	3.3e-05	0	0	0	0	0	1e-05	0	6e-06	1e-05	0	Viruses;dsDNA viruses, no RNA stage;Baculoviridae;Alphabaculovirus;Thysanoplusia orichalcea nucleopolyhedrovirus
Trichoplusia ni single nucleopolyhedrovirus	5e-05	0.000166	7.7e-05	8.8e-05	6.2e-05	8.7e-05	9.9e-05	2.1e-05	4.4e-05	0.000126	0.000104	3.1e-05	0.000102	0.000144	7.1e-05	0.000142	7.3e-05	0.00019	0.000107	0.000122	7.6e-05	5.6e-05	2.4e-05	0.00013	7.9e-05	5.1e-05	8.8e-05	7.9e-05	2e-05	0.0001	Viruses;dsDNA viruses, no RNA stage;Baculoviridae;Alphabaculovirus;Trichoplusia ni single nucleopolyhedrovirus
Apocheima cinerarium nucleopolyhedrovirus	0	0	0	0	0	0	0	0	0	0	0	0	0	0	0	0	0	0	0	0	0	8e-06	0	1e-05	1.1e-05	0	0	0	0	0	Viruses;dsDNA viruses, no RNA stage;Baculoviridae;Alphabaculovirus;unclassified Alphabaculovirus;Apocheima cinerarium nucleopolyhedrovirus
Catopsilia pomona nucleopolyhedrovirus	0	0	0	0	0	0	1e-05	0	0	0	9e-06	0	9e-06	0	0	0	0	0	0	0	0	8e-06	0	0	0	0	0	0	0	1e-05	Viruses;dsDNA viruses, no RNA stage;Baculoviridae;Alphabaculovirus;unclassified Alphabaculovirus;Catopsilia pomona nucleopolyhedrovirus
Dendrolimus kikuchii nucleopolyhedrovirus	0	0	0	0	0	0	0	0	0	0	0	0	0	0	0	0	0	0	0	0	0	0	0	0	0	0	0	6e-06	0	0	Viruses;dsDNA viruses, no RNA stage;Baculoviridae;Alphabaculovirus;unclassified Alphabaculovirus;Dendrolimus kikuchii nucleopolyhedrovirus
Hemileuca sp. nucleopolyhedrovirus	0	0	0	0	0	0	0	1e-05	0	0	0	0	0	0	0	0	0	1.6e-05	0	0	0	0	0	0	0	0	0	0	0	0	Viruses;dsDNA viruses, no RNA stage;Baculoviridae;Alphabaculovirus;unclassified Alphabaculovirus;Hemileuca sp. nucleopolyhedrovirus
Hyposidra talaca NPV	0	0	8e-06	0	0	0	0	0	0	0	0	0	0	0	0	0	0	0	0	0	0	8e-06	0	0	0	0	0	0	0	0	Viruses;dsDNA viruses, no RNA stage;Baculoviridae;Alphabaculovirus;unclassified Alphabaculovirus;Hyposidra talaca NPV
Lonomia obliqua multiple nucleopolyhedrovirus	0	0	0	0	9e-06	7e-06	0	0	0	0	0	0	0	0	0	0	8e-06	8e-06	1e-05	0	2.5e-05	1.6e-05	8e-06	0	3.4e-05	4e-05	1.1e-05	1.2e-05	1e-05	2e-05	Viruses;dsDNA viruses, no RNA stage;Baculoviridae;Alphabaculovirus;unclassified Alphabaculovirus;Lonomia obliqua multiple nucleopolyhedrovirus
Lymantria xylina nucleopolyhedrovirus	3.3e-05	0.000174	5.4e-05	4.4e-05	6.2e-05	0	4e-05	1e-05	6.2e-05	2.2e-05	3.8e-05	8e-06	0.000102	4.8e-05	8e-06	3.6e-05	1.6e-05	2.5e-05	2.9e-05	3.3e-05	1.7e-05	8e-06	2.4e-05	1e-05	6.8e-05	0	5.5e-05	2.4e-05	2e-05	2e-05	Viruses;dsDNA viruses, no RNA stage;Baculoviridae;Alphabaculovirus;unclassified Alphabaculovirus;Lymantria xylina nucleopolyhedrovirus
Malacosoma neustria nucleopolyhedrovirus	0	8e-06	0	0	9e-06	0.0001	0	4.1e-05	0	7e-06	0	0	9e-06	0	0	0	8e-06	0	0	8e-06	8e-06	2.4e-05	0	1e-05	2.3e-05	1e-05	1.1e-05	6e-06	0	4e-05	Viruses;dsDNA viruses, no RNA stage;Baculoviridae;Alphabaculovirus;unclassified Alphabaculovirus;Malacosoma neustria nucleopolyhedrovirus
Malacosoma sp. alphabaculovirus	0	2.5e-05	0	0	9e-06	0	0	0	0	0	0	0	0	8e-06	0	0	0	0	0	0	0	0	0	0	0	0	0	0	0	0	Viruses;dsDNA viruses, no RNA stage;Baculoviridae;Alphabaculovirus;unclassified Alphabaculovirus;Malacosoma sp. alphabaculovirus
Mythimna unipuncta nucleopolyhedrovirus	0	8e-06	8e-06	1.5e-05	3.6e-05	0	4.9e-05	4.1e-05	9e-06	5.2e-05	0	3.1e-05	9e-06	0	2.4e-05	0	0	8e-06	0	0	0	8e-06	8e-06	3e-05	0	0	0.000153	4.3e-05	5.9e-05	6e-05	Viruses;dsDNA viruses, no RNA stage;Baculoviridae;Alphabaculovirus;unclassified Alphabaculovirus;Mythimna unipuncta nucleopolyhedrovirus
Nepytia phantasmaria nucleopolyhedrovirus	0	0	0	0	0	0	0	0	0	0	0	0	0	0	0	0	0	0	0	0	0	0	0	0	1.1e-05	0	0	0	0	0	Viruses;dsDNA viruses, no RNA stage;Baculoviridae;Alphabaculovirus;unclassified Alphabaculovirus;Nepytia phantasmaria nucleopolyhedrovirus
Operophtera brumata nucleopolyhedrovirus	0	0	0	0	0	0	0	0	0	7e-06	0	0	0	0	8e-06	0	0	0	0	0	8e-06	0	0	0	1.1e-05	0	0	0	0	0	Viruses;dsDNA viruses, no RNA stage;Baculoviridae;Alphabaculovirus;unclassified Alphabaculovirus;Operophtera brumata nucleopolyhedrovirus
Peridroma alphabaculovirus	0	0	0	0	0	0	0	0	0	0	0	0	0	0	0	0	0	0	0	0	0	8e-06	0	0	0	0	0	6e-06	0	1e-05	Viruses;dsDNA viruses, no RNA stage;Baculoviridae;Alphabaculovirus;unclassified Alphabaculovirus;Peridroma alphabaculovirus
Spodoptera exempta nucleopolyhedrovirus	0	0	0	0	0	7e-06	0	0	0	0	0	0	0	0	0	0	8e-06	0	0	0	0	0	0	1e-05	0	0	0	0	0	0	Viruses;dsDNA viruses, no RNA stage;Baculoviridae;Alphabaculovirus;unclassified Alphabaculovirus;Spodoptera exempta nucleopolyhedrovirus
Sucra jujuba nucleopolyhedrovirus	0	8e-06	0	7e-06	0	0	0	0	9e-06	0	0	0	0	0	8e-06	9e-06	8e-06	0	1e-05	0	0	2.4e-05	2.4e-05	0	5.6e-05	2e-05	1.1e-05	0	1e-05	0	Viruses;dsDNA viruses, no RNA stage;Baculoviridae;Alphabaculovirus;unclassified Alphabaculovirus;Sucra jujuba nucleopolyhedrovirus
Adoxophyes orana granulovirus	0	0	0	0	0	1.3e-05	1e-05	0	0	0	9e-06	0	0	0	0	0	0	0	0	0	0	0	0	0	0	0	0	0	0	1e-05	Viruses;dsDNA viruses, no RNA stage;Baculoviridae;Betabaculovirus;Adoxophyes orana granulovirus
Agrotis segetum granulovirus	0	0	0	0	0	0	0	0	0	0	0	2.3e-05	0	8e-06	0	0	8e-06	0	0	0	0	8e-06	0	0	0	0	1.1e-05	0	0	0	Viruses;dsDNA viruses, no RNA stage;Baculoviridae;Betabaculovirus;Agrotis segetum granulovirus
Choristoneura fumiferana granulovirus	0.000191	0.000158	0.000146	0.000184	0.000196	0.000294	4.9e-05	8.3e-05	0.00016	0.000111	0.000151	0.000109	0.000166	0.000248	0.000103	0.000142	8.1e-05	0.000157	4.8e-05	8.1e-05	0.000169	0.000214	0.000353	0.00013	0.000101	0.000162	5.5e-05	0.000164	8.8e-05	9e-05	Viruses;dsDNA viruses, no RNA stage;Baculoviridae;Betabaculovirus;Choristoneura fumiferana granulovirus
Clostera anastomosis granulovirus B	0	0	0	0	0	0	0	0	0	0	9e-06	0	0	0	0	0	0	0	0	0	0	0	0	0	0	0	0	0	0	0	Viruses;dsDNA viruses, no RNA stage;Baculoviridae;Betabaculovirus;Clostera anastomosis granulovirus B
Cryptophlebia leucotreta granulovirus	0	0	0	0	0	0	0	0	9e-06	0	0	0	0	0	0	0	0	0	0	0	0	0	0	0	2.3e-05	0	0	0	0	0	Viruses;dsDNA viruses, no RNA stage;Baculoviridae;Betabaculovirus;Cryptophlebia leucotreta granulovirus
Cydia pomonella granulovirus	0	0	0	0	0	2.7e-05	0	1e-05	0	0	9e-06	1.6e-05	1.8e-05	4e-05	6.3e-05	3.6e-05	3.3e-05	0.000115	0	0	1.7e-05	4.8e-05	8.8e-05	0.0001	7.9e-05	5.1e-05	7.7e-05	3e-05	0.000147	0.00015	Viruses;dsDNA viruses, no RNA stage;Baculoviridae;Betabaculovirus;Cydia pomonella granulovirus
Epinotia aporema granulovirus	0	0	0	0	0	0	0	6.2e-05	0	0	3.8e-05	0	0	0	8e-06	0	0	0	0	0	0	0	8e-06	0	0	5.1e-05	1.1e-05	0	0	0	Viruses;dsDNA viruses, no RNA stage;Baculoviridae;Betabaculovirus;Epinotia aporema granulovirus
Phthorimaea operculella granulovirus	0	0	8e-06	7e-06	0	0	1e-05	0	0	0	0	0	9e-06	0	0	0	0	0	0	0	0	8e-06	0	0	0	0	0	0	0	5e-05	Viruses;dsDNA viruses, no RNA stage;Baculoviridae;Betabaculovirus;Phthorimaea operculella granulovirus
Plodia interpunctella granulovirus	2.5e-05	8e-06	0	0	1.8e-05	0	0	0	9e-06	7e-06	0	8e-06	9e-06	0	0	0	0	8e-06	3.9e-05	0	0	0	0	0	0	0	0	0	0	0	Viruses;dsDNA viruses, no RNA stage;Baculoviridae;Betabaculovirus;Plodia interpunctella granulovirus
Plutella xylostella granulovirus	0	0	0	0	0	0	1e-05	0	0	0	0	2.3e-05	0	0	0	0	0	0	0	0	0	0	0	0	0	0	0	0	0	0	Viruses;dsDNA viruses, no RNA stage;Baculoviridae;Betabaculovirus;Plutella xylostella granulovirus
Pseudaletia unipuncta granulovirus	0	0	0	0	1.8e-05	0	0	0	0	0	0	0	0	0	0	0	0	0	0	0	0	0	0	0	0	0	0	0	0	0	Viruses;dsDNA viruses, no RNA stage;Baculoviridae;Betabaculovirus;Pseudaletia unipuncta granulovirus
Spodoptera litura granulovirus	0.000648	0.000399	0.000531	0.000486	0.000597	0.000107	0.000444	0.000363	0.000319	0.000185	0.000423	0.000421	0.000601	0.00044	0.000396	0.000337	0.000423	0.000255	0.000426	0.000497	0.000525	0.000492	0.000473	0.000481	0.000844	0.000506	0.000427	0.000365	0.000509	0.000389	Viruses;dsDNA viruses, no RNA stage;Baculoviridae;Betabaculovirus;Spodoptera litura granulovirus
Cnaphalocrocis medinalis granulovirus	0	0	0	0	9e-06	0	0	0	0	0	0	0	0	0	0	0	0	0	0	0	0	0	0	0	0	0	0	0	0	0	Viruses;dsDNA viruses, no RNA stage;Baculoviridae;Betabaculovirus;unclassified Betabaculovirus;Cnaphalocrocis medinalis granulovirus
Diatraea saccharalis granulovirus	0	0	0	7e-06	0	0	0	0	0	0	0	0	0	0	0	0	0	0	1e-05	0	0	2.4e-05	8e-06	0	0	0	0	0	0	2e-05	Viruses;dsDNA viruses, no RNA stage;Baculoviridae;Betabaculovirus;unclassified Betabaculovirus;Diatraea saccharalis granulovirus
Erinnyis ello granulovirus	0	0	8e-06	0	0	0	0	0	0	0	0	0	0	0	0	0	0	8e-06	0	0	0	0	0	0	0	0	0	0	0	0	Viruses;dsDNA viruses, no RNA stage;Baculoviridae;Betabaculovirus;unclassified Betabaculovirus;Erinnyis ello granulovirus
Spodoptera frugiperda granulovirus	0	0	0	0	9e-06	7e-06	0	0	0	7e-06	0	0	3.7e-05	0	0	0	0	0	0	8e-06	0	0	0	0	0	0	0	0	0	0	Viruses;dsDNA viruses, no RNA stage;Baculoviridae;Betabaculovirus;unclassified Betabaculovirus;Spodoptera frugiperda granulovirus
Culex nigripalpus nucleopolyhedrovirus	0	0	8e-06	0	0	0	0	0	0	0	9e-06	0	3.7e-05	0	0	0	0	0	0	0	8e-06	0	0	0	0	0	0	0	0	0	Viruses;dsDNA viruses, no RNA stage;Baculoviridae;Deltabaculovirus;Culex nigripalpus nucleopolyhedrovirus
Neodiprion sertifer nucleopolyhedrovirus	0.003298	0.003621	0.002641	0.002696	0.002682	0.002897	0.003614	0.002966	0.00313	0.003219	0.00366	0.00247	0.003023	0.003168	0.002844	0.003577	0.002929	0.003272	0.003741	0.002991	0.00265	0.002515	0.002516	0.001965	0.002284	0.002924	0.003397	0.002985	0.00321	0.002916	Viruses;dsDNA viruses, no RNA stage;Baculoviridae;Gammabaculovirus;Neodiprion sertifer nucleopolyhedrovirus
Urbanus proteus nucleopolyhedrovirus	0	0	0	0	0	0	0	0	0	7e-06	0	0	0	0	0	0	0	0	0	0	0	0	0	0	0	0	0	0	0	0	Viruses;dsDNA viruses, no RNA stage;Baculoviridae;unclassified Baculoviridae;Urbanus proteus nucleopolyhedrovirus
unidentified baculovirus	0	0	0	7e-06	0	0	0	0	0	0	0	0	0	0	0	0	0	0	0	0	0	0	0	0	0	0	0	0	0	0	Viruses;dsDNA viruses, no RNA stage;Baculoviridae;unclassified Baculoviridae;unidentified baculovirus
Sulfolobus virus STSV1	0	0	0	0	0	7e-06	0	0	0	0	0	0	0	0	0	0	0	0	0	0	0	0	0	0	0	0	0	0	0	0	Viruses;dsDNA viruses, no RNA stage;Bicaudaviridae;unclassified Bicaudaviridae;Sulfolobus virus STSV1
Sulfolobus virus STSV2	0	0	0	0	0	0	0	0	0	0	0	0	0	0	8e-06	0	0	0	0	0	0	8e-06	0	0	0	0	0	0	0	0	Viruses;dsDNA viruses, no RNA stage;Bicaudaviridae;unclassified Bicaudaviridae;Sulfolobus virus STSV2
Campylobacter virus CP21	0	0	0	0	0	0	0	0	0	0	0	8e-06	0	0	0	0	0	0	0	0	0	0	0	0	0	0	0	0	0	0	Viruses;dsDNA viruses, no RNA stage;Caudovirales;Myoviridae;Eucampyvirinae;Cp220virus;Campylobacter virus CP21
Vibrio phage VP882	0	0	0	0	0	0	0	0	0	0	0	0	0	0	0	0	0	0	0	0	0	0	0	0	0	0	1.1e-05	0	0	0	Viruses;dsDNA viruses, no RNA stage;Caudovirales;Myoviridae;Hapunavirus;Vibrio phage VP882
Pseudomonas virus Ab03	0	0	0	0	0	0	0	0	0	0	0	0	0	0	0	0	0	0	0	0	0	0	8e-06	0	0	0	0	0	0	0	Viruses;dsDNA viruses, no RNA stage;Caudovirales;Myoviridae;Kpp10virus;Pseudomonas virus Ab03
Escherichia virus Mu	0	0	0	0	0	0	0	0	0	0	0	0	0	0	0	0	0	0	0	0	0	0	0	0	0	2e-05	0	0	0	0	Viruses;dsDNA viruses, no RNA stage;Caudovirales;Myoviridae;Muvirus;Escherichia virus Mu
Escherichia phage D108	0	0	0	0	0	0	0	0	0	0	0	0	0	0	0	0	0	8e-06	0	0	0	0	0	0	0	0	0	0	0	0	Viruses;dsDNA viruses, no RNA stage;Caudovirales;Myoviridae;Muvirus;unclassified Mu-like viruses;Escherichia phage D108
Escherichia virus P2	0	0	0	0	0	0	0	0	0	0	0	0	0	0	0	9e-06	0	0	0	0	0	0	0	0	0	0	0	0	0	0	Viruses;dsDNA viruses, no RNA stage;Caudovirales;Myoviridae;Peduovirinae;P2virus;Escherichia virus P2
Pseudomonas phage phiCTX	0	0	0	0	0	0	0	0	0	0	0	0	0	0	0	0	0	0	0	0	0	8e-06	0	0	0	0	0	0	0	0	Viruses;dsDNA viruses, no RNA stage;Caudovirales;Myoviridae;Peduovirinae;P2virus;Pseudomonas phage phiCTX
Pseudomonas phage 201phi2-1	3.3e-05	0	3.1e-05	0	9e-06	0	1e-05	0	0	0	7.5e-05	2.3e-05	9e-06	8e-06	8e-06	9e-06	0	0	0	6.5e-05	2.5e-05	8e-06	2.4e-05	0	0	0	1.1e-05	0	0	0	Viruses;dsDNA viruses, no RNA stage;Caudovirales;Myoviridae;Phikzvirus;unclassified phiKZ-like viruses;Pseudomonas phage 201phi2-1
Pseudomonas phage Noxifer	0	0	0	0	0	0	0	0	0	0	0	0	0	0	0	0	0	8e-06	0	0	2.5e-05	4e-05	0	6e-05	1.1e-05	0	0	0	0	2e-05	Viruses;dsDNA viruses, no RNA stage;Caudovirales;Myoviridae;Phikzvirus;unclassified phiKZ-like viruses;Pseudomonas phage Noxifer
Pseudomonas phage Phabio	4.2e-05	0.0001	6.2e-05	8.1e-05	2.7e-05	9.3e-05	0.000128	0.000166	8e-05	8.1e-05	3.8e-05	7.8e-05	8.3e-05	9.6e-05	5.5e-05	0.000124	5.7e-05	0.000181	0.000174	7.3e-05	6.8e-05	9.5e-05	0.000128	0.00011	5.6e-05	0.000152	0.000142	0.000146	0.000108	0.00011	Viruses;dsDNA viruses, no RNA stage;Caudovirales;Myoviridae;Phikzvirus;unclassified phiKZ-like viruses;Pseudomonas phage Phabio
Pseudomonas phage PhiPA3	0	0	0	0	0	0	0	0	0	0	2.8e-05	0	0	0	0	0	0	0	0	0	0	0	0	0	0	0	0	0	0	0	Viruses;dsDNA viruses, no RNA stage;Caudovirales;Myoviridae;Phikzvirus;unclassified phiKZ-like viruses;Pseudomonas phage PhiPA3
Staphylococcus phage qdsa001	0	0	8e-06	0	0	0	0	0	0	0	0	0	0	0	0	0	0	0	0	0	0	0	0	0	0	0	0	0	0	0	Viruses;dsDNA viruses, no RNA stage;Caudovirales;Myoviridae;Spounavirinae;Silviavirus;unclassified Silviavirus;Staphylococcus phage qdsa001
Bacillus virus BCP78	0	0	0	0	0	0	0	0	0	0	0	0	9e-06	0	0	0	0	0	0	0	0	0	0	0	0	0	0	0	0	0	Viruses;dsDNA viruses, no RNA stage;Caudovirales;Myoviridae;Spounavirinae;Tsarbombavirus;Bacillus virus BCP78
Staphylococcus phage Twort	0	0	0	0	0	0	0	0	0	0	0	0	4.6e-05	0	0	0	0	0	0	0	0	0	0	0	0	0	0	0	0	0	Viruses;dsDNA viruses, no RNA stage;Caudovirales;Myoviridae;Spounavirinae;Twortvirus;Staphylococcus phage Twort
Lactobacillus virus LP65	0	0	0	0	0	0	0	0	0	0	0	0	0	0	0	0	0	0	0	0	0	0	0	0	0	0	0	6e-06	0	0	Viruses;dsDNA viruses, no RNA stage;Caudovirales;Myoviridae;Spounavirinae;unassigned Spounavirinae;Lactobacillus virus LP65
Lactobacillus virus Lb338-1	0	0	0	0	0	0	0	0	9e-06	0	0	0	0	0	0	0	0	3.3e-05	0	0	0	0	0	0	0	0	0	0	0	0	Viruses;dsDNA viruses, no RNA stage;Caudovirales;Myoviridae;Spounavirinae;unassigned Spounavirinae;Lactobacillus virus Lb338-1
Bacillus phage PK16	0	0	0	0	0	0	0	0	0	0	0	0	0	0	0	0	0	0	0	0	0	0	0	0	0	0	0	6e-06	0	0	Viruses;dsDNA viruses, no RNA stage;Caudovirales;Myoviridae;Spounavirinae;unclassified Spounavirinae;Bacillus phage PK16
Brochothrix phage A9	8e-06	1.7e-05	0	0	0	8e-05	0	2.1e-05	0	2.2e-05	0	8e-06	0	0	0	9e-06	1.6e-05	0	0	0	8e-06	0	0	0	0	0	1.1e-05	1.2e-05	0	0	Viruses;dsDNA viruses, no RNA stage;Caudovirales;Myoviridae;Spounavirinae;unclassified Spounavirinae;Brochothrix phage A9
Vibrio virus KVP40	0	0	0	0	0	0	0	0	0	0	0	0	0	0	0	0	0	0	0	0	0	0	8e-06	0	0	0	0	0	0	0	Viruses;dsDNA viruses, no RNA stage;Caudovirales;Myoviridae;Tevenvirinae;Schizot4virus;Vibrio virus KVP40
Acinetobacter phage Ac42	0	0	0	1.5e-05	9e-06	6.7e-05	0	1e-05	0	0	0	0	0	8e-06	0	0	0	0	0	8e-06	0	0	0	2e-05	0	0	0	0	0	0	Viruses;dsDNA viruses, no RNA stage;Caudovirales;Myoviridae;Tevenvirinae;T4virus;unclassified T4virus;Acinetobacter phage Ac42
Acinetobacter phage Acj61	0	0	0	0	9e-06	0	0	0	0	0	0	0	0	0	0	7.1e-05	5.7e-05	3.3e-05	0	0	0	0	0	0	0	0	0	0	0	0	Viruses;dsDNA viruses, no RNA stage;Caudovirales;Myoviridae;Tevenvirinae;T4virus;unclassified T4virus;Acinetobacter phage Acj61
Acinetobacter phage Acj9	0	0	0	2.2e-05	0	0	0	0	0	0	0	0	0	0	0	0	0	0	0	0	0	0	0	0	0	0	0	0	0	0	Viruses;dsDNA viruses, no RNA stage;Caudovirales;Myoviridae;Tevenvirinae;T4virus;unclassified T4virus;Acinetobacter phage Acj9
Acinetobacter phage ZZ1	8e-06	0	0	0	0	0	0	0	0	0	0	0	0	0	0	0	0	0	0	0	0	0	0	0	0	0	0	0	0	0	Viruses;dsDNA viruses, no RNA stage;Caudovirales;Myoviridae;Tevenvirinae;T4virus;unclassified T4virus;Acinetobacter phage ZZ1
Acinetobacter virus 133	0	1.7e-05	0	0	0	0	0	0	0	0	0	0	0	0	0	0	0	0	0	0	0	8e-06	0	0	0	0	0	1.2e-05	0	1e-05	Viruses;dsDNA viruses, no RNA stage;Caudovirales;Myoviridae;Tevenvirinae;T4virus;unclassified T4virus;Acinetobacter virus 133
Aeromonas phage CC2	0	0	0	0	0	0	0	0	0	0	0	0	0	0	0	0	8e-06	0	0	0	0	0	0	0	1.1e-05	0	0	0	0	0	Viruses;dsDNA viruses, no RNA stage;Caudovirales;Myoviridae;Tevenvirinae;T4virus;unclassified T4virus;Aeromonas phage CC2
Aeromonas phage PX29	0	0	0	0	0	0	0	0	0	3e-05	0	0	0	0	0	0	0	0	0	0	0	0	0	1e-05	0	0	0	0	0	0	Viruses;dsDNA viruses, no RNA stage;Caudovirales;Myoviridae;Tevenvirinae;T4virus;unclassified T4virus;Aeromonas phage PX29
Aeromonas phage phiAS5	0	0	0	0	0	0	0	0	0	0	0	0	0	0	0	0	0	0	0	0	0	0	0	0	0	0	0	0	2e-05	0	Viruses;dsDNA viruses, no RNA stage;Caudovirales;Myoviridae;Tevenvirinae;T4virus;unclassified T4virus;Aeromonas phage phiAS5
Aeromonas virus Aeh1	8e-06	0	0	0	0	0	0	0	0	0	0	0	0	0	0	0	0	0	0	0	0	0	0	0	0	0	0	0	0	0	Viruses;dsDNA viruses, no RNA stage;Caudovirales;Myoviridae;Tevenvirinae;T4virus;unclassified T4virus;Aeromonas virus Aeh1
Citrobacter phage Miller	0	0	0	0	0	1.3e-05	0	0	0	0	0	0	0	0	0	0	0	0	0	0	0	0	0	0	0	0	0	0	0	0	Viruses;dsDNA viruses, no RNA stage;Caudovirales;Myoviridae;Tevenvirinae;T4virus;unclassified T4virus;Citrobacter phage Miller
Cyanophage S-TIM4	0	0	0	0	0	0	0	0	0	0	0	0	0	0	0	0	0	0	0	0	0	0	0	0	2.3e-05	0	0	0	0	0	Viruses;dsDNA viruses, no RNA stage;Caudovirales;Myoviridae;Tevenvirinae;T4virus;unclassified T4virus;Cyanophage S-TIM4
Enterobacteria phage GEC-3S	0	0	0	0	0	0	0	0	0	0	0	0	0	8e-06	0	0	0	0	0	0	0	0	0	0	0	0	0	0	0	0	Viruses;dsDNA viruses, no RNA stage;Caudovirales;Myoviridae;Tevenvirinae;T4virus;unclassified T4virus;Enterobacteria phage GEC-3S
Enterobacteria phage RB43	0	8e-06	0	1.5e-05	9e-06	0	0	0	0	0	0	0	0	0	0	0	8e-06	0	0	0	8e-06	0	0	0	0	0	0	6e-06	0	0	Viruses;dsDNA viruses, no RNA stage;Caudovirales;Myoviridae;Tevenvirinae;T4virus;unclassified T4virus;Enterobacteria phage RB43
Escherichia phage slur08	0	0	0	0	0	0	0	0	0	0	0	0	0	0	0	0	1.6e-05	0	0	0	0	0	0	0	0	0	0	0	0	0	Viruses;dsDNA viruses, no RNA stage;Caudovirales;Myoviridae;Tevenvirinae;T4virus;unclassified T4virus;Escherichia phage slur08
Prochlorococcus phage P-SSM2	0	0	0	0	0	0	2e-05	5.2e-05	9e-06	1.5e-05	8.5e-05	0	9e-06	8e-06	1.6e-05	4.4e-05	8e-06	0	0	0	0	0	0	1e-05	0	1e-05	0	0	0	0	Viruses;dsDNA viruses, no RNA stage;Caudovirales;Myoviridae;Tevenvirinae;T4virus;unclassified T4virus;Prochlorococcus phage P-SSM2
Proteus phage vB_PmiM_Pm5461	0	0	0	0	0	0.000107	0	0	0	0	0	0	0	0	0	0	0	0	0	0	0	0	0	0	0	0	0	0	0	0	Viruses;dsDNA viruses, no RNA stage;Caudovirales;Myoviridae;Tevenvirinae;T4virus;unclassified T4virus;Proteus phage vB_PmiM_Pm5461
Salmonella phage vB_SnwM_CGG4-1	0	0	0	0	0	0	0	0	0	0	0	0	0	0	0	0	0	0	0	0	0	0	0	1e-05	0	0	1.1e-05	0	0	0	Viruses;dsDNA viruses, no RNA stage;Caudovirales;Myoviridae;Tevenvirinae;T4virus;unclassified T4virus;Salmonella phage vB_SnwM_CGG4-1
Shigella phage SHFML-11	0	0	0	0	0	0	0	0	0	0	0	0	0	0	0	0	0	0	0	0	1.7e-05	0	0	2e-05	3.4e-05	5.1e-05	3.3e-05	0	4.9e-05	1e-05	Viruses;dsDNA viruses, no RNA stage;Caudovirales;Myoviridae;Tevenvirinae;T4virus;unclassified T4virus;Shigella phage SHFML-11
Stenotrophomonas phage IME-SM1	0	0	0	1.5e-05	0	7e-06	1e-05	0	0	0	0	0	2.8e-05	8e-06	0	0	0	1.6e-05	1e-05	0	0	0	0	0	0	0	0	0	0	0	Viruses;dsDNA viruses, no RNA stage;Caudovirales;Myoviridae;Tevenvirinae;T4virus;unclassified T4virus;Stenotrophomonas phage IME-SM1
Synechococcus phage ACG-2014d	0	8e-06	0	0	9e-06	0.000147	2e-05	4.1e-05	8e-05	5.9e-05	9e-06	2.3e-05	0	0	5.5e-05	4.4e-05	4.1e-05	3.3e-05	0	3.3e-05	8e-06	0	0	3e-05	3.4e-05	5.1e-05	0.00011	6.1e-05	7.8e-05	3e-05	Viruses;dsDNA viruses, no RNA stage;Caudovirales;Myoviridae;Tevenvirinae;T4virus;unclassified T4virus;Synechococcus phage ACG-2014d
Synechococcus phage ACG-2014e	0	8e-06	0	7e-06	2.7e-05	0	0	0	2.7e-05	7e-06	2.8e-05	0	0	0	0	9e-06	0	1.6e-05	0	0	0	0	0	0	0	0	0	0	0	0	Viruses;dsDNA viruses, no RNA stage;Caudovirales;Myoviridae;Tevenvirinae;T4virus;unclassified T4virus;Synechococcus phage ACG-2014e
Synechococcus phage ACG-2014f	0	0	0	0	0	0	0	0	0	0	0	0	0	0	0	0	0	0	0	0	0	0	0	0	0	2e-05	0	0	0	2e-05	Viruses;dsDNA viruses, no RNA stage;Caudovirales;Myoviridae;Tevenvirinae;T4virus;unclassified T4virus;Synechococcus phage ACG-2014f
Synechococcus phage ACG-2014g	0	0	0	0	0	0	0	0	0	0	0	0	0	0	0	0	0	0	0	0	8e-06	0	0	1e-05	0	1e-05	0	6e-06	1e-05	0	Viruses;dsDNA viruses, no RNA stage;Caudovirales;Myoviridae;Tevenvirinae;T4virus;unclassified T4virus;Synechococcus phage ACG-2014g
Synechococcus phage ACG-2014h	0	0	0	1.5e-05	0	0	0	0	0	0	9e-06	0	0	0	0	0	0	0	0	0	0	8e-06	0	0	1.1e-05	0	0	0	0	0	Viruses;dsDNA viruses, no RNA stage;Caudovirales;Myoviridae;Tevenvirinae;T4virus;unclassified T4virus;Synechococcus phage ACG-2014h
Synechococcus phage ACG-2014i	0	0	0	0	0	0	0	0	0	0	0	0	0	0	0	0	0	0	0	0	0	8e-06	0	0	0	0	0	0	0	0	Viruses;dsDNA viruses, no RNA stage;Caudovirales;Myoviridae;Tevenvirinae;T4virus;unclassified T4virus;Synechococcus phage ACG-2014i
Synechococcus phage S-MbCM100	0	0	0	0	0	0	1e-05	0	0	0	0	0	0	0	0	0	0	0	0	0	0	0	0	0	0	0	0	0	0	0	Viruses;dsDNA viruses, no RNA stage;Caudovirales;Myoviridae;Tevenvirinae;T4virus;unclassified T4virus;Synechococcus phage S-MbCM100
Synechococcus phage S-PM2	0	0	0	0	0	1.3e-05	0	1e-05	0	0	0	0	0	0	0	0	0	0	0	0	0	0	0	0	0	0	0	0	0	0	Viruses;dsDNA viruses, no RNA stage;Caudovirales;Myoviridae;Tevenvirinae;T4virus;unclassified T4virus;Synechococcus phage S-PM2
Synechococcus phage S-RSM4	8e-06	0	0	0	0	0	0	0	9e-06	0	0	8e-06	0	0	1.6e-05	0	0	0	1.9e-05	0	8e-06	0	0	0	0	0	0	0	0	0	Viruses;dsDNA viruses, no RNA stage;Caudovirales;Myoviridae;Tevenvirinae;T4virus;unclassified T4virus;Synechococcus phage S-RSM4
Synechococcus phage metaG-MbCM1	0	0	0	0	0	0	0	0	0	0	0	3.9e-05	0	0	0	0	0	0	0	0	0	0	0	0	0	0	0	0	0	0	Viruses;dsDNA viruses, no RNA stage;Caudovirales;Myoviridae;Tevenvirinae;T4virus;unclassified T4virus;Synechococcus phage metaG-MbCM1
uncultured Myoviridae	0	8e-06	1.5e-05	1.5e-05	0	0	1e-05	0	0	7e-06	5.6e-05	0	0	0	0	0	0	0	0	0	0	8e-06	0	0	0	0	0	6e-06	0	0	Viruses;dsDNA viruses, no RNA stage;Caudovirales;Myoviridae;environmental samples;uncultured Myoviridae
uncultured cyanomyovirus	0	0	0	0	0	0	0	0	0	0	9e-06	0	0	0	0	0	0	0	0	0	0	0	0	0	0	0	0	0	0	0	Viruses;dsDNA viruses, no RNA stage;Caudovirales;Myoviridae;environmental samples;uncultured cyanomyovirus
Bacillus virus G	0	1.7e-05	0	2.2e-05	0	0.00016	0	0	4.4e-05	3.7e-05	1.9e-05	0	0	8e-06	2.4e-05	1.8e-05	8e-06	2.5e-05	0	3.3e-05	2.5e-05	0	0	4e-05	0	4e-05	1.1e-05	1.2e-05	0	6e-05	Viruses;dsDNA viruses, no RNA stage;Caudovirales;Myoviridae;unassigned Myoviridae;Bacillus virus G
Acinetobacter phage IME-AB2	0	0	0	0	0	0	0	1e-05	0	0	0	0	0	0	0	0	0	0	0	0	0	0	0	0	0	0	0	0	0	0	Viruses;dsDNA viruses, no RNA stage;Caudovirales;Myoviridae;unclassified Myoviridae;Acinetobacter phage IME-AB2
Acinetobacter phage WCHABP12	0	0	0	0	0	0	0	0	0	0	0	0	0	0	0	0	0	0	0	0	0	0	0	0	0	1e-05	0	0	0	0	Viruses;dsDNA viruses, no RNA stage;Caudovirales;Myoviridae;unclassified Myoviridae;Acinetobacter phage WCHABP12
Acinetobacter phage YMC13/03/R2096	0	0	0	0	0	0	0	0	0	7e-06	0	0	0	0	0	0	0	0	0	0	0	0	0	0	0	0	0	0	1e-05	0	Viruses;dsDNA viruses, no RNA stage;Caudovirales;Myoviridae;unclassified Myoviridae;Acinetobacter phage YMC13/03/R2096
Acinetobacter phage phiAC-1	0	0	0	0	0	0	0	0	0	0	9e-06	0	0	0	0	0	0	0	0	0	0	0	0	0	0	0	0	0	0	0	Viruses;dsDNA viruses, no RNA stage;Caudovirales;Myoviridae;unclassified Myoviridae;Acinetobacter phage phiAC-1
Acinetobacter phage vB_AbaM_Acibel004	0	0	0	0	0	0	0	0	0	0	0	0	0	8e-06	0	0	0	0	0	0	0	0	0	0	0	0	0	0	0	0	Viruses;dsDNA viruses, no RNA stage;Caudovirales;Myoviridae;unclassified Myoviridae;Acinetobacter phage vB_AbaM_Acibel004
Agrobacterium phage 7-7-1	0	0	0	0	0	0	0	0	0	0	0	0	0	0	0	0	0	4.1e-05	0	0	0	0	0	0	0	0	0	0	0	0	Viruses;dsDNA viruses, no RNA stage;Caudovirales;Myoviridae;unclassified Myoviridae;Agrobacterium phage 7-7-1
Bacillus phage 0305phi8-36	0	0	8e-06	0	0	0	0	0	0	0	0	0	0	0	0	0	0	0	0	0	0	0	0	0	0	0	0	0	0	0	Viruses;dsDNA viruses, no RNA stage;Caudovirales;Myoviridae;unclassified Myoviridae;Bacillus phage 0305phi8-36
Bacillus phage Anthony	0	0	0	0	0	0	0	0	0	0	0	0	0	0	0	0	0	0	0	0	0	0	0	0	0	0	0	6e-06	0	0	Viruses;dsDNA viruses, no RNA stage;Caudovirales;Myoviridae;unclassified Myoviridae;Bacillus phage Anthony
Bacillus phage BCD7	0	0	0	0	0	0	0	0	0	0	0	0	0	0	0	0	0	0	0	0	1.7e-05	0	8e-06	0	0	0	0	0	0	0	Viruses;dsDNA viruses, no RNA stage;Caudovirales;Myoviridae;unclassified Myoviridae;Bacillus phage BCD7
Bacillus phage Eldridge	0	0	0	0	0	0	0	0	9e-06	0	0	0	0	0	0	0	0	0	0	0	0	0	0	0	0	0	0	0	0	0	Viruses;dsDNA viruses, no RNA stage;Caudovirales;Myoviridae;unclassified Myoviridae;Bacillus phage Eldridge
Bacillus phage Hoody T	0	0	0	0	0	0	0	0	0	0	0	0	0	8e-06	0	0	0	0	0	0	0	0	0	0	0	0	0	0	0	0	Viruses;dsDNA viruses, no RNA stage;Caudovirales;Myoviridae;unclassified Myoviridae;Bacillus phage Hoody T
Bacillus phage Mater	0	0	8e-06	0	5.3e-05	7e-06	0.000119	0	1.8e-05	0	0	0	9e-06	0	0	6.2e-05	0	0	0	1.6e-05	0	0	0	1e-05	0	0	0	1.2e-05	0	0	Viruses;dsDNA viruses, no RNA stage;Caudovirales;Myoviridae;unclassified Myoviridae;Bacillus phage Mater
Bacillus phage Phrodo	0	0	0	7e-06	0	0	0	0	0	0	0	0	0	0	0	0	0	0	0	3.3e-05	0	0	0	0	0	0	0	0	0	0	Viruses;dsDNA viruses, no RNA stage;Caudovirales;Myoviridae;unclassified Myoviridae;Bacillus phage Phrodo
Bacillus phage SP-10	0	0	0	0	0	0	0	0	0	0	0	0	0	0	0	9e-06	0	0	0	0	0	0	0	0	0	0	0	0	0	0	Viruses;dsDNA viruses, no RNA stage;Caudovirales;Myoviridae;unclassified Myoviridae;Bacillus phage SP-10
Bacillus phage vB_BpuM-BpSp	0	0	0	0	0	0	0	0	0	0	0	0	0	0	2.4e-05	0	0	2.5e-05	0	0	8e-06	0	0	0	0	0	1.1e-05	0	0	0	Viruses;dsDNA viruses, no RNA stage;Caudovirales;Myoviridae;unclassified Myoviridae;Bacillus phage vB_BpuM-BpSp
Caulobacter phage Cr30	0	0	0	0	0	0	0	0	0	0	0	0	0	0	0	0	0	0	0	0	0	0	0	0	0	1e-05	0	0	0	0	Viruses;dsDNA viruses, no RNA stage;Caudovirales;Myoviridae;unclassified Myoviridae;Caulobacter phage Cr30
Cellulophaga phage phiSM	0	0	0	0	0	0	0	0	0	0	0	0	0	0	0	0	0	0	0	0	0	0	0	0	0	0	1.1e-05	0	0	0	Viruses;dsDNA viruses, no RNA stage;Caudovirales;Myoviridae;unclassified Myoviridae;Cellulophaga phage phiSM
Clostridium phage c-st	0	0	0	0	0	0	0	0	0	0	0	0	0	0	0	0	0	8e-06	0	0	0	0	0	0	0	0	0	0	0	0	Viruses;dsDNA viruses, no RNA stage;Caudovirales;Myoviridae;unclassified Myoviridae;Clostridium phage c-st
Cronobacter phage S13	0	0	0	0	0	0	6.9e-05	3.1e-05	0	3e-05	0	0	0	0	0	9e-06	0	8e-06	2.9e-05	2.4e-05	0	0	0	0	0	2e-05	1.1e-05	6e-06	0	0	Viruses;dsDNA viruses, no RNA stage;Caudovirales;Myoviridae;unclassified Myoviridae;Cronobacter phage S13
Cyanophage P-RSM1	0	0	0	0	9e-06	0	0	0	0	0	0	0	0	0	0	0	0	0	0	0	0	8e-06	0	0	0	0	0	0	0	0	Viruses;dsDNA viruses, no RNA stage;Caudovirales;Myoviridae;unclassified Myoviridae;Cyanophage P-RSM1
Cyanophage P-TIM40	0	8e-06	8e-06	0	0	0	2e-05	0	0	0	0	2.3e-05	0	0	0	0	0	0	1e-05	0	8e-06	8e-06	0	0	0	1e-05	0	0	0	0	Viruses;dsDNA viruses, no RNA stage;Caudovirales;Myoviridae;unclassified Myoviridae;Cyanophage P-TIM40
Cyanophage S-RIM32	0	0	0	0	0	0	0	0	0	0	0	0	9e-06	0	0	0	0	0	0	0	0	0	0	0	0	0	0	0	0	0	Viruses;dsDNA viruses, no RNA stage;Caudovirales;Myoviridae;unclassified Myoviridae;Cyanophage S-RIM32
Cyanophage S-TIM5	0	8e-06	0	0	0	0	0	0	0	0	0	0	0	0	0	0	4.9e-05	0	0	0	0	0	8e-06	0	1.1e-05	0	0	0	0	0	Viruses;dsDNA viruses, no RNA stage;Caudovirales;Myoviridae;unclassified Myoviridae;Cyanophage S-TIM5
Enterobacter phage Arya	0	0	0	0	0	0	0	0	0	0	0	0	0	0	0	0	0	0	0	0	0	0	0	0	0	0	0	0	0	1e-05	Viruses;dsDNA viruses, no RNA stage;Caudovirales;Myoviridae;unclassified Myoviridae;Enterobacter phage Arya
Enterobacteria phage phiEcoM-GJ1	1.7e-05	0	0	0	3.6e-05	0	0	2.1e-05	0	0	2.8e-05	0	3.7e-05	2.4e-05	0	0	8e-06	0	0	0	0	0	0	2e-05	0	2e-05	0	6e-06	0	0	Viruses;dsDNA viruses, no RNA stage;Caudovirales;Myoviridae;unclassified Myoviridae;Enterobacteria phage phiEcoM-GJ1
Enterobacteria phage vB_KleM-RaK2	0	0	8e-06	7e-06	0	2e-05	4e-05	2.1e-05	9e-06	7e-06	0	0	0	1.6e-05	0	0	0	4.1e-05	1e-05	0	8e-06	0	0	0	1.1e-05	0	1.1e-05	0	1e-05	1e-05	Viruses;dsDNA viruses, no RNA stage;Caudovirales;Myoviridae;unclassified Myoviridae;Enterobacteria phage vB_KleM-RaK2
Enterococcus phage EFDG1	0	0	8e-06	0	0	0	0	0	0	0	0	0	0	0	0	0	0	0	0	0	0	0	0	0	0	0	0	0	0	0	Viruses;dsDNA viruses, no RNA stage;Caudovirales;Myoviridae;unclassified Myoviridae;Enterococcus phage EFDG1
Erwinia phage vB_EamM_Asesino	0	0	0	0	0	0	0	0	0	0	0	0	0	0	0	0	8e-06	0	0	0	0	0	0	0	0	0	0	0	0	0	Viruses;dsDNA viruses, no RNA stage;Caudovirales;Myoviridae;unclassified Myoviridae;Erwinia phage vB_EamM_Asesino
Erwinia phage vB_EamM_ChrisDB	3.3e-05	0	8e-06	7e-06	0	4e-05	5.9e-05	0.000104	2.7e-05	0	0	7e-05	1.8e-05	8e-06	1.6e-05	0.000169	8e-06	1.6e-05	4.8e-05	7.3e-05	8e-06	3.2e-05	8e-06	0	0	3e-05	0	1.2e-05	2.9e-05	1e-05	Viruses;dsDNA viruses, no RNA stage;Caudovirales;Myoviridae;unclassified Myoviridae;Erwinia phage vB_EamM_ChrisDB
Erwinia phage vB_EamM_EarlPhillipIV	0	0	0	0	0	0	0	0	0	0	0	0	0	0	0	0	0	8e-06	0	0	0	0	0	0	0	0	0	6e-06	0	0	Viruses;dsDNA viruses, no RNA stage;Caudovirales;Myoviridae;unclassified Myoviridae;Erwinia phage vB_EamM_EarlPhillipIV
Erwinia phage vB_EamM_Huxley	0	0	0	0	2.7e-05	0	0	0	0	0	0	8e-06	0	0	0	0	0	0	0	0	0	0	0	0	0	0	0	0	0	0	Viruses;dsDNA viruses, no RNA stage;Caudovirales;Myoviridae;unclassified Myoviridae;Erwinia phage vB_EamM_Huxley
Erwinia phage vB_EamM_Joad	0	0	0	0	0	7e-06	0	0	0	0	2.8e-05	0	0	0	0	0	0	0	0	0	0	0	0	0	0	0	0	0	0	0	Viruses;dsDNA viruses, no RNA stage;Caudovirales;Myoviridae;unclassified Myoviridae;Erwinia phage vB_EamM_Joad
Erwinia phage vB_EamM_Kwan	0	0	0	7e-06	0	0	0	0	9e-06	0	0	0	0	0	0	0	0	0	0	0	8e-06	2.4e-05	0	1e-05	1.1e-05	0	0	6e-06	0	0	Viruses;dsDNA viruses, no RNA stage;Caudovirales;Myoviridae;unclassified Myoviridae;Erwinia phage vB_EamM_Kwan
Erwinia phage vB_EamM_Phobos	0	8e-06	0	0	0	0	0	0	9e-06	0	0	0	0	0	0	0	0	0	0	0	0	0	0	0	0	0	0	0	0	2e-05	Viruses;dsDNA viruses, no RNA stage;Caudovirales;Myoviridae;unclassified Myoviridae;Erwinia phage vB_EamM_Phobos
Iodobacteriophage phiPLPE	0	0	1.5e-05	0	0	0	0	0	0	1.5e-05	0	0	0	0	0	0	0	0	0	0	0	0	0	0	0	0	0	0	0	0	Viruses;dsDNA viruses, no RNA stage;Caudovirales;Myoviridae;unclassified Myoviridae;Iodobacteriophage phiPLPE
Klebsiella phage K64-1	0	1.7e-05	0	7e-06	0	0	0	5.2e-05	1.8e-05	0	0	0	0	0	0	0	2.4e-05	8e-06	1e-05	0	0	0	0	0	0	0	0	0	1e-05	0	Viruses;dsDNA viruses, no RNA stage;Caudovirales;Myoviridae;unclassified Myoviridae;Klebsiella phage K64-1
Klebsiella phage vB_KpnM_KB57	0	0	0	0	0	0	0	0	0	0	0	0	0	0	0	0	0	0	0	0	8e-06	0	0	0	0	0	0	0	0	0	Viruses;dsDNA viruses, no RNA stage;Caudovirales;Myoviridae;unclassified Myoviridae;Klebsiella phage vB_KpnM_KB57
Klebsiella phage vB_KpnM_KpV477	0	0	0	0	9e-06	0	0	0	0	0	0	0	0	0	0	0	0	0	0	0	0	0	0	0	0	0	0	0	0	0	Viruses;dsDNA viruses, no RNA stage;Caudovirales;Myoviridae;unclassified Myoviridae;Klebsiella phage vB_KpnM_KpV477
Lactobacillus phage LfeInf	0	0	0	0	0	0	0	1e-05	2.7e-05	0	9e-06	0	9e-06	0	0	0	0	0	0	8e-06	0	0	0	0	0	0	0	0	1e-05	0	Viruses;dsDNA viruses, no RNA stage;Caudovirales;Myoviridae;unclassified Myoviridae;Lactobacillus phage LfeInf
Lactobacillus phage SA-C12	0	0	0	0	0	0	0	0	0	0	0	0	9e-06	0	0	0	0	0	0	0	0	0	0	0	0	0	0	0	0	0	Viruses;dsDNA viruses, no RNA stage;Caudovirales;Myoviridae;unclassified Myoviridae;Lactobacillus phage SA-C12
Listeria phage List-36	4.2e-05	1.7e-05	1.5e-05	0	7.1e-05	0	1e-05	0.00027	1.8e-05	0	1.9e-05	0	1.8e-05	4e-05	2.4e-05	5.3e-05	0	8e-06	3.9e-05	3.3e-05	0	1.6e-05	0	6e-05	1.1e-05	4e-05	3.3e-05	6e-06	4.9e-05	8e-05	Viruses;dsDNA viruses, no RNA stage;Caudovirales;Myoviridae;unclassified Myoviridae;Listeria phage List-36
Morganella phage vB_MmoM_MP1	0	0	0	0	0	0	0	0	0	0	0	3.1e-05	0	1.6e-05	0	0	0	0	0	0	0	0	0	0	0	0	0	0	0	0	Viruses;dsDNA viruses, no RNA stage;Caudovirales;Myoviridae;unclassified Myoviridae;Morganella phage vB_MmoM_MP1
Mycobacterium phage Myrna	0	0	0	0	0	0	0	0	0	0	0	0	0	0	0	0	0	0	0	8e-06	0	0	0	0	0	0	0	0	0	0	Viruses;dsDNA viruses, no RNA stage;Caudovirales;Myoviridae;unclassified Myoviridae;Mycobacterium phage Myrna
Mycobacterium phage Tonenili	0	0	0	0	0	0	0	0	0	0	0	8e-06	0	0	0	0	0	0	0	0	0	0	0	1e-05	0	0	0	0	0	0	Viruses;dsDNA viruses, no RNA stage;Caudovirales;Myoviridae;unclassified Myoviridae;Mycobacterium phage Tonenili
Pectobacterium bacteriophage PM2	8e-06	0	0	0	0	0	0	0	0	0	0	0	0	0	0	0	0	0	0	0	8e-06	0	0	0	0	0	1.1e-05	0	0	0	Viruses;dsDNA viruses, no RNA stage;Caudovirales;Myoviridae;unclassified Myoviridae;Pectobacterium bacteriophage PM2
Prochlorococcus phage MED4-184	0	0	0	0	0	0	0	0	0	0	0	0	0	8e-06	0	0	0	0	0	0	0	0	0	0	0	0	0	0	0	0	Viruses;dsDNA viruses, no RNA stage;Caudovirales;Myoviridae;unclassified Myoviridae;Prochlorococcus phage MED4-184
Prochlorococcus phage MED4-213	0	0	0	0	0	7e-06	0	0	0	0	0	0	0	0	0	0	0	0	0	0	0	0	0	0	0	0	0	0	0	0	Viruses;dsDNA viruses, no RNA stage;Caudovirales;Myoviridae;unclassified Myoviridae;Prochlorococcus phage MED4-213
Prochlorococcus phage P-HM1	0	0	0	0	0	0	0	0	0	0	0	8e-06	0	0	0	0	0	0	0	0	0	0	0	0	0	0	0	0	0	0	Viruses;dsDNA viruses, no RNA stage;Caudovirales;Myoviridae;unclassified Myoviridae;Prochlorococcus phage P-HM1
Prochlorococcus phage P-SSM7	0	0	0	0	0	0	0	0	0	0	0	3.1e-05	0	0	0	0	0	0	0	0	0	0	0	0	0	0	0	0	0	0	Viruses;dsDNA viruses, no RNA stage;Caudovirales;Myoviridae;unclassified Myoviridae;Prochlorococcus phage P-SSM7
Prochlorococcus phage P-TIM68	0	0	0	0	0	0	0	0	0	0	0	0	0	0	8e-06	0	8e-06	0	1e-05	0	0	0	0	0	0	0	0	0	0	0	Viruses;dsDNA viruses, no RNA stage;Caudovirales;Myoviridae;unclassified Myoviridae;Prochlorococcus phage P-TIM68
Pseudoalteromonas phage H101	0	0	8e-06	0	0	7e-06	0	0	0	0	0	0	0	0	0	0	0	0	0	0	0	0	0	0	0	0	0	0	0	0	Viruses;dsDNA viruses, no RNA stage;Caudovirales;Myoviridae;unclassified Myoviridae;Pseudoalteromonas phage H101
Pseudomonas phage Lu11	0.000116	3.3e-05	8e-06	1.5e-05	5.3e-05	5.3e-05	0	0.000124	9e-06	4.4e-05	2.8e-05	8.6e-05	1.8e-05	0	7.1e-05	0	1.6e-05	8e-06	1.9e-05	6.5e-05	8e-06	2.4e-05	2.4e-05	1e-05	0	3e-05	2.2e-05	4.9e-05	5.9e-05	8e-05	Viruses;dsDNA viruses, no RNA stage;Caudovirales;Myoviridae;unclassified Myoviridae;Pseudomonas phage Lu11
Pseudomonas phage OBP	2.5e-05	1.7e-05	0	0	1.8e-05	0	4.9e-05	0	0	0	0	0	0	0	0	0	0	0	0	1.6e-05	0	0	0	0	0	0	0	0	0	0	Viruses;dsDNA viruses, no RNA stage;Caudovirales;Myoviridae;unclassified Myoviridae;Pseudomonas phage OBP
Pseudomonas phage PA5	0	0	8e-06	0	0	0	0	1e-05	0	7e-06	0	0	0	0	0	0	0	1.6e-05	0	0	0	1.6e-05	8e-06	1e-05	0	0	1.1e-05	0	0	0	Viruses;dsDNA viruses, no RNA stage;Caudovirales;Myoviridae;unclassified Myoviridae;Pseudomonas phage PA5
Pseudomonas phage PaBG	0	0	0	2.9e-05	0	0	0	0	0	0	0	0	0	0	0	0	0	0	0	0	0	0	8e-06	0	0	0	0	0	0	0	Viruses;dsDNA viruses, no RNA stage;Caudovirales;Myoviridae;unclassified Myoviridae;Pseudomonas phage PaBG
Pseudomonas phage VCM	0	0	0	0	0	0	0	0	0	0	0	0	0	0	0	2.7e-05	0	0	0	0	0	0	0	0	0	0	0	0	0	2e-05	Viruses;dsDNA viruses, no RNA stage;Caudovirales;Myoviridae;unclassified Myoviridae;Pseudomonas phage VCM
Pseudomonas phage phiPMW	0	0	0	0	0	0	0	0	0	0	0	0	0	0	0	0	0	0	0	0	0	0	8e-06	0	0	0	0	0	0	0	Viruses;dsDNA viruses, no RNA stage;Caudovirales;Myoviridae;unclassified Myoviridae;Pseudomonas phage phiPMW
Pseudomonas phage phiPsa374	0	0	0	0	0	0	0	0	0	0	0	0	0	0	0	0	0	0	0	0	0	0	0	0	0	1e-05	0	0	0	0	Viruses;dsDNA viruses, no RNA stage;Caudovirales;Myoviridae;unclassified Myoviridae;Pseudomonas phage phiPsa374
Pseudomonas phage vB_PsyM_KIL1	0	0	0	0	0	0	0	0	0	0	0	0	0	0	0	0	0	0	0	0	0	0	0	0	0	0	0	0	0	1e-05	Viruses;dsDNA viruses, no RNA stage;Caudovirales;Myoviridae;unclassified Myoviridae;Pseudomonas phage vB_PsyM_KIL1
Ralstonia phage RSP15	0	0	0	7e-06	0	0	0	0	0	0	0	0	0	8e-06	0	0	0	0	0	0	0	0	0	0	0	0	0	0	0	0	Viruses;dsDNA viruses, no RNA stage;Caudovirales;Myoviridae;unclassified Myoviridae;Ralstonia phage RSP15
Rhizobium phage RHE	0	0	0	0	0	0	0	0	0	0	0	0	0	0	0	0	0	0	0	0	8e-06	0	0	0	0	0	0	0	0	0	Viruses;dsDNA viruses, no RNA stage;Caudovirales;Myoviridae;unclassified Myoviridae;Rhizobium phage RHE
Rhizobium phage RR1-A	0	0	0	1.5e-05	0	0	0	0	0	0	0	0	0	0	0	0	0	0	0	0	0	0	0	0	0	0	0	0	0	0	Viruses;dsDNA viruses, no RNA stage;Caudovirales;Myoviridae;unclassified Myoviridae;Rhizobium phage RR1-A
Rhizobium phage vB_RleM_PPF1	0	0	0	1.5e-05	0	0	1e-05	0	9e-06	0	0	0	9e-06	0	0	1.8e-05	0	0	0	8e-06	0	0	0	2e-05	0	4e-05	1.1e-05	1.2e-05	0	0	Viruses;dsDNA viruses, no RNA stage;Caudovirales;Myoviridae;unclassified Myoviridae;Rhizobium phage vB_RleM_PPF1
Rhodococcus phage E3	0	0	0	0	0	0	0	0	0	0	0	0	0	0	0	0	0	0	0	0	0	0	0	0	0	0	0	6e-06	1e-05	0	Viruses;dsDNA viruses, no RNA stage;Caudovirales;Myoviridae;unclassified Myoviridae;Rhodococcus phage E3
Rhodothermus phage RM378	0	0	8e-06	1.5e-05	0	0	0	0	0	0	0	8e-06	1.8e-05	8e-06	0	0	0	1.6e-05	0	0	0	0	0	1e-05	1.1e-05	0	0	0	0	0	Viruses;dsDNA viruses, no RNA stage;Caudovirales;Myoviridae;unclassified Myoviridae;Rhodothermus phage RM378
Salmonella phage 21	0	0	0	0	0	0	0	0	0	0	1.9e-05	0	0	0	0	0	0	0	0	0	0	0	0	0	0	0	0	0	0	0	Viruses;dsDNA viruses, no RNA stage;Caudovirales;Myoviridae;unclassified Myoviridae;Salmonella phage 21
Shewanella sp. phage 1/41	0	0	0	0	0	7e-06	0	0	0	0	0	0	0	0	0	0	0	0	0	0	0	0	0	0	0	0	0	0	0	0	Viruses;dsDNA viruses, no RNA stage;Caudovirales;Myoviridae;unclassified Myoviridae;Shewanella sp. phage 1/41
Shewanella sp. phage 3/49	0	0	0	0	0	0	0	0	9.8e-05	0	0	0	0	0	0	9e-06	0	0	0	0	0	3.2e-05	0	0	0	1e-05	6.6e-05	0	0	3e-05	Viruses;dsDNA viruses, no RNA stage;Caudovirales;Myoviridae;unclassified Myoviridae;Shewanella sp. phage 3/49
Sinorhizobium phage phiM9	2.5e-05	0	0	0	0	0	0	0	0	0	0	0	0	3.2e-05	1.6e-05	0	0	0	0	0	8e-06	0	0	0	0	0	0	0	0	0	Viruses;dsDNA viruses, no RNA stage;Caudovirales;Myoviridae;unclassified Myoviridae;Sinorhizobium phage phiM9
Sphingomonas phage PAU	0	0	0	0	0	0	0	0	0	7e-06	0	0	0	0	0	0	0	0	0	8e-06	0	0	0	0	0	0	1.1e-05	0	0	0	Viruses;dsDNA viruses, no RNA stage;Caudovirales;Myoviridae;unclassified Myoviridae;Sphingomonas phage PAU
Staphylococcus phage SA1	0	0	0	0	0	0	0	0	0	0	0	0	0	0	0	0	0	0	0	0	0	0	0	0	0	0	0	0	0	3e-05	Viruses;dsDNA viruses, no RNA stage;Caudovirales;Myoviridae;unclassified Myoviridae;Staphylococcus phage SA1
Synechococcus phage Bellamy	8e-06	0	0	0	0	0	0	0	0	0	0	0	0	0	0	0	0	0	0	0	0	0	0	0	0	0	0	0	0	0	Viruses;dsDNA viruses, no RNA stage;Caudovirales;Myoviridae;unclassified Myoviridae;Synechococcus phage Bellamy
Synechococcus phage S-CAM1	0	0	8e-06	0	0	0	0	0	0	2.2e-05	0	0	0	0	0	0	2.4e-05	0	0	8e-06	0	0	0	0	0	0	0	0	0	1e-05	Viruses;dsDNA viruses, no RNA stage;Caudovirales;Myoviridae;unclassified Myoviridae;Synechococcus phage S-CAM1
Synechococcus phage S-CBM2	0	0	0	0	0	0	0	0	0	0	9e-06	0	0	0	0	0	0	8e-06	0	0	0	0	0	0	1.1e-05	0	0	0	1e-05	0	Viruses;dsDNA viruses, no RNA stage;Caudovirales;Myoviridae;unclassified Myoviridae;Synechococcus phage S-CBM2
Synechococcus phage S-CRM01	0	0	8e-06	2.9e-05	9e-06	6.7e-05	4e-05	1e-05	0	0	2.8e-05	0	0	0	0	0	0	0	0	4.9e-05	0	0	3.2e-05	0	0	2e-05	2.2e-05	6e-06	0	0	Viruses;dsDNA viruses, no RNA stage;Caudovirales;Myoviridae;unclassified Myoviridae;Synechococcus phage S-CRM01
Synechococcus phage S-IOM18	0	0	0	0	0	0	0	0	0	0	0	0	0	0	0	0	0	0	0	0	0	0	0	0	0	1e-05	0	0	0	0	Viruses;dsDNA viruses, no RNA stage;Caudovirales;Myoviridae;unclassified Myoviridae;Synechococcus phage S-IOM18
Synechococcus phage S-RIM2	0	0	0	0	0	0	0	0	9e-06	0	0	0	0	0	0	0	8e-06	0	1e-05	0	0	0	0	0	0	0	0	0	0	0	Viruses;dsDNA viruses, no RNA stage;Caudovirales;Myoviridae;unclassified Myoviridae;Synechococcus phage S-RIM2
Synechococcus phage S-RIM8	0	0	0	0	0	0	0	0	0	7e-06	0	0	0	0	0	0	0	0	0	0	0	0	0	0	0	0	0	0	0	0	Viruses;dsDNA viruses, no RNA stage;Caudovirales;Myoviridae;unclassified Myoviridae;Synechococcus phage S-RIM8
Synechococcus phage S-SM1	0	0	0	0	0	0	0	0	0	0	0	0	0	0	0	0	0	0	0	0	0	0	8e-06	0	0	0	0	0	0	0	Viruses;dsDNA viruses, no RNA stage;Caudovirales;Myoviridae;unclassified Myoviridae;Synechococcus phage S-SM1
Synechococcus phage S-SM2	0	0	0	0	0	0	4e-05	0	0	3e-05	0	0	0	0	0	0	8e-06	0	0	0	0	0	0	0	0	0	0	0	0	0	Viruses;dsDNA viruses, no RNA stage;Caudovirales;Myoviridae;unclassified Myoviridae;Synechococcus phage S-SM2
Synechococcus phage S-SSM4	0	8e-06	0	0	0	0	0	0	0	0	0	0	0	0	0	0	0	0	0	8e-06	0	0	0	0	0	0	0	0	0	0	Viruses;dsDNA viruses, no RNA stage;Caudovirales;Myoviridae;unclassified Myoviridae;Synechococcus phage S-SSM4
Synechococcus phage S-WAM1	0	0	0	0	0	0	0	0	0	0	0	0	0	0	0	0	0	0	0	0	0	0	0	0	0	1e-05	0	0	0	0	Viruses;dsDNA viruses, no RNA stage;Caudovirales;Myoviridae;unclassified Myoviridae;Synechococcus phage S-WAM1
Vibrio phage 11895-B1	0	0	0	0	0	0	1e-05	0	0	0	0	0	0	0	0	0	0	0	0	0	0	0	0	0	0	0	0	0	0	0	Viruses;dsDNA viruses, no RNA stage;Caudovirales;Myoviridae;unclassified Myoviridae;Vibrio phage 11895-B1
Vibrio phage VP4B	0	0	0	0	0	0	0	0	0	7e-06	0	0	0	0	0	0	0	0	2.9e-05	0	0	0	0	0	0	0	0	6e-06	0	0	Viruses;dsDNA viruses, no RNA stage;Caudovirales;Myoviridae;unclassified Myoviridae;Vibrio phage VP4B
Yersinia phage fHe-Yen9-01	0	0	0	0	0	0	0	0	3.5e-05	0	0	0	0	0	0	0	0	0	0	0	0	0	0	0	0	0	0	0	0	0	Viruses;dsDNA viruses, no RNA stage;Caudovirales;Myoviridae;unclassified Myoviridae;Yersinia phage fHe-Yen9-01
Yersinia phage phiR1-37	1.7e-05	0	8e-06	0	0	0	0	3.1e-05	0	0	0	0	0	0	0	0	8e-06	0	0	0	0	0	0	1e-05	0	1e-05	0	6e-06	0	0	Viruses;dsDNA viruses, no RNA stage;Caudovirales;Myoviridae;unclassified Myoviridae;Yersinia phage phiR1-37
Caulobacter phage Cd1	0	0	0	0	0	0	0	0	0	0	0	0	0	0	8e-06	0	0	8e-06	0	0	8e-06	0	0	0	0	0	0	0	2e-05	0	Viruses;dsDNA viruses, no RNA stage;Caudovirales;Podoviridae;Autographivirinae;Phikmvvirus;unclassified phiKMV-like phages;Caulobacter phage Cd1
Enterobacter phage phiKDA1	2.5e-05	0	0	0	0	0	0	0	1.8e-05	0	0	0	0	0	0	0	0	8e-06	0	0	0	0	0	3e-05	0	0	0	0	0	0	Viruses;dsDNA viruses, no RNA stage;Caudovirales;Podoviridae;Autographivirinae;Phikmvvirus;unclassified phiKMV-like phages;Enterobacter phage phiKDA1
Escherichia virus K1E	0	0	0	0	9e-06	0	0	0	0	0	0	0	0	0	0	0	0	0	0	0	0	0	0	0	0	0	0	0	0	0	Viruses;dsDNA viruses, no RNA stage;Caudovirales;Podoviridae;Autographivirinae;Sp6virus;Escherichia virus K1E
Salmonella virus SP6	1.7e-05	0	0	2.2e-05	2.7e-05	0	1e-05	2.1e-05	0	0	9e-06	0	5.5e-05	0	0	0	1.6e-05	0	0	0	6.8e-05	5.6e-05	8e-05	6e-05	2.3e-05	0.000101	4.4e-05	7.3e-05	2e-05	2e-05	Viruses;dsDNA viruses, no RNA stage;Caudovirales;Podoviridae;Autographivirinae;Sp6virus;Salmonella virus SP6
Erwinia phage vB_EamP-L1	0	8e-06	0	0	0	0	0	1e-05	0	0	0	8e-06	0	0	0	0	1.6e-05	0	1e-05	1.6e-05	0	0	0	0	0	0	1.1e-05	0	0	0	Viruses;dsDNA viruses, no RNA stage;Caudovirales;Podoviridae;Autographivirinae;T7virus;unclassified T7-like viruses;Erwinia phage vB_EamP-L1
Klebsiella phage K5-2	0	0	0	0	0	0	0	0	0	0	0	0	0	8e-06	0	0	0	0	0	0	0	0	0	0	0	0	0	0	0	0	Viruses;dsDNA viruses, no RNA stage;Caudovirales;Podoviridae;Autographivirinae;T7virus;unclassified T7-like viruses;Klebsiella phage K5-2
Pseudomonas phage UNO-SLW1	0	8e-06	0	0	0	0	0	0	9e-06	0	0	0	0	0	0	0	0	0	0	0	0	0	0	0	1.1e-05	2e-05	0	0	0	1e-05	Viruses;dsDNA viruses, no RNA stage;Caudovirales;Podoviridae;Autographivirinae;T7virus;unclassified T7-like viruses;Pseudomonas phage UNO-SLW1
Yersinia phage phiA1122	0	0	0	0	9e-06	0	0	0	0	0	0	0	0	0	0	0	0	0	0	0	0	0	0	0	0	0	0	0	0	0	Viruses;dsDNA viruses, no RNA stage;Caudovirales;Podoviridae;Autographivirinae;T7virus;unclassified T7-like viruses;Yersinia phage phiA1122
Aeromonas phage phiAS7	0	0	0	0	0	0	0	0	0	0	0	0	0	0	0	0	0	0	0	0	0	0	8e-06	0	0	0	0	0	0	0	Viruses;dsDNA viruses, no RNA stage;Caudovirales;Podoviridae;Autographivirinae;unassigned Autographivirinae;Aeromonas phage phiAS7
Synechococcus phage P60	0	0	0	0	0	0	3e-05	1e-05	0	0	1.9e-05	0	0	0	0	0	0	8e-06	3.9e-05	0	0	0	8e-06	1e-05	0	1e-05	0	0	0	0	Viruses;dsDNA viruses, no RNA stage;Caudovirales;Podoviridae;Autographivirinae;unassigned Autographivirinae;Synechococcus phage P60
Citrobacter phage CR8	0	0	8e-06	0	1.8e-05	1.3e-05	2e-05	0	0	0	9e-06	0	1.8e-05	8e-06	0	0	2.4e-05	0	1e-05	0	0	0	8e-06	0	0	0	0	0	0	0	Viruses;dsDNA viruses, no RNA stage;Caudovirales;Podoviridae;Autographivirinae;unclassified Autographivirinae;Citrobacter phage CR8
Cyanophage 9515-10a	0	0	0	0	9e-06	0	0	0	0	0	0	0	9e-06	0	0	0	0	0	0	0	0	0	0	0	0	1e-05	0	0	0	0	Viruses;dsDNA viruses, no RNA stage;Caudovirales;Podoviridae;Autographivirinae;unclassified Autographivirinae;Cyanophage 9515-10a
Klebsiella phage vB_KpnP_IME205	0	0	0	0	0	7e-06	0	0	0	0	0	0	0	0	0	0	0	0	0	0	0	0	0	0	0	0	0	0	0	0	Viruses;dsDNA viruses, no RNA stage;Caudovirales;Podoviridae;Autographivirinae;unclassified Autographivirinae;Klebsiella phage vB_KpnP_IME205
Ralstonia phage RSB2	0	0	0	0	0	0	0	0	9e-06	0	0	0	0	0	0	0	0	0	0	0	0	0	0	0	0	0	0	0	0	0	Viruses;dsDNA viruses, no RNA stage;Caudovirales;Podoviridae;Autographivirinae;unclassified Autographivirinae;Ralstonia phage RSB2
Synechococcus phage S-CBP1	0	0	0	0	0	0	0	0	0	0	0	0	0	0	0	0	0	0	0	0	0	0	0	0	0	0	1.1e-05	0	0	0	Viruses;dsDNA viruses, no RNA stage;Caudovirales;Podoviridae;Autographivirinae;unclassified Autographivirinae;Synechococcus phage S-CBP1
Yersinia phage phiR8-01	0	0	0	5.9e-05	0	0	0	0	0	0	0	0	0	0	0	0	0	0	0	4.9e-05	0	0	0	0	0	0	0	6e-06	0	0	Viruses;dsDNA viruses, no RNA stage;Caudovirales;Podoviridae;Autographivirinae;unclassified Autographivirinae;Yersinia phage phiR8-01
Burkholderia virus Bcep22	0	0	0	0	0	0	1e-05	0	0	0	0	0	0	0	0	0	0	0	0	0	0	0	0	0	0	0	0	6e-06	0	1e-05	Viruses;dsDNA viruses, no RNA stage;Caudovirales;Podoviridae;Bcep22virus;Burkholderia virus Bcep22
Burkholderia virus Bcepil02	0	0	0	0	9e-06	0	0	6.2e-05	0	0	0	0	0	0	0	0	1.6e-05	0	0	3.3e-05	0	0	0	0	0	1e-05	0	6e-06	2e-05	0	Viruses;dsDNA viruses, no RNA stage;Caudovirales;Podoviridae;Bcep22virus;Burkholderia virus Bcepil02
Burkholderia virus DC1	0	1.7e-05	0	0	0	0	0	0	0	0	0	0	0	0	0	0	0	0	0	0	0	0	1.6e-05	0	0	0	0	0	0	0	Viruses;dsDNA viruses, no RNA stage;Caudovirales;Podoviridae;Bcep22virus;Burkholderia virus DC1
Achromobacter phage JWAlpha	0	0	0	0	0	0	1e-05	0	0	0	0	0	0	0	0	0	0	0	0	0	0	0	0	0	0	0	0	0	0	0	Viruses;dsDNA viruses, no RNA stage;Caudovirales;Podoviridae;N4virus;unclassified N4likevirus;Achromobacter phage JWAlpha
Achromobacter phage phiAxp-3	0	0	0	0	0	0	0	0	0	0	0	0	0	0	0	0	0	0	0	0	8e-06	0	0	0	0	0	0	0	0	0	Viruses;dsDNA viruses, no RNA stage;Caudovirales;Podoviridae;N4virus;unclassified N4likevirus;Achromobacter phage phiAxp-3
Acinetobacter phage Presley	0	0	0	0	0	0	0	0	0	0	0	0	0	0	0	0	0	0	0	8e-06	0	0	0	0	0	0	0	0	0	0	Viruses;dsDNA viruses, no RNA stage;Caudovirales;Podoviridae;N4virus;unclassified N4likevirus;Acinetobacter phage Presley
Dinoroseobacter phage DFL12phi1	0	4.2e-05	0	0	0	0	0	0	0	3e-05	0	0	0	0	0	0	0	0	0	0	0	8e-06	0	0	0	0	0	0	0	0	Viruses;dsDNA viruses, no RNA stage;Caudovirales;Podoviridae;N4virus;unclassified N4likevirus;Dinoroseobacter phage DFL12phi1
Erwinia phage vB_EamP-S6	0	0	0	0	0	0	0	0	0	0	9e-06	0	0	0	0	0	0	0	0	0	0	8e-06	0	0	0	0	0	0	0	0	Viruses;dsDNA viruses, no RNA stage;Caudovirales;Podoviridae;N4virus;unclassified N4likevirus;Erwinia phage vB_EamP-S6
Sulfitobacter phage phiCB2047-B	0	0	0	0	0	0	0	0	0	0	0	0	0	0	0	0	0	0	0	0	0	0	0	0	2.3e-05	0	0	0	0	0	Viruses;dsDNA viruses, no RNA stage;Caudovirales;Podoviridae;N4virus;unclassified N4likevirus;Sulfitobacter phage phiCB2047-B
Bacillus virus GA1	0	0	0	0	0	0	0	0	0	0	0	0	0	0	0	0	0	0	1e-05	0	0	0	0	0	0	0	0	0	0	0	Viruses;dsDNA viruses, no RNA stage;Caudovirales;Podoviridae;Picovirinae;Phi29virus;Bacillus virus GA1
Actinomyces virus Av1	0	0	0	0	0	0	0	0	0	0	0	3.1e-05	0	0	0	1.8e-05	0	0	0	1.6e-05	0	0	0	0	0	0	0	0	1e-05	3e-05	Viruses;dsDNA viruses, no RNA stage;Caudovirales;Podoviridae;Picovirinae;unassigned Picovirinae;Actinomyces virus Av1
Mycoplasma virus P1	0	0	0	0	0	0	0	0	0	0	0	0	0	0	0	0	0	0	0	0	0	0	0	0	0	1e-05	0	0	0	0	Viruses;dsDNA viruses, no RNA stage;Caudovirales;Podoviridae;Picovirinae;unassigned Picovirinae;Mycoplasma virus P1
Clostridium phage phiZP2	0	8e-06	0	0	0	0	1e-05	0	0	0	0	0	0	0	0	0	0	0	0	0	0	0	0	0	0	0	0	0	0	0	Viruses;dsDNA viruses, no RNA stage;Caudovirales;Podoviridae;Picovirinae;unclassified Picovirinae;Clostridium phage phiZP2
Staphylococcus phage Andhra	0	0	0	0	0	0	0	0	0	0	0	0	0	0	0	0	8e-06	0	0	0	0	0	0	0	0	0	0	0	0	0	Viruses;dsDNA viruses, no RNA stage;Caudovirales;Podoviridae;Picovirinae;unclassified Picovirinae;Staphylococcus phage Andhra
Cellulophaga phage phi19:3	0	0	0	0	0	0	0	0	9e-06	0	0	0	0	0	0	0	0	0	0	0	0	0	0	0	0	0	0	0	0	0	Viruses;dsDNA viruses, no RNA stage;Caudovirales;Podoviridae;unassigned Podoviridae;Cellulophaga phage phi19:3
Aeromonas phage Ahp1	0	0	0	0	0	0	0	0	0	0	1.9e-05	0	9e-06	0	0	9e-06	0	0	0	0	1.7e-05	8e-06	0	0	0	0	2.2e-05	0	2e-05	0	Viruses;dsDNA viruses, no RNA stage;Caudovirales;Podoviridae;unclassified Podoviridae;Aeromonas phage Ahp1
Alteromonas phage vB_AspP-H4/4	8e-06	0	0	0	0	0	0	0	0	0	0	0	0	0	0	0	0	0	0	0	0	0	0	0	0	0	0	0	0	1e-05	Viruses;dsDNA viruses, no RNA stage;Caudovirales;Podoviridae;unclassified Podoviridae;Alteromonas phage vB_AspP-H4/4
Aquamicrobium phage P14	2.5e-05	0	8e-06	7e-06	9e-06	0	0	0	0	0	0	8e-06	0	0	8e-06	0	8e-06	0	0	8e-06	0	0	0	0	0	0	2.2e-05	1.2e-05	0	0	Viruses;dsDNA viruses, no RNA stage;Caudovirales;Podoviridae;unclassified Podoviridae;Aquamicrobium phage P14
Arthrobacter phage Jasmine	0	0	0	0	0	2.7e-05	0	0	0	0	0	0	0	0	0	0	0	0	0	0	0	0	0	0	0	0	0	0	0	0	Viruses;dsDNA viruses, no RNA stage;Caudovirales;Podoviridae;unclassified Podoviridae;Arthrobacter phage Jasmine
Bacillus phage Pavlov	0	0	0	0	0	0	0	0	0	0	0	0	0	0	0	0	0	0	0	0	0	0	0	0	0	0	0	0	0	1e-05	Viruses;dsDNA viruses, no RNA stage;Caudovirales;Podoviridae;unclassified Podoviridae;Bacillus phage Pavlov
Cellulophaga phage phi14:2	0	4.2e-05	0	0	9e-06	0	1e-05	4.1e-05	1.8e-05	0	1.9e-05	2.3e-05	0	8e-06	0	0	0	1.6e-05	0	4.1e-05	0	0	0	0	1.1e-05	1e-05	0	1.2e-05	0	0	Viruses;dsDNA viruses, no RNA stage;Caudovirales;Podoviridae;unclassified Podoviridae;Cellulophaga phage phi14:2
Cellulophaga phage phi18:3	0	0	0	0	0	7e-06	0	0	0	0	0	0	0	0	0	0	0	0	0	0	0	0	0	0	0	0	0	0	0	0	Viruses;dsDNA viruses, no RNA stage;Caudovirales;Podoviridae;unclassified Podoviridae;Cellulophaga phage phi18:3
Delftia phage RG-2014	0	0	0	0	9e-06	0	0	0	0	3e-05	0	0	0	0	0	0	0	0	0	0	0	0	0	0	0	0	0	0	0	0	Viruses;dsDNA viruses, no RNA stage;Caudovirales;Podoviridae;unclassified Podoviridae;Delftia phage RG-2014
EBPR podovirus 1	0	0	0	0	0	0	0	0	0	0	0	0	0	0	1.6e-05	0	0	0	0	0	0	0	0	0	0	0	0	0	0	0	Viruses;dsDNA viruses, no RNA stage;Caudovirales;Podoviridae;unclassified Podoviridae;EBPR podovirus 1
EBPR podovirus 3	0	0	0	0	0	0	0	0	0	0	0	0	0	0	0	0	0	0	0	0	0	0	0	1e-05	0	0	0	0	0	0	Viruses;dsDNA viruses, no RNA stage;Caudovirales;Podoviridae;unclassified Podoviridae;EBPR podovirus 3
Enterobacteria phage IME10	1.7e-05	5e-05	0	0	0	0	0	0	0	0	0	0	0	0	0	0	0	0	0	0	0	0	0	0	0	0	0	0	0	0	Viruses;dsDNA viruses, no RNA stage;Caudovirales;Podoviridae;unclassified Podoviridae;Enterobacteria phage IME10
Enterobacteria phage J8-65	0	0	0	0	0	0	0	0	9e-06	0	0	0	0	0	0	0	0	0	0	0	0	0	0	0	0	0	0	0	0	0	Viruses;dsDNA viruses, no RNA stage;Caudovirales;Podoviridae;unclassified Podoviridae;Enterobacteria phage J8-65
Escherichia phage Pollock	0	0	0	0	0	0	0	0	0	0	0	0	0	0	0	0	0	1.6e-05	0	0	0	0	0	0	0	0	0	0	0	0	Viruses;dsDNA viruses, no RNA stage;Caudovirales;Podoviridae;unclassified Podoviridae;Escherichia phage Pollock
Gordonia phage GTE6	0	0	0	0	0	0	0	0	0	0	0	0	0	0	0	0	0	0	0	0	0	0	0	0	1.1e-05	0	0	0	0	0	Viruses;dsDNA viruses, no RNA stage;Caudovirales;Podoviridae;unclassified Podoviridae;Escherichia phage phi191 sensu lato;Gordonia phage GTE6
Mycobacterium phage Phlei	0	0	0	0	0	0	0	0	0	0	0	0	9e-06	0	0	0	0	0	0	0	0	0	0	1e-05	0	0	0	0	0	0	Viruses;dsDNA viruses, no RNA stage;Caudovirales;Podoviridae;unclassified Podoviridae;Escherichia phage phi191 sensu lato;Mycobacterium phage Phlei
Vibrio phage phi-A318	0	0	0	0	0	0	0	0	0	0	0	0	0	0	0	9e-06	0	0	0	0	0	0	0	0	0	0	0	0	0	0	Viruses;dsDNA viruses, no RNA stage;Caudovirales;Podoviridae;unclassified Podoviridae;Escherichia phage phi191 sensu lato;Vibrio phage phi-A318
Mesorhizobium phage vB_MloP_Lo5R7ANS	0	0	0	0	1.8e-05	0	0	0	0	7e-06	0	0	0	0	0	0	0	0	0	0	0	0	0	0	0	0	0	0	0	0	Viruses;dsDNA viruses, no RNA stage;Caudovirales;Podoviridae;unclassified Podoviridae;Mesorhizobium phage vB_MloP_Lo5R7ANS
Myxococcus phage Mx8	0	0	0	0	0	0	0	0	0	2.2e-05	0	0	0	0	0	0	0	0	0	8e-06	0	0	0	0	0	0	0	0	2e-05	0	Viruses;dsDNA viruses, no RNA stage;Caudovirales;Podoviridae;unclassified Podoviridae;Myxococcus phage Mx8
Pelagibacter phage HTVC010P	0	0	8e-06	1.5e-05	9e-06	0	0	0	0	7e-06	0	0	0	0	0	0	0	8e-06	1e-05	0	0	0	0	0	0	0	1.1e-05	0	0	1e-05	Viruses;dsDNA viruses, no RNA stage;Caudovirales;Podoviridae;unclassified Podoviridae;Pelagibacter phage HTVC010P
Planktothrix phage PaV-LD	0	0	0	0	0	0	0	0	0	0	0	0	0	0	0	0	0	0	0	0	0	0	0	0	0	1e-05	0	0	0	0	Viruses;dsDNA viruses, no RNA stage;Caudovirales;Podoviridae;unclassified Podoviridae;Planktothrix phage PaV-LD
Pseudoalteromonas phage RIO-1	0	0	0	0	0	0	0	0	0	0	2.8e-05	0	0	0	0	0	0	0	0	0	0	0	0	0	0	0	0	0	0	0	Viruses;dsDNA viruses, no RNA stage;Caudovirales;Podoviridae;unclassified Podoviridae;Pseudoalteromonas phage RIO-1
Pseudomonas phage PPPL-1	0	0	0	0	0	0	0	0	0	0	0	0	0	0	0	0	0	3.3e-05	0	0	0	0	0	0	0	0	0	0	0	0	Viruses;dsDNA viruses, no RNA stage;Caudovirales;Podoviridae;unclassified Podoviridae;Pseudomonas phage PPPL-1
Pseudomonas phage Skulduggery	0	0	0	0	0	0	0	0	0	0	0	0	0	0	0	0	0	0	0	0	0	1.6e-05	0	0	0	0	0	0	1e-05	0	Viruses;dsDNA viruses, no RNA stage;Caudovirales;Podoviridae;unclassified Podoviridae;Pseudomonas phage Skulduggery
Pseudomonas phage shl2	0	0	0	0	0	0	0	0	0	7.4e-05	0	0	0	0	0	0	0	0	0	0	0	0	0	0	0	0	0	0	0	0	Viruses;dsDNA viruses, no RNA stage;Caudovirales;Podoviridae;unclassified Podoviridae;Pseudomonas phage shl2
Puniceispirillum phage HMO-2011	0	0	0	0	0	0	0	0	0	0	0	0	0	0	0	0	0	0	0	0	8e-06	0	0	0	0	0	0	0	0	0	Viruses;dsDNA viruses, no RNA stage;Caudovirales;Podoviridae;unclassified Podoviridae;Puniceispirillum phage HMO-2011
Roseobacter phage RD-1410W1-01	0	0	0	0	0	0	0	0	0	0	0	0	0	0	0	0	0	0	1e-05	0	0	0	0	0	0	0	0	0	1e-05	0	Viruses;dsDNA viruses, no RNA stage;Caudovirales;Podoviridae;unclassified Podoviridae;Roseobacter phage RD-1410W1-01
Salmonella phage 7-11	0	0	0	0	0	0	0	0	0	7e-06	0	0	0	8e-06	0	0	0	0	0	0	0	0	0	0	0	0	0	0	0	0	Viruses;dsDNA viruses, no RNA stage;Caudovirales;Podoviridae;unclassified Podoviridae;Salmonella phage 7-11
Synechococcus phage S-CBP4	0	0	0	0	0	0	0	0	0	0	0	0	0	0	0	0	0	0	0	0	0	0	0	0	4.5e-05	0	0	0	0	0	Viruses;dsDNA viruses, no RNA stage;Caudovirales;Podoviridae;unclassified Podoviridae;Synechococcus phage S-CBP4
Vibrio phage CHOED	0	0	0	0	0	0	4e-05	0	0	0	0	0	0	0	0	0	0	0	7.8e-05	0	0	0	0	0	0	0	0	0	0	0	Viruses;dsDNA viruses, no RNA stage;Caudovirales;Podoviridae;unclassified Podoviridae;Vibrio phage CHOED
Vibrio phage ICP2	0	0	0	0	0	0	0	0	0	0	0	0	0	0	0	0	0	0	0	0	0	0	8e-06	0	0	0	0	0	0	0	Viruses;dsDNA viruses, no RNA stage;Caudovirales;Podoviridae;unclassified Podoviridae;Vibrio phage ICP2
Vibrio phage JSF7	0	0	0	0	0	0	0	0	0	0	0	0	0	0	0	0	0	8e-06	0	0	0	0	0	0	0	0	0	6e-06	0	0	Viruses;dsDNA viruses, no RNA stage;Caudovirales;Podoviridae;unclassified Podoviridae;Vibrio phage JSF7
Vibrio phage Vc1	0	0	0	0	0	0	0	0	9e-06	7e-06	1.9e-05	0	9e-06	0	0	0	0	0	0	8e-06	8e-06	8e-06	0	0	2.3e-05	0	0	1.2e-05	0	0	Viruses;dsDNA viruses, no RNA stage;Caudovirales;Podoviridae;unclassified Podoviridae;Vibrio phage Vc1
Vibrio phage vB_VspP_pVa5	0	0	0	0	0	0	0	0	0	0	0	0	0	0	0	0	0	0	0	0	0	0	0	0	0	0	1.1e-05	0	0	0	Viruses;dsDNA viruses, no RNA stage;Caudovirales;Podoviridae;unclassified Podoviridae;Vibrio phage vB_VspP_pVa5
Xanthomonas citri phage CP2	0	0	0	0	0	9.3e-05	0	0	0	0	0	0	0	0	0	0	0	0	0	0	0	0	0	0	0	0	0	0	0	0	Viruses;dsDNA viruses, no RNA stage;Caudovirales;Podoviridae;unclassified Podoviridae;Xanthomonas citri phage CP2
Mycobacterium virus Acadian	0.000166	0.000158	4.6e-05	0.000111	8e-05	0.000134	4e-05	0.000207	7.1e-05	0.000148	0.000113	0.000101	0.000139	0.000144	4e-05	0	6.5e-05	0.000206	0.000107	0.000114	2.5e-05	4e-05	2.4e-05	1e-05	7.9e-05	6.1e-05	0	6.7e-05	4.9e-05	1e-05	Viruses;dsDNA viruses, no RNA stage;Caudovirales;Siphoviridae;Bclasvirinae;Acadianvirus;Mycobacterium virus Acadian
Mycobacterium virus Vincenzo	0	2.5e-05	0	0	0	0	0	0	0	0	0	0	0	0	0	0	0	0	0	0	0	0	0	0	1.1e-05	0	0	0	0	0	Viruses;dsDNA viruses, no RNA stage;Caudovirales;Siphoviridae;Bclasvirinae;Coopervirus;Mycobacterium virus Vincenzo
Mycobacterium phage Che8	0	0	0	0	0	0	0	0	0	0	0	0	0	0	8e-06	0	0	0	0	0	0	0	0	0	0	0	0	0	0	0	Viruses;dsDNA viruses, no RNA stage;Caudovirales;Siphoviridae;Che8virus;Mycobacterium phage Che8
Mycobacterium phage Mozy	0	8e-06	0	7e-06	1.8e-05	7e-06	2e-05	0	0	0	0	8e-06	0	0	0	0	8e-06	0	0	1.6e-05	0	0	8e-06	0	1.1e-05	1e-05	0	0	0	0	Viruses;dsDNA viruses, no RNA stage;Caudovirales;Siphoviridae;Che8virus;Mycobacterium phage Mozy
Mycobacterium phage Babsiella	0	0	0	0	0	0	0	0	0	0	0	0	0	0	0	0	0	0	0	0	0	0	0	1e-05	0	0	0	0	0	0	Viruses;dsDNA viruses, no RNA stage;Caudovirales;Siphoviridae;Che9cvirus;Mycobacterium phage Babsiella
Mycobacterium phage Che9c	0	0	0	0	0	0	0	0	0	0	0	0	2.8e-05	0	0	0	0	0	0	0	0	0	0	0	0	0	0	0	0	0	Viruses;dsDNA viruses, no RNA stage;Caudovirales;Siphoviridae;Che9cvirus;Mycobacterium phage Che9c
Salmonella phage FSLSP030	0	0	0	0	0	0	0	0	0	0	0	0	0	0	0	0	0	8e-06	0	0	0	0	0	0	0	0	0	0	0	0	Viruses;dsDNA viruses, no RNA stage;Caudovirales;Siphoviridae;Chivirus;Salmonella phage FSLSP030
Brevibacillus virus Jenst	8e-06	8e-06	0	0	0	0	0	0	0	0	0	0	0	0	0	0	0	0	0	8e-06	0	0	0	0	0	0	0	0	0	0	Viruses;dsDNA viruses, no RNA stage;Caudovirales;Siphoviridae;Jenstvirus;Brevibacillus virus Jenst
Mycobacterium phage Cuco	0	0	0	0	0	0	0	0	0	0	0	0	0	0	0	0	0	0	0	0	0	0	0	1e-05	0	0	0	0	0	0	Viruses;dsDNA viruses, no RNA stage;Caudovirales;Siphoviridae;L5virus;Mycobacterium phage Cuco
Mycobacterium phage George	0	0	0	0	0	0	0	0	0	0	0	0	9e-06	0	0	0	0	0	0	0	0	0	0	0	0	0	0	0	0	0	Viruses;dsDNA viruses, no RNA stage;Caudovirales;Siphoviridae;L5virus;Mycobacterium phage George
Mycobacterium phage Perseus	0	0	0	0	0	7e-06	0	0	0	0	0	0	0	0	0	0	0	0	0	0	0	0	0	0	0	0	0	0	0	0	Viruses;dsDNA viruses, no RNA stage;Caudovirales;Siphoviridae;L5virus;Mycobacterium phage Perseus
Rhodococcus phage RGL3	0	0	0	0	0	0	0	0	0	0	1.9e-05	0	9e-06	0	0	0	0	0	0	0	0	0	0	0	0	0	0	6e-06	0	0	Viruses;dsDNA viruses, no RNA stage;Caudovirales;Siphoviridae;L5virus;Rhodococcus phage RGL3
Escherichia virus Lambda	5.8e-05	0	0	7e-06	0	0	0	0	0	0	0	0	0	0	0	0	0	0	0	0	0	0	0	0	0	0	0	0	0	0	Viruses;dsDNA viruses, no RNA stage;Caudovirales;Siphoviridae;Lambdavirus;Escherichia virus Lambda
Streptomyces phage VWB	0	0	0	0	0	0	0	0	0	0	0	0	0	0	0	0	0	0	0	0	0	0	8e-06	0	0	0	0	0	0	0	Viruses;dsDNA viruses, no RNA stage;Caudovirales;Siphoviridae;Lambdavirus;unclassified Lambda-like viruses;Streptomyces phage VWB
Stx converting phage vB_EcoS_P32	0	0	0	0	3.6e-05	0	0	0	0	7e-06	0	0	0	0	0	0	0	1.6e-05	0	0	0	0	0	0	0	0	0	0	0	0	Viruses;dsDNA viruses, no RNA stage;Caudovirales;Siphoviridae;Lambdavirus;unclassified Lambda-like viruses;Stx converting phage vB_EcoS_P32
Thermus phage P7426	0	8e-06	0	0	2.7e-05	0	0	0	0	0	0	0	0	0	0	0	0	0	0	0	0	0	0	0	0	0	0	0	0	0	Viruses;dsDNA viruses, no RNA stage;Caudovirales;Siphoviridae;P23virus;Thermus phage P7426
Streptomyces phage phiSASD1	0	0	0	0	0	0	0	0	0	0	0	0	0	0	0	0	0	0	0	0	0	0	0	0	1.1e-05	0	0	0	0	0	Viruses;dsDNA viruses, no RNA stage;Caudovirales;Siphoviridae;Phic31virus;unclassified Phic3unalikevirus;Streptomyces phage phiSASD1
Caulobacter virus Rogue	0	0	0	0	0	0	0	0	0	0	0	0	0	0	0	0	0	0	0	0	0	0	0	1e-05	0	0	0	0	0	0	Viruses;dsDNA viruses, no RNA stage;Caudovirales;Siphoviridae;Phicbkvirus;Caulobacter virus Rogue
Escherichia virus T5	0	0	0	0	0	0	0	0	0	0	0	0	0	0	0	0	0	0	0	0	0	0	0	1e-05	0	0	0	0	0	0	Viruses;dsDNA viruses, no RNA stage;Caudovirales;Siphoviridae;T5virus;Escherichia virus T5
Klebsiella phage vB_Kpn_IME260	2.5e-05	1.7e-05	8e-06	2.9e-05	2.7e-05	2e-05	2e-05	3.1e-05	1.8e-05	3e-05	1.9e-05	4.7e-05	4.6e-05	2.4e-05	8e-06	0	1.6e-05	8e-06	1e-05	1.6e-05	0	0	0	0	0	0	2.2e-05	0	0	0	Viruses;dsDNA viruses, no RNA stage;Caudovirales;Siphoviridae;T5virus;unclassified T5likevirus;Klebsiella phage vB_Kpn_IME260
Vibrio phage pVp-1	0	0	0	0	0	0	0	0	0	0	9e-06	0	0	0	0	0	0	0	0	0	0	0	0	0	0	0	0	0	0	0	Viruses;dsDNA viruses, no RNA stage;Caudovirales;Siphoviridae;T5virus;unclassified T5likevirus;Vibrio phage pVp-1
Vibrio phage phi 3	0	0	0	0	0	0	0	0	0	0	0	0	0	0	0	0	0	0	0	0	0	0	8e-06	0	0	0	0	0	0	0	Viruses;dsDNA viruses, no RNA stage;Caudovirales;Siphoviridae;T5virus;unclassified T5likevirus;Vibrio phage phi 3
Escherichia virus Rtp	0	0	0	0	0	0	0	0	0	0	0	0	0	0	0	0	0	8e-06	0	0	0	0	0	0	0	0	0	0	0	0	Viruses;dsDNA viruses, no RNA stage;Caudovirales;Siphoviridae;Tunavirinae;Rtpvirus;Escherichia virus Rtp
Escherichia phage EB49	0	0	0	0	0	0	0	0	9e-06	0	0	0	0	0	0	0	0	0	0	0	0	0	0	0	0	0	0	0	0	0	Viruses;dsDNA viruses, no RNA stage;Caudovirales;Siphoviridae;Tunavirinae;T1virus;Escherichia phage EB49
Xanthomonas phage CP1	0	0	0	0	0	0	0	0	0	0	0	0	0	0	0	0	0	0	0	0	0	0	0	0	0	0	0	0	0	2e-05	Viruses;dsDNA viruses, no RNA stage;Caudovirales;Siphoviridae;Xp10virus;Xanthomonas phage CP1
Xanthomonas phage Xp10	0	0	0	0	1.8e-05	0	0	0	0	0	0	0	0	0	0	0	0	0	0	0	0	0	0	0	0	0	0	0	0	0	Viruses;dsDNA viruses, no RNA stage;Caudovirales;Siphoviridae;Xp10virus;Xanthomonas phage Xp10
Pseudomonas phage M6	0	0	0	0	0	0	5.9e-05	2.1e-05	9e-06	2.2e-05	0	0	0	0	0	0	2.4e-05	8e-06	1e-05	1.6e-05	0	0	0	0	0	0	4.4e-05	2.4e-05	2e-05	0	Viruses;dsDNA viruses, no RNA stage;Caudovirales;Siphoviridae;Yuavirus;Pseudomonas phage M6
Acaryochloris phage A-HIS1	0	0	0	0	0	0	0	0	0	0	0	0	0	0	0	0	0	0	0	0	0	0	0	0	0	0	0	0	1e-05	0	Viruses;dsDNA viruses, no RNA stage;Caudovirales;Siphoviridae;unclassified Siphoviridae;Acaryochloris phage A-HIS1
Acinetobacter phage IME_AB3	8e-06	8e-06	0	0	0	0	0	0	0	0	0	0	0	0	0	0	0	0	1e-05	0	0	8e-06	0	0	0	0	0	0	0	0	Viruses;dsDNA viruses, no RNA stage;Caudovirales;Siphoviridae;unclassified Siphoviridae;Acinetobacter phage IME_AB3
Actinoplanes phage phiAsp2	0	0	1.5e-05	0	0	0	0	0	0	0	0	0	0	0	0	0	0	0	0	0	0	0	0	0	0	0	0	0	0	0	Viruses;dsDNA viruses, no RNA stage;Caudovirales;Siphoviridae;unclassified Siphoviridae;Actinoplanes phage phiAsp2
Archaeal BJ1 virus	0	0	0	0	0	0	0	0	0	0	0	0	0	0	0	0	0	0	0	0	0	0	0	0	0	2e-05	0	0	0	0	Viruses;dsDNA viruses, no RNA stage;Caudovirales;Siphoviridae;unclassified Siphoviridae;Archaeal BJ1 virus
Arthrobacter phage Greenhouse	0	0	0	0	0	0	0	0	0	0	0	0	0	0	0	0	0	0	0	0	0	0	8e-06	0	1.1e-05	0	0	0	0	0	Viruses;dsDNA viruses, no RNA stage;Caudovirales;Siphoviridae;unclassified Siphoviridae;Arthrobacter phage Greenhouse
Arthrobacter phage Nubia	0	0	0	0	0	0	0	0	0	0	0	0	0	0	0	0	0	0	0	0	0	0	0	0	0	0	1.1e-05	0	0	0	Viruses;dsDNA viruses, no RNA stage;Caudovirales;Siphoviridae;unclassified Siphoviridae;Arthrobacter phage Nubia
Arthrobacter phage Shrooms	0	0	0	0	0	0	0	0	0	0	0	0	0	0	0	0	0	8e-06	1e-05	0	0	0	0	0	0	0	0	0	0	0	Viruses;dsDNA viruses, no RNA stage;Caudovirales;Siphoviridae;unclassified Siphoviridae;Arthrobacter phage Shrooms
Arthrobacter phage Wheelbite	0	0	0	0	0	0	0	0	0	0	0	0	0	0	0	0	0	0	1e-05	0	0	0	0	0	0	0	0	0	0	0	Viruses;dsDNA viruses, no RNA stage;Caudovirales;Siphoviridae;unclassified Siphoviridae;Arthrobacter phage Wheelbite
Bacillus phage PBC2	0	8e-06	0	1.5e-05	9e-06	1.3e-05	1e-05	0	0	0	9e-06	0	9e-06	8e-06	0	9e-06	8e-06	8e-06	1.9e-05	1.6e-05	2.5e-05	2.4e-05	8e-06	2e-05	6.8e-05	0	0	0	1e-05	2e-05	Viruses;dsDNA viruses, no RNA stage;Caudovirales;Siphoviridae;unclassified Siphoviridae;Bacillus phage PBC2
Bacillus phage PBC4	0	0	0	0	0	0	0	0	9e-06	0	0	0	0	0	0	0	0	0	0	0	0	0	0	0	0	0	0	0	0	0	Viruses;dsDNA viruses, no RNA stage;Caudovirales;Siphoviridae;unclassified Siphoviridae;Bacillus phage PBC4
Bacillus phage vB_BhaS-171	9.1e-05	4.2e-05	6.9e-05	0.000214	0.000134	4.7e-05	0	0.000114	0.000142	0.000155	0.000104	5.5e-05	7.4e-05	0.00028	0.000198	6.2e-05	5.7e-05	3.3e-05	4.8e-05	6.5e-05	0.000389	0.000357	0.000272	0.000361	0.000304	0.000223	0.000186	0.00028	0.000352	0.00013	Viruses;dsDNA viruses, no RNA stage;Caudovirales;Siphoviridae;unclassified Siphoviridae;Bacillus phage vB_BhaS-171
Bacteroides phage B124-14	0	0	0	0	1.8e-05	0	0	0.000114	0	0	0	0	0	0	0	0	0	0	0	0	0	0	0	0	0	0	0	0	0	0	Viruses;dsDNA viruses, no RNA stage;Caudovirales;Siphoviridae;unclassified Siphoviridae;Bacteroides phage B124-14
Brevibacillus phage Sundance	0	0	0	0	0	0	0	0	0	0	0	0	0	0	0	0	0	2.5e-05	0	0	0	0	0	0	0	0	0	0	0	0	Viruses;dsDNA viruses, no RNA stage;Caudovirales;Siphoviridae;unclassified Siphoviridae;Brevibacillus phage Sundance
Burkholderia phage AH2	0	0	0	0	0	0	0	0	0	0	0	0	0	0	0	0	0	0	0	0	8e-06	0	0	0	0	0	0	0	0	0	Viruses;dsDNA viruses, no RNA stage;Caudovirales;Siphoviridae;unclassified Siphoviridae;Burkholderia phage AH2
Burkholderia phage BcepGomr	0	0	0	0	0	0	0	0	0	0	9e-06	0	0	0	0	0	0	0	0	0	0	0	0	0	0	0	0	0	0	0	Viruses;dsDNA viruses, no RNA stage;Caudovirales;Siphoviridae;unclassified Siphoviridae;Burkholderia phage BcepGomr
Caulobacter phage CcrColossus	0	0	0	0	0	0	0	0	1.8e-05	0	0	0	0	0	0	0	0	0	0	0	0	0	0	0	0	0	0	0	0	0	Viruses;dsDNA viruses, no RNA stage;Caudovirales;Siphoviridae;unclassified Siphoviridae;Caulobacter phage CcrColossus
Caulobacter phage Sansa	0	0	0	0	0	0	0	0	0	0	0	0	9e-06	0	0	0	0	0	0	0	8e-06	0	0	0	0	0	0	0	0	0	Viruses;dsDNA viruses, no RNA stage;Caudovirales;Siphoviridae;unclassified Siphoviridae;Caulobacter phage Sansa
Caulobacter phage Seuss	0	0	0	0	0	0	0	6.2e-05	9e-06	3e-05	3.8e-05	0	0	0	0	0	0	0	0	0	0	0	0	0	2.3e-05	0	0	0	0	1e-05	Viruses;dsDNA viruses, no RNA stage;Caudovirales;Siphoviridae;unclassified Siphoviridae;Caulobacter phage Seuss
Cellulophaga phage phi10:1	0	8e-06	0	0	0	0	0	0	0	0	0	0	0	0	0	0	0	0	0	0	0	0	0	0	0	0	0	0	0	0	Viruses;dsDNA viruses, no RNA stage;Caudovirales;Siphoviridae;unclassified Siphoviridae;Cellulophaga phage phi10:1
Cellulophaga phage phi19:1	8e-06	0	8e-06	0	9e-06	7e-06	1e-05	0	0	7e-06	9e-06	0	9e-06	0	8e-06	0	8e-06	0	0	0	8e-06	0	0	0	0	0	0	0	0	0	Viruses;dsDNA viruses, no RNA stage;Caudovirales;Siphoviridae;unclassified Siphoviridae;Cellulophaga phage phi19:1
Clavibacter phage CMP1	8e-06	0	1.5e-05	0	0	0	0	2.1e-05	0	0	0	0	0	0	0	0	0	0	0	8e-06	0	0	0	0	0	0	0	0	0	0	Viruses;dsDNA viruses, no RNA stage;Caudovirales;Siphoviridae;unclassified Siphoviridae;Clavibacter phage CMP1
Clavibacter phage CN1A	0	0	0	0	0	0	0	0	0	0	0	0	0	8e-06	8e-06	0	8e-06	0	0	0	0	3.2e-05	0	0	0	0	0	1.2e-05	0	0	Viruses;dsDNA viruses, no RNA stage;Caudovirales;Siphoviridae;unclassified Siphoviridae;Clavibacter phage CN1A
Colwellia phage 9A	0	0	0	0	2.7e-05	0	1e-05	0	0	0	9e-06	0	0	0	0	0	0	0	0	0	0	0	8e-06	0	0	1e-05	0	0	0	1e-05	Viruses;dsDNA viruses, no RNA stage;Caudovirales;Siphoviridae;unclassified Siphoviridae;Colwellia phage 9A
Corynebacterium phage P1201	0	0	0	0	0	0	0	1e-05	0	0	0	0	0	0	0	0	0	8e-06	0	0	0	0	0	0	0	0	0	0	0	0	Viruses;dsDNA viruses, no RNA stage;Caudovirales;Siphoviridae;unclassified Siphoviridae;Corynebacterium phage P1201
Cronobacter phage ENT39118	0	0	0	0	9e-06	0	0	0	0	0	0	0	0	0	0	0	0	0	0	0	0	0	0	0	0	0	0	0	0	0	Viruses;dsDNA viruses, no RNA stage;Caudovirales;Siphoviridae;unclassified Siphoviridae;Cronobacter phage ENT39118
Cyanophage PSS2	0	0	0	0	0	0	0	0	0	0	0	0	0	0	0	0	0	0	0	0	0	0	0	0	0	0	0	6e-06	0	0	Viruses;dsDNA viruses, no RNA stage;Caudovirales;Siphoviridae;unclassified Siphoviridae;Cyanophage PSS2
Dinoroseobacter phage vB_DshS-R5C	0	0	0	0	0	0	0	0	0	0	0	0	0	0	0	0	0	0	0	0	8e-06	0	0	0	0	0	0	0	0	0	Viruses;dsDNA viruses, no RNA stage;Caudovirales;Siphoviridae;unclassified Siphoviridae;Dinoroseobacter phage vB_DshS-R5C
EBPR siphovirus 1	0	0	0	0	0	0	0	0	0	0	0	0	0	0	0	0	0	0	0	0	0	0	8e-06	1e-05	0	0	0	0	0	0	Viruses;dsDNA viruses, no RNA stage;Caudovirales;Siphoviridae;unclassified Siphoviridae;EBPR siphovirus 1
EBPR siphovirus 2	0	0	0	0	0	0	0	1e-05	0	0	0	0	0	0	0	0	0	0	0	0	0	0	0	0	0	0	0	0	0	0	Viruses;dsDNA viruses, no RNA stage;Caudovirales;Siphoviridae;unclassified Siphoviridae;EBPR siphovirus 2
Enterococcus phage IME-EF4	0	0	0	0	9e-06	0	0	0	0	0	0	0	0	0	0	0	0	0	0	0	0	0	0	0	0	0	0	0	0	0	Viruses;dsDNA viruses, no RNA stage;Caudovirales;Siphoviridae;unclassified Siphoviridae;Enterococcus phage IME-EF4
Erwinia phage PhiEaH1	0	0	0	0	0	0	0	0	0	7e-06	0	0	0	0	0	0	0	0	0	0	0	0	0	0	0	0	0	6e-06	0	0	Viruses;dsDNA viruses, no RNA stage;Caudovirales;Siphoviridae;unclassified Siphoviridae;Erwinia phage PhiEaH1
Erwinia phage phiEaH2	0	0	0	0	0	0	0	0	0	0	0	0	0	0	0	9e-06	0	0	0	0	0	0	0	0	0	1e-05	0	0	0	0	Viruses;dsDNA viruses, no RNA stage;Caudovirales;Siphoviridae;unclassified Siphoviridae;Erwinia phage phiEaH2
Escherichia phage Envy	0	0	0	7e-06	0	0	0	0	0	0	0	0	0	0	0	0	0	0	0	0	0	0	0	0	0	0	0	0	0	0	Viruses;dsDNA viruses, no RNA stage;Caudovirales;Siphoviridae;unclassified Siphoviridae;Escherichia phage Envy
Gordonia phage Bantam	0	1.7e-05	0	0	0	0	0	0	0	0	0	0	0	0	0	0	0	0	0	0	0	0	0	0	0	0	0	0	0	0	Viruses;dsDNA viruses, no RNA stage;Caudovirales;Siphoviridae;unclassified Siphoviridae;Gordonia phage Bantam
Gordonia phage BaxterFox	0	0	0	7e-06	0	0	0	0	0	0	0	0	0	0	0	0	0	0	0	0	0	0	0	0	0	0	0	0	0	0	Viruses;dsDNA viruses, no RNA stage;Caudovirales;Siphoviridae;unclassified Siphoviridae;Gordonia phage BaxterFox
Gordonia phage BritBrat	0	0	0	0	0	0	0	0	0	0	0	0	4.6e-05	0	0	2.7e-05	0	0	0	0	8e-06	0	0	0	0	1e-05	2.2e-05	1.2e-05	1e-05	0	Viruses;dsDNA viruses, no RNA stage;Caudovirales;Siphoviridae;unclassified Siphoviridae;Gordonia phage BritBrat
Gordonia phage Cozz	8e-06	0	0	0	0	0	0	0	0	0	0	0	0	0	0	0	0	0	0	0	0	0	0	0	0	0	0	0	0	0	Viruses;dsDNA viruses, no RNA stage;Caudovirales;Siphoviridae;unclassified Siphoviridae;Gordonia phage Cozz
Gordonia phage Emalyn	0	0	0	0	9e-06	0	0	0	0	0	0	0	0	0	0	0	0	0	0	0	0	0	0	0	0	0	0	0	0	0	Viruses;dsDNA viruses, no RNA stage;Caudovirales;Siphoviridae;unclassified Siphoviridae;Gordonia phage Emalyn
Gordonia phage GMA1	0	0	0	0	0	0	3e-05	0	0	0	0	0	0	0	0	0	0	0	0	0	0	0	0	0	0	0	0	0	0	0	Viruses;dsDNA viruses, no RNA stage;Caudovirales;Siphoviridae;unclassified Siphoviridae;Gordonia phage GMA1
Gordonia phage GMA6	0	0	0	0	0	0	0	0	0	0	9e-06	0	0	8e-06	0	0	8e-06	0	0	0	0	0	0	0	0	0	0	0	0	0	Viruses;dsDNA viruses, no RNA stage;Caudovirales;Siphoviridae;unclassified Siphoviridae;Gordonia phage GMA6
Gordonia phage GRU1	0	0	0	0	9e-06	0	0	0	0	0	0	0	0	0	0	0	0	0	0	0	0	0	0	0	0	0	0	0	0	0	Viruses;dsDNA viruses, no RNA stage;Caudovirales;Siphoviridae;unclassified Siphoviridae;Gordonia phage GRU1
Gordonia phage Hedwig	0	0	0	0	0	0	0	1e-05	0	0	0	0	0	0	0	2.7e-05	0	0	0	0	0	0	0	0	0	1e-05	1.1e-05	6e-06	1e-05	0	Viruses;dsDNA viruses, no RNA stage;Caudovirales;Siphoviridae;unclassified Siphoviridae;Gordonia phage Hedwig
Gordonia phage Howe	0	0	0	0	0	0	0	0	0	0	0	0	0	0	0	0	0	0	0	0	0	0	0	0	0	2e-05	0	0	0	0	Viruses;dsDNA viruses, no RNA stage;Caudovirales;Siphoviridae;unclassified Siphoviridae;Gordonia phage Howe
Gordonia phage Obliviate	0	1.7e-05	0	0	0	0	0	0	0	0	0	0	0	0	0	0	0	0	0	0	8e-06	0	0	0	0	0	6.6e-05	0	1e-05	0	Viruses;dsDNA viruses, no RNA stage;Caudovirales;Siphoviridae;unclassified Siphoviridae;Gordonia phage Obliviate
Gordonia phage Orchid	0	8e-06	8e-06	0	0	0	4e-05	3.1e-05	0	0	0	0	0	0	0	0	0	0	1e-05	1.6e-05	0	0	0	0	0	0	0	3e-05	0	6e-05	Viruses;dsDNA viruses, no RNA stage;Caudovirales;Siphoviridae;unclassified Siphoviridae;Gordonia phage Orchid
Gordonia phage Phinally	0	0	0	0	0	0	0	0	0	0	0	0	9e-06	0	0	0	0	0	0	0	0	0	0	0	0	0	0	0	0	0	Viruses;dsDNA viruses, no RNA stage;Caudovirales;Siphoviridae;unclassified Siphoviridae;Gordonia phage Phinally
Gordonia phage Schwabeltier	0	0	0	0	0	0	0	0	9e-06	0	0	0	0	0	0	0	0	0	1e-05	0	0	0	0	0	0	0	0	0	0	0	Viruses;dsDNA viruses, no RNA stage;Caudovirales;Siphoviridae;unclassified Siphoviridae;Gordonia phage Schwabeltier
Gordonia phage SoilAssassin	0	0	8e-06	0	0	0	0	0	0	0	0	0	9e-06	0	0	9e-06	0	0	0	0	0	0	0	0	0	0	0	0	0	0	Viruses;dsDNA viruses, no RNA stage;Caudovirales;Siphoviridae;unclassified Siphoviridae;Gordonia phage SoilAssassin
Gordonia phage Vivi2	0	8e-06	0	0	0	0	0	4.1e-05	0	0	0	0	0	0	0	0	0	0	0	0	0	0	1.6e-05	0	0	1e-05	0	0	0	0	Viruses;dsDNA viruses, no RNA stage;Caudovirales;Siphoviridae;unclassified Siphoviridae;Gordonia phage Vivi2
Gordonia phage Yvonnetastic	0	0	0	0	0	0	0	0	0	7e-06	9e-06	0	0	0	0	0	0	0	0	0	0	0	0	0	0	0	0	0	0	0	Viruses;dsDNA viruses, no RNA stage;Caudovirales;Siphoviridae;unclassified Siphoviridae;Gordonia phage Yvonnetastic
Halomonas phage QHHSV-1	0	0	0	0	9e-06	0	0	0	0	0	0	0	5.5e-05	0	0	0	0	0	0	0	0	0	0	0	0	0	0	0	0	0	Viruses;dsDNA viruses, no RNA stage;Caudovirales;Siphoviridae;unclassified Siphoviridae;Halomonas phage QHHSV-1
Lactobacillus phage Ldl1	0.0001	0	1.5e-05	2.2e-05	1.8e-05	0	0	2.1e-05	3.5e-05	0	3.8e-05	0	5.5e-05	0	0	0	0	8e-06	0	1.6e-05	0	0	1.6e-05	2e-05	1.1e-05	0.000152	2.2e-05	1.2e-05	1e-05	2e-05	Viruses;dsDNA viruses, no RNA stage;Caudovirales;Siphoviridae;unclassified Siphoviridae;Lactobacillus phage Ldl1
Lactobacillus phage LfeSau	0	0	0	0	0	0	0	0	0	0	0	0	9e-06	0	0	0	0	0	0	0	0	0	0	0	0	0	0	0	0	0	Viruses;dsDNA viruses, no RNA stage;Caudovirales;Siphoviridae;unclassified Siphoviridae;Lactobacillus phage LfeSau
Lactococcus phage 1358	0	0	0	0	0	0	0	0	0	0	0	0	0	0	0	0	0	0	0	0	0	0	0	0	0	0	1.1e-05	0	0	0	Viruses;dsDNA viruses, no RNA stage;Caudovirales;Siphoviridae;unclassified Siphoviridae;Lactococcus phage 1358
Lactococcus phage 1706	8e-06	0	0	0	0	0	0	1e-05	9e-06	0	9e-06	0	0	0	0	0	0	0	2.9e-05	1.6e-05	0	0	0	0	0	0	1.1e-05	0	0	0	Viruses;dsDNA viruses, no RNA stage;Caudovirales;Siphoviridae;unclassified Siphoviridae;Lactococcus phage 1706
Lactococcus phage 936 sensu lato	0.000108	4.2e-05	3.9e-05	2.9e-05	8e-05	0	0	0	1.8e-05	8.9e-05	9e-06	0.000101	5.5e-05	4.8e-05	2.4e-05	0	0	1.6e-05	2.9e-05	2.4e-05	4.2e-05	8e-06	2.4e-05	1e-05	1.1e-05	4e-05	0	6e-06	1e-05	3e-05	Viruses;dsDNA viruses, no RNA stage;Caudovirales;Siphoviridae;unclassified Siphoviridae;Lactococcus phage 936 sensu lato
Lactococcus phage P118	0	0	0	0	0	0	0	1e-05	0	0	0	0	0	0	0	0	0	0	0	0	0	0	0	0	0	0	0	0	0	0	Viruses;dsDNA viruses, no RNA stage;Caudovirales;Siphoviridae;unclassified Siphoviridae;Lactococcus phage P118
Lactococcus phage jm3	0	0	0	0	0	0	0	0	0	0	0	0	0	0	4e-05	0	0	0	0	0	0	0	0	0	0	0	0	0	0	0	Viruses;dsDNA viruses, no RNA stage;Caudovirales;Siphoviridae;unclassified Siphoviridae;Lactococcus phage jm3
Lactococcus phage phiL47	0	0	0	0	0	0	0	0	0	0	0	0	0	0	0	0	8e-06	0	0	0	0	0	0	0	0	0	0	0	0	0	Viruses;dsDNA viruses, no RNA stage;Caudovirales;Siphoviridae;unclassified Siphoviridae;Lactococcus phage phiL47
Listonella phage phiHSIC	0	0	0	0	0	0	0	0	0	0	0	0	0	0	8e-06	0	0	0	0	0	0	0	0	0	0	0	0	0	0	0	Viruses;dsDNA viruses, no RNA stage;Caudovirales;Siphoviridae;unclassified Siphoviridae;Listonella phage phiHSIC
Methanobacterium phage psiM2	0	0	0	0	0	0	0	0	0	0	0	0	0	0	0	0	0	0	0	0	0	0	0	0	1.1e-05	0	0	0	0	0	Viruses;dsDNA viruses, no RNA stage;Caudovirales;Siphoviridae;unclassified Siphoviridae;Methanobacterium phage psiM2
Microbacterium phage Min1	0	0	0	0	0	0	0	0	0	0	0	0	0	0	0	0	8e-06	0	0	0	0	0	0	0	0	0	0	0	0	0	Viruses;dsDNA viruses, no RNA stage;Caudovirales;Siphoviridae;unclassified Siphoviridae;Microbacterium phage Min1
Microbacterium phage vB_MoxS-ISF9	0	0	8e-06	7.4e-05	9e-06	0	1e-05	0	2.7e-05	7e-06	4.7e-05	8e-06	0	0	7.1e-05	0.000124	3.3e-05	2.5e-05	1e-05	1.6e-05	0	2.4e-05	0	0	1.1e-05	0	0	1.2e-05	2e-05	0	Viruses;dsDNA viruses, no RNA stage;Caudovirales;Siphoviridae;unclassified Siphoviridae;Microbacterium phage vB_MoxS-ISF9
Moraxella phage Mcat20	0	0	0	0	0	0	0	0	0	0	0	0	0	0	0	0	0	0	0	0	0	1.6e-05	0	0	0	0	0	0	0	0	Viruses;dsDNA viruses, no RNA stage;Caudovirales;Siphoviridae;unclassified Siphoviridae;Moraxella phage Mcat20
Mycobacterium phage 32HC	0	0	0	0	0	0	0	0	0	0	0	0	0	0	0	0	0	0	0	0	0	0	0	0	0	0	0	6e-06	0	0	Viruses;dsDNA viruses, no RNA stage;Caudovirales;Siphoviridae;unclassified Siphoviridae;Mycobacterium phage 32HC
Mycobacterium phage 40AC	8e-06	0	0	0	0	0	0	1e-05	0	0	0	0	0	0	0	0	0	8e-06	0	0	0	0	0	0	0	0	0	0	0	0	Viruses;dsDNA viruses, no RNA stage;Caudovirales;Siphoviridae;unclassified Siphoviridae;Mycobacterium phage 40AC
Mycobacterium phage Amgine	0	0	0	0	0	0	0	0	0	0	0	0	0	0	0	0	0	0	0	0	0	0	0	0	0	0	1.1e-05	0	0	0	Viruses;dsDNA viruses, no RNA stage;Caudovirales;Siphoviridae;unclassified Siphoviridae;Mycobacterium phage Amgine
Mycobacterium phage BTCU-1	0	0	0	0	0	0	0	0	0	0	0	0	0	0	0	0	0	0	0	0	0	0	0	0	0	0	0	6e-06	0	0	Viruses;dsDNA viruses, no RNA stage;Caudovirales;Siphoviridae;unclassified Siphoviridae;Mycobacterium phage BTCU-1
Mycobacterium phage BabyRay	0	0	0	0	0	0	0	0	0	0	0	0	0	0	0	0	0	0	0	0	0	0	0	1e-05	0	0	0	0	0	0	Viruses;dsDNA viruses, no RNA stage;Caudovirales;Siphoviridae;unclassified Siphoviridae;Mycobacterium phage BabyRay
Mycobacterium phage Bipper	0	0	0	0	0	0	0	0	0	7e-06	0	0	0	0	0	0	0	0	0	0	8e-06	0	0	0	0	0	0	0	0	0	Viruses;dsDNA viruses, no RNA stage;Caudovirales;Siphoviridae;unclassified Siphoviridae;Mycobacterium phage Bipper
Mycobacterium phage Cambiare	8e-06	0	0	0	0	0	0	0	0	7e-06	0	0	9e-06	8e-06	8e-06	9e-06	1.6e-05	0	1e-05	0	0	0	0	0	0	0	0	0	0	0	Viruses;dsDNA viruses, no RNA stage;Caudovirales;Siphoviridae;unclassified Siphoviridae;Mycobacterium phage Cambiare
Mycobacterium phage DS6A	0	0	0	0	0	0	0	0	0	0	0	0	0	0	0	0	8e-06	0	0	0	0	0	0	0	0	0	0	0	0	0	Viruses;dsDNA viruses, no RNA stage;Caudovirales;Siphoviridae;unclassified Siphoviridae;Mycobacterium phage DS6A
Mycobacterium phage Daenerys	0	0	0	0	0	0	0	0	0	0	0	0	0	0	0	0	0	0	0	0	0	0	0	0	0	0	6.6e-05	0	0	0	Viruses;dsDNA viruses, no RNA stage;Caudovirales;Siphoviridae;unclassified Siphoviridae;Mycobacterium phage Daenerys
Mycobacterium phage DismalFunk	0	0	0	0	0	0	0	0	0	0	0	0	0	0	0	0	0	0	1.9e-05	0	0	0	0	0	0	0	2.2e-05	0	0	0	Viruses;dsDNA viruses, no RNA stage;Caudovirales;Siphoviridae;unclassified Siphoviridae;Mycobacterium phage DismalFunk
Mycobacterium phage Echild	8e-06	0	8e-06	0	0	0	0	0	0	0	9e-06	0	0	0	0	0	0	0	0	0	0	8e-06	0	1e-05	0	0	0	0	0	0	Viruses;dsDNA viruses, no RNA stage;Caudovirales;Siphoviridae;unclassified Siphoviridae;Mycobacterium phage Echild
Mycobacterium phage Fredward	0	0	0	0	0	0	0	0	0	0	0	0	0	0	0	0	0	0	0	0	0	0	1.6e-05	0	0	0	0	0	0	0	Viruses;dsDNA viruses, no RNA stage;Caudovirales;Siphoviridae;unclassified Siphoviridae;Mycobacterium phage Fredward
Mycobacterium phage Graduation	8e-06	0	0	0	0	0	0	0	0	0	0	0	0	0	0	0	0	0	0	0	0	0	0	0	0	0	0	0	0	0	Viruses;dsDNA viruses, no RNA stage;Caudovirales;Siphoviridae;unclassified Siphoviridae;Mycobacterium phage Graduation
Mycobacterium phage Hammy	0	0	8e-06	0	0	0	0	0	0	0	0	0	0	0	0	0	0	0	0	0	0	0	0	0	0	0	0	0	0	0	Viruses;dsDNA viruses, no RNA stage;Caudovirales;Siphoviridae;unclassified Siphoviridae;Mycobacterium phage Hammy
Mycobacterium phage Hawkeye	8e-06	0	0	0	0	0	1e-05	0	0	0	0	0	0	0	0	0	0	0	0	0	0	8e-06	0	0	0	0	0	0	1e-05	0	Viruses;dsDNA viruses, no RNA stage;Caudovirales;Siphoviridae;unclassified Siphoviridae;Mycobacterium phage Hawkeye
Mycobacterium phage Jabith	0	0	0	0	0	0	1e-05	0	0	0	0	0	0	8e-06	0	0	0	0	0	0	0	0	0	0	0	0	0	0	0	0	Viruses;dsDNA viruses, no RNA stage;Caudovirales;Siphoviridae;unclassified Siphoviridae;Mycobacterium phage Jabith
Mycobacterium phage Jolie2	0	0	0	0	0	0	0	0	0	0	0	0	0	0	0	0	0	0	0	0	0	0	0	1e-05	0	0	0	0	0	0	Viruses;dsDNA viruses, no RNA stage;Caudovirales;Siphoviridae;unclassified Siphoviridae;Mycobacterium phage Jolie2
Mycobacterium phage KayaCho	0	0	0	0	0	0	0	0	0	0	0	0	0	0	0	0	0	0	0	0	8e-06	0	0	0	0	0	0	0	0	0	Viruses;dsDNA viruses, no RNA stage;Caudovirales;Siphoviridae;unclassified Siphoviridae;Mycobacterium phage KayaCho
Mycobacterium phage MkaliMitinis3	0	0	0	0	9e-06	0	0	0	0	0	0	0	0	0	0	0	0	0	0	0	0	0	0	0	0	0	0	0	0	0	Viruses;dsDNA viruses, no RNA stage;Caudovirales;Siphoviridae;unclassified Siphoviridae;Mycobacterium phage MkaliMitinis3
Mycobacterium phage Mufasa	0	0	0	0	0	0	0	0	0	0	0	8e-06	0	0	0	0	0	0	0	0	0	0	0	0	0	0	0	0	0	0	Viruses;dsDNA viruses, no RNA stage;Caudovirales;Siphoviridae;unclassified Siphoviridae;Mycobacterium phage Mufasa
Mycobacterium phage Ovechkin	0	0	0	0	0	0	0	0	0	0	0	0	0	0	0	0	0	0	0	0	0	0	0	0	0	0	0	0	0	2e-05	Viruses;dsDNA viruses, no RNA stage;Caudovirales;Siphoviridae;unclassified Siphoviridae;Mycobacterium phage Ovechkin
Mycobacterium phage PacerPaul	0	0	8e-06	1.5e-05	9e-06	0	0	0	0	7e-06	0	8e-06	9e-06	0	0	0	8e-06	8e-06	1e-05	0	0	0	0	0	0	0	0	0	0	0	Viruses;dsDNA viruses, no RNA stage;Caudovirales;Siphoviridae;unclassified Siphoviridae;Mycobacterium phage PacerPaul
Mycobacterium phage PegLeg	3.3e-05	0	4.6e-05	2.2e-05	0.000116	0	0.000109	9.3e-05	6.2e-05	4.4e-05	0.000122	3.1e-05	6.5e-05	6.4e-05	3.2e-05	0	1.6e-05	4.1e-05	4.8e-05	0	8e-06	0	8e-06	0	0	2e-05	0	2.4e-05	0	1e-05	Viruses;dsDNA viruses, no RNA stage;Caudovirales;Siphoviridae;unclassified Siphoviridae;Mycobacterium phage PegLeg
Mycobacterium phage Phelemich	0	0	0	0	0	0	0	0	0	0	0	0	0	0	0	0	0	0	0	0	0	8e-06	0	0	0	0	0	0	0	0	Viruses;dsDNA viruses, no RNA stage;Caudovirales;Siphoviridae;unclassified Siphoviridae;Mycobacterium phage Phelemich
Mycobacterium phage RhynO	0.000407	0.000133	0.000131	8.8e-05	0.00016	0.000287	0.000247	0.000321	0.000133	0.000178	0.000179	7e-05	0	8e-06	8e-06	0	0.000171	0	0.000116	8.1e-05	1.7e-05	7.1e-05	8e-05	2e-05	1.1e-05	1e-05	0.000285	6e-06	2.9e-05	1e-05	Viruses;dsDNA viruses, no RNA stage;Caudovirales;Siphoviridae;unclassified Siphoviridae;Mycobacterium phage RhynO
Mycobacterium phage Seagreen	0	0	0	0	0	0	0	0	0	0	0	0	3.7e-05	0	0	0	0	0	0	0	0	0	0	0	0	0	0	0	0	0	Viruses;dsDNA viruses, no RNA stage;Caudovirales;Siphoviridae;unclassified Siphoviridae;Mycobacterium phage Seagreen
Mycobacterium phage Sheen	0	8e-06	0	0	0	0	0	0	0	0	0	0	0	0	0	0	0	0	0	0	0	0	0	0	0	0	0	0	0	0	Viruses;dsDNA viruses, no RNA stage;Caudovirales;Siphoviridae;unclassified Siphoviridae;Mycobacterium phage Sheen
Mycobacterium phage Snenia	0	0	0	0	0	0	1e-05	0	0	0	0	0	0	0	0	0	0	0	0	0	0	0	0	0	0	0	0	0	0	0	Viruses;dsDNA viruses, no RNA stage;Caudovirales;Siphoviridae;unclassified Siphoviridae;Mycobacterium phage Snenia
Mycobacterium phage Squirty	0	8e-06	0	0	0	0	0	0	0	0	0	0	0	0	0	0	0	0	0	0	0	0	0	0	0	0	0	0	0	0	Viruses;dsDNA viruses, no RNA stage;Caudovirales;Siphoviridae;unclassified Siphoviridae;Mycobacterium phage Squirty
Mycobacterium phage Stasia	0	0	0	0	0	0	0	0	0	0	0	0	0	0	0	0	0	0	0	8e-06	0	0	0	0	0	0	0	0	0	0	Viruses;dsDNA viruses, no RNA stage;Caudovirales;Siphoviridae;unclassified Siphoviridae;Mycobacterium phage Stasia
Mycobacterium phage Trike	0	0	0	0	0	0	0	0	0	0	9e-06	0	0	0	0	0	0	0	0	0	0	0	0	0	0	0	0	0	0	0	Viruses;dsDNA viruses, no RNA stage;Caudovirales;Siphoviridae;unclassified Siphoviridae;Mycobacterium phage Trike
Mycobacterium phage Validus	0	0	0	0	0	0	0	0	0	0	0	0	0	0	0	0	0	0	0	0	0	0	0	0	0	0	0	0	1e-05	0	Viruses;dsDNA viruses, no RNA stage;Caudovirales;Siphoviridae;unclassified Siphoviridae;Mycobacterium phage Validus
Mycobacterium phage WIVsmall	0.000847	0.00157	0.001879	0.001333	0.000891	0.000935	0.001126	0.001172	0.00102	0.001147	0.001073	0.001029	0.001183	0.00224	0.00122	0.000692	0.00131	0.001294	0.00157	0.001964	0.001321	0.001777	0.001466	0.002086	0.001609	0.00176	0.002049	0.002365	0.002192	0.001937	Viruses;dsDNA viruses, no RNA stage;Caudovirales;Siphoviridae;unclassified Siphoviridae;Mycobacterium phage WIVsmall
Mycobacterium phage Whirlwind	8e-06	1.7e-05	8e-06	0	1.8e-05	0	0	1e-05	1.8e-05	7e-06	1.9e-05	0	0	8e-06	8e-06	0	0	0	0	0	0	1.6e-05	8e-06	0	2.3e-05	0	0	6e-06	2e-05	0	Viruses;dsDNA viruses, no RNA stage;Caudovirales;Siphoviridae;unclassified Siphoviridae;Mycobacterium phage Whirlwind
Mycobacterium phage Zephyr	0	3.3e-05	0	0	2.7e-05	0	0	0	0	0	0	0	0	0	0	0	0	0	0	0	0	0	0	0	0	0	0	0	0	1e-05	Viruses;dsDNA viruses, no RNA stage;Caudovirales;Siphoviridae;unclassified Siphoviridae;Mycobacterium phage Zephyr
Nocardia phage NBR1	8e-06	0	0	7e-06	0	0	0	0	0	0	1.9e-05	0	0	0	0	0	0	0	0	0	0	0	0	0	0	0	0	0	0	0	Viruses;dsDNA viruses, no RNA stage;Caudovirales;Siphoviridae;unclassified Siphoviridae;Nocardia phage NBR1
Paenibacillus phage Xenia	0	0	0	0	0	0	1e-05	0	0	0	0	0	4.6e-05	0	0	0	0	0	0	0	0	0	0	0	0	0	0	0	0	0	Viruses;dsDNA viruses, no RNA stage;Caudovirales;Siphoviridae;unclassified Siphoviridae;Paenibacillus phage Xenia
Pectobacterium phage My1	0	0	0	0	0	0	0	0	0	0	0	0	0	8e-06	0	0	0	0	0	0	0	0	0	0	0	0	0	0	0	0	Viruses;dsDNA viruses, no RNA stage;Caudovirales;Siphoviridae;unclassified Siphoviridae;Pectobacterium phage My1
Propionibacterium phage B22	0	0	0	0	0	0	0	0	0	0	0	0	0	0	0	0	0	0	0	0	0	0	0	0	0	0	0	6e-06	0	0	Viruses;dsDNA viruses, no RNA stage;Caudovirales;Siphoviridae;unclassified Siphoviridae;Propionibacterium phage B22
Propionibacterium phage BruceLethal	0	0	0	2.2e-05	0	0	0	0	0	0	2.8e-05	0	0	0	0	0	0	0	0	0	0	0	0	0	0	0	0	0	0	0	Viruses;dsDNA viruses, no RNA stage;Caudovirales;Siphoviridae;unclassified Siphoviridae;Propionibacterium phage BruceLethal
Propionibacterium phage PA1-14	0	0	0	0	0	0	0	1e-05	0	0	0	0	0	0	0	0	0	0	0	0	0	0	0	0	0	0	0	0	0	0	Viruses;dsDNA viruses, no RNA stage;Caudovirales;Siphoviridae;unclassified Siphoviridae;Propionibacterium phage PA1-14
Propionibacterium phage PacnesP1	0	0	2.3e-05	0	0	0	0	0	0	0	0	0	0	0	8e-06	0	0	0	0	0	0	0	0	0	0	0	0	0	0	0	Viruses;dsDNA viruses, no RNA stage;Caudovirales;Siphoviridae;unclassified Siphoviridae;Propionibacterium phage PacnesP1
Propionibacterium phage PacnesP2	0	0	8e-06	0	0	0	0	0	2.7e-05	0	0	0	0	0	0	0	0	0	0	0	0	0	0	0	0	0	0	0	0	0	Viruses;dsDNA viruses, no RNA stage;Caudovirales;Siphoviridae;unclassified Siphoviridae;Propionibacterium phage PacnesP2
Propionibacterium phage QueenBey	0	0	0	0	0	0	0	0	0	0	0	0	0	0	0	0	0	0	0	0	0	3.2e-05	0	0	0	0	0	0	0	0	Viruses;dsDNA viruses, no RNA stage;Caudovirales;Siphoviridae;unclassified Siphoviridae;Propionibacterium phage QueenBey
Proteus phage pPM_01	0	0	0	0	0	0	0	0	0	0	0	0	0	0	0	0	0	0	0	0	0	0	8e-06	1e-05	0	0	0	0	0	0	Viruses;dsDNA viruses, no RNA stage;Caudovirales;Siphoviridae;unclassified Siphoviridae;Proteus phage pPM_01
Providencia phage vB_PreS_PR1	0	0	0	7e-06	9e-06	0	0	0	0	0	0	0	0	0	2.4e-05	9e-06	0	0	0	0	0	8e-06	0	0	0	0	2.2e-05	0	2.9e-05	0	Viruses;dsDNA viruses, no RNA stage;Caudovirales;Siphoviridae;unclassified Siphoviridae;Providencia phage vB_PreS_PR1
Pseudoalteromonas phage B8b	0	0	8e-06	0	0	0	0	0	0	0	0	0	0	0	0	0	0	0	0	0	0	0	0	0	0	0	0	0	0	0	Viruses;dsDNA viruses, no RNA stage;Caudovirales;Siphoviridae;unclassified Siphoviridae;Pseudoalteromonas phage B8b
Pseudoalteromonas phage H105/1	0	0	0	0	0	0	0	0	0	0	0	0	0	0	0	0	0	0	0	0	0	0	0	0	1.1e-05	0	0	0	0	0	Viruses;dsDNA viruses, no RNA stage;Caudovirales;Siphoviridae;unclassified Siphoviridae;Pseudoalteromonas phage H105/1
Pseudoalteromonas phage TW1	0	0	0	2.9e-05	0	0	0	0	0	0	0	0	0	0	0	0	0	0	0	0	0	0	0	0	0	0	0	0	0	0	Viruses;dsDNA viruses, no RNA stage;Caudovirales;Siphoviridae;unclassified Siphoviridae;Pseudoalteromonas phage TW1
Pseudomonas phage KPP23	0	0	0	0	0	0	1e-05	1e-05	0	0	9e-06	0	0	0	0	0	0	0	0	0	0	0	0	0	0	0	0	0	0	0	Viruses;dsDNA viruses, no RNA stage;Caudovirales;Siphoviridae;unclassified Siphoviridae;Pseudomonas phage KPP23
Pseudomonas phage PaMx42	8e-06	0	0	0	0	0	0	0	0	0	0	0	0	0	7.9e-05	0	0	0	0	0	0	0	0	0	2.3e-05	0	0	0	0	0	Viruses;dsDNA viruses, no RNA stage;Caudovirales;Siphoviridae;unclassified Siphoviridae;Pseudomonas phage PaMx42
Psychrobacter phage Psymv2	0	0	0	0	0	0	0	0	0	0	0	0	0	0	0	0	0	8e-06	0	0	0	0	0	0	0	0	0	0	0	0	Viruses;dsDNA viruses, no RNA stage;Caudovirales;Siphoviridae;unclassified Siphoviridae;Psychrobacter phage Psymv2
Rathayibacter phage NCPPB3778	1.7e-05	0	0	0	0	0	0	2.1e-05	0	0	0	0	0	0	0	0	0	2.5e-05	0	0	0	0	0	0	0	2e-05	0	0	0	1e-05	Viruses;dsDNA viruses, no RNA stage;Caudovirales;Siphoviridae;unclassified Siphoviridae;Rathayibacter phage NCPPB3778
Rhodococcus phage AppleCloud	0	0	0	0	0	0	0	0	0	0	0	0	0	0	0	0	0	0	0	0	8e-06	0	0	0	0	0	0	0	0	0	Viruses;dsDNA viruses, no RNA stage;Caudovirales;Siphoviridae;unclassified Siphoviridae;Rhodococcus phage AppleCloud
Rhodococcus phage ChewyVIII	2.5e-05	0	2.3e-05	0	9e-06	0	0	0	0	0	0	0	0	0	0	0	1.6e-05	0	0	8e-06	0	0	1.6e-05	0	0	0	0	0	0	0	Viruses;dsDNA viruses, no RNA stage;Caudovirales;Siphoviridae;unclassified Siphoviridae;Rhodococcus phage ChewyVIII
Rhodococcus phage Partridge	0	8e-06	0	0	0	0	0	0	0	0	0	0	0	0	0	0	0	0	0	0	0	0	0	0	0	0	0	0	0	0	Viruses;dsDNA viruses, no RNA stage;Caudovirales;Siphoviridae;unclassified Siphoviridae;Rhodococcus phage Partridge
Rhodococcus phage ReqiDocB7	0	0	0	0	0	0	0	0	0	0	0	0	0	0	0	0	0	0	0	0	0	0	0	0	0	2e-05	0	0	0	0	Viruses;dsDNA viruses, no RNA stage;Caudovirales;Siphoviridae;unclassified Siphoviridae;Rhodococcus phage ReqiDocB7
Rhodococcus phage ReqiPine5	0	0	0	0	0	0	0	0	0	7e-06	0	0	0	8e-06	0	0	0	0	0	0	8e-06	0	0	0	0	0	0	0	0	0	Viruses;dsDNA viruses, no RNA stage;Caudovirales;Siphoviridae;unclassified Siphoviridae;Rhodococcus phage ReqiPine5
Roseobacter phage DSS3P8	0	0	0	0	0	0	0	0	0	0	0	0	0	0	0	0	0	0	0	0	0	0	3.2e-05	0	0	0	0	0	0	0	Viruses;dsDNA viruses, no RNA stage;Caudovirales;Siphoviridae;unclassified Siphoviridae;Roseobacter phage DSS3P8
Saccharomonospora phage PIS 136	0	0	0	0	0	0	0	0	0	0	0	0	0	0	0	0	0	0	0	0	0	0	0	2e-05	0	0	0	0	0	0	Viruses;dsDNA viruses, no RNA stage;Caudovirales;Siphoviridae;unclassified Siphoviridae;Saccharomonospora phage PIS 136
Salmonella phage IME207	0	0	1.5e-05	0	0	0	1e-05	0	1.8e-05	0	1.9e-05	0	0	0	0	0	0	0	0	0	0	0	0	1e-05	1.1e-05	0	0	1.2e-05	0	0	Viruses;dsDNA viruses, no RNA stage;Caudovirales;Siphoviridae;unclassified Siphoviridae;Salmonella phage IME207
Serratia phage Eta	0	0	0	7e-06	0	0	0	0	9e-06	0	0	0	0	0	0	0	0	0	0	0	0	0	0	0	0	0	0	0	0	0	Viruses;dsDNA viruses, no RNA stage;Caudovirales;Siphoviridae;unclassified Siphoviridae;Serratia phage Eta
Siphovirus contig89	0	0	0	0	0	0	0	0	0	0	0	0	0	0	0	0.000107	0	0	0	0	0	0	0	0	0	0	0	0	0	0	Viruses;dsDNA viruses, no RNA stage;Caudovirales;Siphoviridae;unclassified Siphoviridae;Siphovirus contig89
Staphylococcus phage StB12	0	0	0	0	0	0	0	0	0	3.7e-05	0	0	0	0	0	0	0	0	0	0	0	0	0	0	0	0	0	0	0	0	Viruses;dsDNA viruses, no RNA stage;Caudovirales;Siphoviridae;unclassified Siphoviridae;Staphylococcus phage StB12
Streptococcus phage 128	0	0	0	2.2e-05	0	0	0	0	0	0	0	0	0	0	0	0	0	0	0	0	0	0	0	0	0	0	0	0	0	0	Viruses;dsDNA viruses, no RNA stage;Caudovirales;Siphoviridae;unclassified Siphoviridae;Streptococcus phage 128
Streptococcus phage PH15	0	0	0	0	0	0	0	0	0	0	0	0	0	0	0	0	8e-06	0	0	0	0	0	0	0	0	0	0	0	0	0	Viruses;dsDNA viruses, no RNA stage;Caudovirales;Siphoviridae;unclassified Siphoviridae;Streptococcus phage PH15
Streptococcus phage TP-778L	0	0	0	0	0	0	0	0	0	0	0	0	0	0	0	0	0	0	0	0	0	0	0	0	0	0	0	0	1e-05	0	Viruses;dsDNA viruses, no RNA stage;Caudovirales;Siphoviridae;unclassified Siphoviridae;Streptococcus phage TP-778L
Streptococcus phage YMC-2011	0	0	0	0	0	0	0	1e-05	0	0	0	0	0	0	0	0	0	0	0	0	0	0	0	0	0	0	0	0	0	0	Viruses;dsDNA viruses, no RNA stage;Caudovirales;Siphoviridae;unclassified Siphoviridae;Streptococcus phage YMC-2011
Streptococcus virus MS1	0	0	0	2.9e-05	0	0	0	0	0	0	0	0	9e-06	0	0	0	0	0	0	0	0	0	0	0	0	0	0	0	0	0	Viruses;dsDNA viruses, no RNA stage;Caudovirales;Siphoviridae;unclassified Siphoviridae;Streptococcus virus MS1
Streptomyces phage Izzy	0	8e-06	0	0	0	0	0	0	0	0	0	0	0	0	0	0	0	0	0	0	0	0	0	0	0	0	0	0	0	0	Viruses;dsDNA viruses, no RNA stage;Caudovirales;Siphoviridae;unclassified Siphoviridae;Streptomyces phage Izzy
Streptomyces phage Joe	0	0	0	0	2.7e-05	0	0	0	0	0	2.8e-05	0	0	0	0	0	0	0	0	0	0	0	0	0	0	0	0	0	0	1e-05	Viruses;dsDNA viruses, no RNA stage;Caudovirales;Siphoviridae;unclassified Siphoviridae;Streptomyces phage Joe
Streptomyces phage Maih	0	0	0	0	0	0	0	0	0	0	0	0	0	8e-06	0	0	0	0	0	0	0	0	0	0	0	0	0	0	0	0	Viruses;dsDNA viruses, no RNA stage;Caudovirales;Siphoviridae;unclassified Siphoviridae;Streptomyces phage Maih
Streptomyces phage Mildred21	0	1.7e-05	0	0	9e-06	0	0	0	0	0	0	0	0	0	0	9e-06	0	6.6e-05	0	0	0	0	0	0	0	0	0	0	1e-05	2e-05	Viruses;dsDNA viruses, no RNA stage;Caudovirales;Siphoviridae;unclassified Siphoviridae;Streptomyces phage Mildred21
Streptomyces phage OlympicHelado	0	0	0	0	0	0	0	0	0	0	0	0	0	0	0	0	0	0	0	0	0	0	0	0	1.1e-05	3e-05	0	0	0	0	Viruses;dsDNA viruses, no RNA stage;Caudovirales;Siphoviridae;unclassified Siphoviridae;Streptomyces phage OlympicHelado
Streptomyces phage R4	0	0	0	0	0	0	0	1e-05	0	0	0	0	0	0	0	0	0	0	0	0	8e-06	0	0	0	0	0	0	0	0	0	Viruses;dsDNA viruses, no RNA stage;Caudovirales;Siphoviridae;unclassified Siphoviridae;Streptomyces phage R4
Streptomyces phage Raleigh	0	0	0	7e-06	0	0	0	1e-05	0	0	0	0	0	0	0	9e-06	8e-06	0	1e-05	0	0	0	0	0	0	0	1.1e-05	0	0	0	Viruses;dsDNA viruses, no RNA stage;Caudovirales;Siphoviridae;unclassified Siphoviridae;Streptomyces phage Raleigh
Streptomyces phage mu1/6	0	8e-06	0	0	0	0	0	0	0	0	9e-06	0	0	0	0	0	0	0	0	0	8e-06	0	0	0	0	0	0	0	0	0	Viruses;dsDNA viruses, no RNA stage;Caudovirales;Siphoviridae;unclassified Siphoviridae;Streptomyces phage mu1/6
Streptomyces phage phiHau3	0	0	0	0	0	0	0	0	0	0	9e-06	8e-06	0	0	0	0	0	0	0	0	8e-06	8e-06	0	0	0	0	0	6e-06	0	0	Viruses;dsDNA viruses, no RNA stage;Caudovirales;Siphoviridae;unclassified Siphoviridae;Streptomyces phage phiHau3
Streptomyces phage phiSAJS1	0	0	1.5e-05	1.5e-05	1.8e-05	0	1e-05	0	0	0	0	0	0	0	0	9e-06	0	0	0	0	0	1.6e-05	0	0	0	0	0	0	0	1e-05	Viruses;dsDNA viruses, no RNA stage;Caudovirales;Siphoviridae;unclassified Siphoviridae;Streptomyces phage phiSAJS1
Synechococcus phage S-CBS1	0	8e-06	0	7e-06	0	0	0	0	0	0	0	0	0	0	0	0	0	0	0	0	0	0	0	0	0	0	0	0	0	0	Viruses;dsDNA viruses, no RNA stage;Caudovirales;Siphoviridae;unclassified Siphoviridae;Synechococcus phage S-CBS1
Synechococcus phage S-CBS2	0	0	0	0	9e-06	7e-06	0	0	0	0	0	0	0	0	8e-06	0	0	1.6e-05	0	0	0	0	0	0	0	0	0	0	0	0	Viruses;dsDNA viruses, no RNA stage;Caudovirales;Siphoviridae;unclassified Siphoviridae;Synechococcus phage S-CBS2
Synechococcus phage S-SKS1	0	0	0	0	0	0	0	0	0	0	0	0	0	0	0	0	0	0	0	0	8e-06	0	0	0	0	0	0	0	0	0	Viruses;dsDNA viruses, no RNA stage;Caudovirales;Siphoviridae;unclassified Siphoviridae;Synechococcus phage S-SKS1
Synechococcus virus S-ESS1	0	0	0	0	9e-06	0	0	0	0	0	0	0	0	0	0	0	0	0	0	0	0	1.6e-05	0	0	0	0	0	0	0	0	Viruses;dsDNA viruses, no RNA stage;Caudovirales;Siphoviridae;unclassified Siphoviridae;Synechococcus virus S-ESS1
Thermoanaerobacterium phage THSA-485A	0	0	0	0	0	0	0	0	0	0	0	0	0	0	0	0	8e-06	0	0	0	0	0	0	0	0	0	0	0	0	0	Viruses;dsDNA viruses, no RNA stage;Caudovirales;Siphoviridae;unclassified Siphoviridae;Thermoanaerobacterium phage THSA-485A
Thermobifida phage P1312	0	0	0	0	0	7e-06	0	0	0	0	0	0	0	0	0	0	0	0	0	0	0	0	0	0	0	0	0	0	0	0	Viruses;dsDNA viruses, no RNA stage;Caudovirales;Siphoviridae;unclassified Siphoviridae;Thermobifida phage P1312
Thermus phage G20c	0	0	0	0	0	0	0	0	0	0	0	0	0	0	0	0	0	0	0	0	0	0	0	0	0	0	1.1e-05	0	0	0	Viruses;dsDNA viruses, no RNA stage;Caudovirales;Siphoviridae;unclassified Siphoviridae;Thermus phage G20c
Tsukamurella phage TPA2	0	0	0	7e-06	0	0	0	0	0	0	0	0	0	0	0	0	0	0	0	8e-06	0	0	0	0	0	0	0	0	0	0	Viruses;dsDNA viruses, no RNA stage;Caudovirales;Siphoviridae;unclassified Siphoviridae;Tsukamurella phage TPA2
Vibrio phage 1	2.5e-05	0	0	0	0	0.000154	0.000109	0.000114	8e-05	0.000222	0	0	0	0	0	0	7.3e-05	0.000165	0.000184	9.8e-05	0	0	0	0	0	0.000182	0.000121	0.000128	8.8e-05	8e-05	Viruses;dsDNA viruses, no RNA stage;Caudovirales;Siphoviridae;unclassified Siphoviridae;Vibrio phage 1
Vibrio phage SHOU24	0	0	8e-06	0	9e-06	0	0	0	0	0	0	0	0	0	0	0	0	0	0	0	0	0	0	0	0	0	0	0	0	0	Viruses;dsDNA viruses, no RNA stage;Caudovirales;Siphoviridae;unclassified Siphoviridae;Vibrio phage SHOU24
Vibrio phage SIO-2	0	0	0	0	0	0	0	0	0	0	0	0	0	0	0	0	0	0	0	0	0	0	0	0	0	0	0	0	0	1e-05	Viruses;dsDNA viruses, no RNA stage;Caudovirales;Siphoviridae;unclassified Siphoviridae;Vibrio phage SIO-2
Vibrio phage pYD21-A	0	0	0	7e-06	9e-06	0	0	0	0	0	0	0	0	0	0	0	0	0	0	0	0	0	0	0	0	0	0	1.2e-05	0	0	Viruses;dsDNA viruses, no RNA stage;Caudovirales;Siphoviridae;unclassified Siphoviridae;Vibrio phage pYD21-A
Vibrio phage pYD38-B	0	0	0	0	0	0	0	0	0	0	0	0	0	0	0	9e-06	0	0	0	0	0	0	0	0	0	0	0	0	0	0	Viruses;dsDNA viruses, no RNA stage;Caudovirales;Siphoviridae;unclassified Siphoviridae;Vibrio phage pYD38-B
Xanthomonas phage Xoo-sp2	0	0	0	0	0	0	0	0	0	0	0	0	0	0	0	0	0	0	1e-05	0	0	0	0	0	0	0	0	0	0	0	Viruses;dsDNA viruses, no RNA stage;Caudovirales;Siphoviridae;unclassified Siphoviridae;Xanthomonas phage Xoo-sp2
Yersinia phage PY54	0	8e-06	1.5e-05	1.5e-05	1.8e-05	0	0	2.1e-05	0	0	0	2.3e-05	0	8e-06	0	0	8e-06	0	1e-05	1.6e-05	8e-06	0	1.6e-05	1e-05	3.4e-05	4e-05	2.2e-05	0	1e-05	1e-05	Viruses;dsDNA viruses, no RNA stage;Caudovirales;Siphoviridae;unclassified Siphoviridae;Yersinia phage PY54
Aurantimonas phage AmM-1	0	0	0	0	0	0	0	0	0	0	0	0	0	0	0	0	0	0	0	0	0	0	0	0	0	0	0	0	1e-05	0	Viruses;dsDNA viruses, no RNA stage;Caudovirales;unclassified Caudovirales;Aurantimonas phage AmM-1
Bacteriophage vB_NpeS-2AV2	0	0	0	0	0	0	0	0	0	0	0	0	0	0	0	0	0	0	0	0	0	1.6e-05	0	0	0	0	1.1e-05	0	0	0	Viruses;dsDNA viruses, no RNA stage;Caudovirales;unclassified Caudovirales;Bacteriophage vB_NpeS-2AV2
Cyanophage SS120-1	0	0	0	0	9e-06	0	0	0	0	0	0	0	0	0	0	0	0	0	0	0	0	0	0	0	0	0	0	0	0	0	Viruses;dsDNA viruses, no RNA stage;Caudovirales;unclassified Caudovirales;Cyanophage SS120-1
Geobacillus phage GBSV1	0	0	0	0	0	0	0	0	0	0	9e-06	0	0	0	0	0	0	0	0	0	0	0	0	0	0	0	0	0	0	0	Viruses;dsDNA viruses, no RNA stage;Caudovirales;unclassified Caudovirales;Geobacillus phage GBSV1
Klebsiella phage vB_KpnM_KpV52	0	0	0	0	0	0	0	0	0	0	0	0	0	8e-06	0	0	0	0	0	0	0	0	0	0	0	0	0	0	0	0	Viruses;dsDNA viruses, no RNA stage;Caudovirales;unclassified Caudovirales;Klebsiella phage vB_KpnM_KpV52
Prochlorococcus phage Syn1	0	0	8e-06	0	0	0	0	0	9e-06	0	0	0	0	0	0	0	8e-06	8e-06	0	0	1.7e-05	0	0	0	0	0	0	0	0	0	Viruses;dsDNA viruses, no RNA stage;Caudovirales;unclassified Caudovirales;Prochlorococcus phage Syn1
Sinorhizobium phage PBC5	0	0	0	0	9e-06	0	0	1e-05	0	7e-06	0	0	0	3.2e-05	0	0	0	0	0	0	0	0	0	2e-05	0	1e-05	2.2e-05	0	0	3e-05	Viruses;dsDNA viruses, no RNA stage;Caudovirales;unclassified Caudovirales;Sinorhizobium phage PBC5
Xanthomonas phage Xp15	1.7e-05	8e-06	0	1.5e-05	0	0.000267	2e-05	0	0	7e-06	0	0	9e-06	0	0	0	2.4e-05	0	6.8e-05	0	0	0	0	0	0	0	0	0	2e-05	0	Viruses;dsDNA viruses, no RNA stage;Caudovirales;unclassified Caudovirales;Xanthomonas phage Xp15
Sulfolobus spindle-shaped virus 6	0	0	0	0	0	0	0	0	0	0	9e-06	8e-06	0	8e-06	0	0	0	0	0	0	0	0	0	0	0	0	0	0	0	0	Viruses;dsDNA viruses, no RNA stage;Fuselloviridae;Betafusellovirus;Sulfolobus spindle-shaped virus 6
Pyrobaculum spherical virus	0	0	0	0	0	0	0	0	0	0	0	0	0	0	0	0	0	0	0	0	0	1.6e-05	0	0	0	0	0	0	0	0	Viruses;dsDNA viruses, no RNA stage;Globuloviridae;Globulovirus;Pyrobaculum spherical virus
Ranid herpesvirus 1	0	0	0	0	0	0	0	0	0	0	9e-06	0	0	0	0	9e-06	0	0	0	0	0	0	8e-06	0	0	0	0	0	0	1e-05	Viruses;dsDNA viruses, no RNA stage;Herpesvirales;Alloherpesviridae;Batrachovirus;Ranid herpesvirus 1
Ranid herpesvirus 2	0	0	0	0	0	0	0	0	0	0	0	0	0	0	0	0	0	0	0	0	8e-06	0	0	0	0	0	0	0	0	0	Viruses;dsDNA viruses, no RNA stage;Herpesvirales;Alloherpesviridae;Batrachovirus;Ranid herpesvirus 2
Ranid herpesvirus 3	0	0	0	0	0	0	0	0	0	0	9e-06	0	0	0	8e-06	0	0	0	0	0	0	0	0	0	0	0	1.1e-05	0	0	0	Viruses;dsDNA viruses, no RNA stage;Herpesvirales;Alloherpesviridae;Batrachovirus;unclassified Batrachovirus;Ranid herpesvirus 3
Anguillid herpesvirus 1	7.5e-05	0.000191	0.000293	0.00014	8e-05	0.000307	8.9e-05	5.2e-05	8.9e-05	6.7e-05	3.8e-05	5.5e-05	3.7e-05	6.4e-05	0.000127	4.4e-05	2.4e-05	3.3e-05	0.000107	0.00013	1.7e-05	3.2e-05	0	2e-05	0.000101	1e-05	0	6e-06	5.9e-05	0	Viruses;dsDNA viruses, no RNA stage;Herpesvirales;Alloherpesviridae;Cyprinivirus;Anguillid herpesvirus 1
Cyprinid herpesvirus 1	9.1e-05	0.000108	0.000116	0.000125	0.000116	0.000107	6.9e-05	7.3e-05	8e-05	0.000192	8.5e-05	1.6e-05	0.000111	0.000184	7.1e-05	0.000284	0.000155	9.9e-05	1.9e-05	4.9e-05	7.6e-05	8.7e-05	0.000128	9e-05	6.8e-05	0.000142	5.5e-05	8.5e-05	0.000127	0.00011	Viruses;dsDNA viruses, no RNA stage;Herpesvirales;Alloherpesviridae;Cyprinivirus;Cyprinid herpesvirus 1
Cyprinid herpesvirus 2	0.00093	0.001321	0.001186	0.001164	0.001132	0.001162	0.001205	0.000944	0.000692	0.001406	0.001026	0.000732	0.001008	0.001352	0.000863	0.000888	0.000814	0.001393	0.001289	0.001002	0.000982	0.000793	0.000697	0.001223	0.000428	0.001163	0.001041	0.001155	0.001654	0.000669	Viruses;dsDNA viruses, no RNA stage;Herpesvirales;Alloherpesviridae;Cyprinivirus;Cyprinid herpesvirus 2
Cyprinid herpesvirus 3	0	8e-06	0	2.2e-05	1.8e-05	0	3e-05	1e-05	0	0	9e-06	0	9e-06	0	0	1.8e-05	0	3.3e-05	0	1.6e-05	1.7e-05	0	1.6e-05	5e-05	0	0	0	0	0	2e-05	Viruses;dsDNA viruses, no RNA stage;Herpesvirales;Alloherpesviridae;Cyprinivirus;Cyprinid herpesvirus 3
Acipenserid herpesvirus 2	1.7e-05	0	0	0	1.8e-05	7e-06	0	2.1e-05	0	0	0	0	0	8e-06	0	0	0	0	0	0	0	0	8e-06	0	1.1e-05	0	1.1e-05	3.6e-05	0	0	Viruses;dsDNA viruses, no RNA stage;Herpesvirales;Alloherpesviridae;Ictalurivirus;Acipenserid herpesvirus 2
Ictalurid herpesvirus 1	0	0	0	0	0	0	0	0	7.1e-05	0	0	0	0	0	0	0	0	0	0	0	8e-06	0	8e-06	0	0	0	0	0	0	0	Viruses;dsDNA viruses, no RNA stage;Herpesvirales;Alloherpesviridae;Ictalurivirus;Ictalurid herpesvirus 1
Siberian sturgeon herpesvirus	6.6e-05	8e-06	0	0	1.8e-05	0	0	3.1e-05	0	0	4.7e-05	0	1.8e-05	0	0	0	0	0	0	0	0	0	0	0	0	0	0	0	0	0	Viruses;dsDNA viruses, no RNA stage;Herpesvirales;Alloherpesviridae;Ictalurivirus;unclassified Ictalurivirus;Siberian sturgeon herpesvirus
Silurid herpesvirus 1	0	0	0	0	0	0	0	0	0	0	0	0	0	0	0	0	1.6e-05	0	0	0	0	0	0	0	0	0	0	0	0	0	Viruses;dsDNA viruses, no RNA stage;Herpesvirales;Alloherpesviridae;Ictalurivirus;unclassified Ictalurivirus;Silurid herpesvirus 1
Gallid alphaherpesvirus 1	2.5e-05	8e-06	0	0	0	1.3e-05	1e-05	1e-05	2.7e-05	2.2e-05	0.000132	2.3e-05	0	1.6e-05	8e-06	9e-06	0	0	1e-05	2.4e-05	8e-06	0	0	0	1.1e-05	2e-05	1.1e-05	1.8e-05	5.9e-05	3e-05	Viruses;dsDNA viruses, no RNA stage;Herpesvirales;Herpesviridae;Alphaherpesvirinae;Iltovirus;Gallid alphaherpesvirus 1
Psittacid alphaherpesvirus 1	4.2e-05	0	0	0	0	6e-05	1e-05	4.1e-05	0	7e-06	9e-06	0	0	0	8e-06	9e-06	0	1.6e-05	0	0	0	0	0	0	0	2e-05	0	0	0	1e-05	Viruses;dsDNA viruses, no RNA stage;Herpesvirales;Herpesviridae;Alphaherpesvirinae;Iltovirus;Psittacid alphaherpesvirus 1
Anatid alphaherpesvirus 1	2.5e-05	0	8e-06	0	1.8e-05	0	0	0	0	3e-05	0	0	9e-06	0	0	0	8e-06	0	0	8e-06	0	0	0	0	1.1e-05	1e-05	2.2e-05	0	0	0	Viruses;dsDNA viruses, no RNA stage;Herpesvirales;Herpesviridae;Alphaherpesvirinae;Mardivirus;Anatid alphaherpesvirus 1
Gallid alphaherpesvirus 2	0	0	0	0	0	0	0	0	0	3e-05	0	0	0	0	8e-06	0	0	0	0	0	8e-06	0	0	0	0	0	0	6e-06	0	0	Viruses;dsDNA viruses, no RNA stage;Herpesvirales;Herpesviridae;Alphaherpesvirinae;Mardivirus;Gallid alphaherpesvirus 2
Gallid alphaherpesvirus 3	5.8e-05	5.8e-05	6.9e-05	0.000118	8.9e-05	0.000214	4.9e-05	0.000321	0.000186	0.000118	0.00016	4.7e-05	0.000139	8e-05	0.000135	0.000169	4.1e-05	0.000124	7.8e-05	0.000106	5.1e-05	4.8e-05	9.6e-05	6e-05	5.6e-05	0.000152	0.000121	0.000225	0.000225	0.00012	Viruses;dsDNA viruses, no RNA stage;Herpesvirales;Herpesviridae;Alphaherpesvirinae;Mardivirus;Gallid alphaherpesvirus 3
Meleagrid alphaherpesvirus 1	0	0	0	0	0	0	0	0	0	0	0	0	0	0	0	0	3.3e-05	0	0	0	0	0	0	0	0	0	0	0	0	0	Viruses;dsDNA viruses, no RNA stage;Herpesvirales;Herpesviridae;Alphaherpesvirinae;Mardivirus;Meleagrid alphaherpesvirus 1
Chelonid alphaherpesvirus 5	0	1.7e-05	0	0	0	0.00018	0	0	0	0	0	8e-06	0	1.6e-05	8e-06	0	8.1e-05	0	1e-05	8e-06	2.5e-05	3.2e-05	4e-05	5e-05	0	3e-05	0	6e-06	0	0	Viruses;dsDNA viruses, no RNA stage;Herpesvirales;Herpesviridae;Alphaherpesvirinae;Scutavirus;Chelonid alphaherpesvirus 5
Testudinid herpesvirus 3	5e-05	5.8e-05	5.4e-05	0.000221	0.000134	0.000374	0.000306	0.000301	4.4e-05	0.0004	2.8e-05	1.6e-05	4.6e-05	4e-05	0	0.000284	0.000155	8.2e-05	0.000184	0.000187	1.7e-05	1.6e-05	4e-05	4e-05	2.3e-05	0.000303	0.000274	0.000231	0.000235	0.00018	Viruses;dsDNA viruses, no RNA stage;Herpesvirales;Herpesviridae;Alphaherpesvirinae;Scutavirus;unclassified Scutavirus;Testudinid herpesvirus 3
Ateline alphaherpesvirus 1	0	0	0	0	1.8e-05	0	1e-05	0	0	0	9e-06	0	0	0	0	0	0	0	0	0	8e-06	1.6e-05	1.6e-05	0	1.1e-05	3e-05	0	6e-06	0	1e-05	Viruses;dsDNA viruses, no RNA stage;Herpesvirales;Herpesviridae;Alphaherpesvirinae;Simplexvirus;Ateline alphaherpesvirus 1
Cercopithecine alphaherpesvirus 2	0	0	0	0	0	0	0	0	0	0	0	0	0	0	0	0	1.6e-05	3.3e-05	0	0	0	8e-06	0	0	0	0	0	0	0	0	Viruses;dsDNA viruses, no RNA stage;Herpesvirales;Herpesviridae;Alphaherpesvirinae;Simplexvirus;Cercopithecine alphaherpesvirus 2
Human alphaherpesvirus 1	0.001778	0.001237	0.000886	0.000803	0.001042	0.001122	0.00081	0.001265	0.000763	0.00131	0.001807	0.000904	0.000767	0.002216	0.000499	0.000426	0.001237	0.001154	0.001018	0.000872	0.000364	0.000619	0.000641	0.000722	0.000686	0.000597	0.000899	0.000657	0.000636	0.000509	Viruses;dsDNA viruses, no RNA stage;Herpesvirales;Herpesviridae;Alphaherpesvirinae;Simplexvirus;Human alphaherpesvirus 1
Human alphaherpesvirus 2	2.5e-05	0.0001	3.9e-05	0.000125	0.000134	0.000174	0.000158	0.000135	6.2e-05	0.000148	0.00016	0.000179	7.4e-05	0.000144	0.00015	0.000178	0.000187	0.000107	6.8e-05	0.000269	5.1e-05	5.6e-05	6.4e-05	5e-05	7.9e-05	0.000121	5.5e-05	0.000128	0.000127	9e-05	Viruses;dsDNA viruses, no RNA stage;Herpesvirales;Herpesviridae;Alphaherpesvirinae;Simplexvirus;Human alphaherpesvirus 2
Leporid alphaherpesvirus 4	0	2.5e-05	0	7e-06	0	0	0	2.1e-05	0	1.5e-05	0	8e-06	9e-06	0	0	0	0	0	0	3.3e-05	0	1.6e-05	0	0	0	0	0	1.2e-05	2e-05	1e-05	Viruses;dsDNA viruses, no RNA stage;Herpesvirales;Herpesviridae;Alphaherpesvirinae;Simplexvirus;Leporid alphaherpesvirus 4
Macacine alphaherpesvirus 1	0.000108	0.000233	0.000169	0.000221	0.000249	0.00016	0.000444	0.000145	0.000231	0.000155	0.000226	0.000249	0.00025	0.000408	0.000404	0.000293	0.000334	0.000247	0.000252	0.000302	0.000313	0.000238	0.000304	0.00017	0.000315	0.000374	0.000438	0.000201	0.000528	0.00026	Viruses;dsDNA viruses, no RNA stage;Herpesvirales;Herpesviridae;Alphaherpesvirinae;Simplexvirus;Macacine alphaherpesvirus 1
Macropodid alphaherpesvirus 1	0.001412	0.001237	0.001579	0.001267	0.001363	0.001669	0.001284	0.001514	0.001046	0.001324	0.000979	0.001099	0.001202	0.000824	0.000871	0.000843	0.000814	0.001022	0.000882	0.00066	0.000821	0.000635	0.000585	0.000672	0.000585	0.000759	0.001041	0.000802	0.000822	0.000879	Viruses;dsDNA viruses, no RNA stage;Herpesvirales;Herpesviridae;Alphaherpesvirinae;Simplexvirus;Macropodid alphaherpesvirus 1
Papiine alphaherpesvirus 2	0.000482	0.00039	0.000262	0.000118	0.000241	5.3e-05	0.000494	0.000363	0.000151	0.000222	0.000282	0.000319	0.000129	0.00032	0.000356	0.000417	0.000252	0.00028	0.000368	0.000326	0.000161	0.000214	0.000168	0.000211	0.000236	0.000111	4.4e-05	0.000109	0.000127	0.00015	Viruses;dsDNA viruses, no RNA stage;Herpesvirales;Herpesviridae;Alphaherpesvirinae;Simplexvirus;Papiine alphaherpesvirus 2
Saimiriine alphaherpesvirus 1	0	0	0	0	0	0	0	0	0	0	0	0	2.8e-05	0	0	0	8e-06	0	0	0	0	8e-06	0	0	0	0	0	0	0	0	Viruses;dsDNA viruses, no RNA stage;Herpesvirales;Herpesviridae;Alphaherpesvirinae;Simplexvirus;Saimiriine alphaherpesvirus 1
Fruit bat alphaherpesvirus 1	0	0	0	0	0	0	0	0	0	0	0	0	0	8e-06	0	0	8e-06	0	0	0	0	0	0	0	0	0	0	0	0	2e-05	Viruses;dsDNA viruses, no RNA stage;Herpesvirales;Herpesviridae;Alphaherpesvirinae;Simplexvirus;unclassified Simplexvirus;Fruit bat alphaherpesvirus 1
Bovine alphaherpesvirus 1	1.7e-05	8e-06	0	0	9e-06	7e-06	0	0	9e-06	1.5e-05	0	0	0	0	0	9e-06	2.4e-05	0	1e-05	0	4.2e-05	5.6e-05	7.2e-05	6e-05	4.5e-05	0	2.2e-05	1.2e-05	1e-05	0	Viruses;dsDNA viruses, no RNA stage;Herpesvirales;Herpesviridae;Alphaherpesvirinae;Varicellovirus;Bovine alphaherpesvirus 1
Bovine alphaherpesvirus 5	0	0	0	0	0	0	0	0	0	0	0	0	0	6.4e-05	8e-06	0	0	0	0	0	0	0	0	0	2.3e-05	0	0	0	0	0	Viruses;dsDNA viruses, no RNA stage;Herpesvirales;Herpesviridae;Alphaherpesvirinae;Varicellovirus;Bovine alphaherpesvirus 5
Bubaline alphaherpesvirus 1	2.5e-05	1.7e-05	2.3e-05	0	9e-06	7e-06	1e-05	3.1e-05	0	0	0	0	0	0	0	0	0	0	1e-05	0	0	0	0	0	0	0	0	6e-06	0	0	Viruses;dsDNA viruses, no RNA stage;Herpesvirales;Herpesviridae;Alphaherpesvirinae;Varicellovirus;Bubaline alphaherpesvirus 1
Canid alphaherpesvirus 1	0	8e-06	8e-06	0	9e-06	7e-06	0	0	0	0	0	2.3e-05	0	8e-06	1.6e-05	9e-06	2.4e-05	0	0	8e-06	0	0	0	0	0	0	0	0	2e-05	0	Viruses;dsDNA viruses, no RNA stage;Herpesvirales;Herpesviridae;Alphaherpesvirinae;Varicellovirus;Canid alphaherpesvirus 1
Cercopithecine alphaherpesvirus 9	8e-06	0	0	7e-06	0	0	0	0	0	0	0	0	0	8e-06	0	0	0	0	0	0	8e-06	0	0	1e-05	0	0	0	0	0	0	Viruses;dsDNA viruses, no RNA stage;Herpesvirales;Herpesviridae;Alphaherpesvirinae;Varicellovirus;Cercopithecine alphaherpesvirus 9
Equid alphaherpesvirus 1	0	1.7e-05	0	7e-06	3.6e-05	7e-06	2e-05	3.1e-05	9e-06	5.9e-05	1.9e-05	0	0	0	4e-05	2.7e-05	8e-06	1.6e-05	5.8e-05	1.6e-05	0	0	8e-06	0	0	1e-05	3.3e-05	6e-06	1e-05	0	Viruses;dsDNA viruses, no RNA stage;Herpesvirales;Herpesviridae;Alphaherpesvirinae;Varicellovirus;Equid alphaherpesvirus 1
Equid alphaherpesvirus 3	0	0	0	0	0	0	0	0	0	0	0	0	0	0	0	0	0	0	1e-05	0	0	0	0	0	0	0	0	0	0	0	Viruses;dsDNA viruses, no RNA stage;Herpesvirales;Herpesviridae;Alphaherpesvirinae;Varicellovirus;Equid alphaherpesvirus 3
Equid alphaherpesvirus 4	0.000905	0.000922	0.000678	0.000972	0.000713	0.000621	0.000642	0.000757	0.000656	0.000814	0.000574	0.000717	0.000712	0.001208	0.000824	0.000763	0.000675	0.001005	0.000707	0.000831	0.000483	0.000619	0.000449	0.000612	0.000563	0.000627	0.000603	0.000608	0.000558	0.000449	Viruses;dsDNA viruses, no RNA stage;Herpesvirales;Herpesviridae;Alphaherpesvirinae;Varicellovirus;Equid alphaherpesvirus 4
Felid alphaherpesvirus 1	0	0	0	0	9e-06	0	1e-05	0	0	7e-06	0	1.6e-05	0	0	0	0	0	0	0	0	8e-06	0	0	0	0	0	0	0	0	0	Viruses;dsDNA viruses, no RNA stage;Herpesvirales;Herpesviridae;Alphaherpesvirinae;Varicellovirus;Felid alphaherpesvirus 1
Human alphaherpesvirus 3	0	0	8e-06	0	0	0	0	0	0	7e-06	0	0	0	0	0	9e-06	0	0	0	0	0	0	0	0	2.3e-05	0	1.1e-05	0	0	0	Viruses;dsDNA viruses, no RNA stage;Herpesvirales;Herpesviridae;Alphaherpesvirinae;Varicellovirus;Human alphaherpesvirus 3
Phocid alphaherpesvirus 1	0	0	0	0	0	7e-06	0	0	0	0	0	0	0	0	0	0	0	0	0	0	0	0	0	0	0	0	0	0	0	0	Viruses;dsDNA viruses, no RNA stage;Herpesvirales;Herpesviridae;Alphaherpesvirinae;Varicellovirus;Phocid alphaherpesvirus 1
Suid alphaherpesvirus 1	3.3e-05	8e-06	4.6e-05	1.5e-05	2.7e-05	0.000127	6.9e-05	1e-05	1.8e-05	3.7e-05	1.9e-05	2.3e-05	9e-06	2.4e-05	0	1.8e-05	8e-06	2.5e-05	1.9e-05	8e-06	0	3.2e-05	0	0	2.3e-05	1e-05	0	1.8e-05	1e-05	2e-05	Viruses;dsDNA viruses, no RNA stage;Herpesvirales;Herpesviridae;Alphaherpesvirinae;Varicellovirus;Suid alphaherpesvirus 1
Beluga whale alphaherpesvirus 1	1.7e-05	8e-06	0	2.2e-05	0	7e-06	0	0	4.4e-05	0	0	0	3.7e-05	0	6.3e-05	0	8e-06	0	0	8e-06	1.7e-05	1.6e-05	0	0	2.3e-05	0	1.1e-05	6e-06	0	2e-05	Viruses;dsDNA viruses, no RNA stage;Herpesvirales;Herpesviridae;Alphaherpesvirinae;unclassified Alphaherpesvirinae;Beluga whale alphaherpesvirus 1
Aotine betaherpesvirus 1	0	8e-06	0	0	0	1.3e-05	0	0	0	0	0	0	0	0	0	0	0	0	1e-05	1.6e-05	0	0	8e-06	0	0	0	0	0	2e-05	1e-05	Viruses;dsDNA viruses, no RNA stage;Herpesvirales;Herpesviridae;Betaherpesvirinae;Cytomegalovirus;Aotine betaherpesvirus 1
Cercopithecine betaherpesvirus 5	0.00059	0.001246	0.000578	0.00126	0.001996	0.001369	0.00157	0.004055	0.000701	0.000955	0.000245	0.000164	0.000351	0.00204	0.00042	1.8e-05	0.000195	0.000181	0.000165	0.00035	0.00033	0.000301	0.00028	0.001404	0.000135	6.1e-05	0.000153	0.000188	5.9e-05	0.00027	Viruses;dsDNA viruses, no RNA stage;Herpesvirales;Herpesviridae;Betaherpesvirinae;Cytomegalovirus;Cercopithecine betaherpesvirus 5
Human betaherpesvirus 5	8.3e-05	1.7e-05	6.2e-05	2.2e-05	1.8e-05	1.3e-05	8.9e-05	6.2e-05	6.2e-05	4.4e-05	0	3.1e-05	7.4e-05	1.6e-05	1.6e-05	1.8e-05	9e-05	6.6e-05	1.9e-05	1.6e-05	8e-06	7.1e-05	1.6e-05	3e-05	2.3e-05	2e-05	0	3.6e-05	2.9e-05	2e-05	Viruses;dsDNA viruses, no RNA stage;Herpesvirales;Herpesviridae;Betaherpesvirinae;Cytomegalovirus;Human betaherpesvirus 5
Macacine betaherpesvirus 3	0	8e-06	0	0	0	7e-06	0	0	2.7e-05	0	0	0	0	0	0	0	4.1e-05	0	0	0	0	8e-06	0	0	0	0	0	6e-06	1e-05	0	Viruses;dsDNA viruses, no RNA stage;Herpesvirales;Herpesviridae;Betaherpesvirinae;Cytomegalovirus;Macacine betaherpesvirus 3
Panine betaherpesvirus 2	0	8e-06	0	0	0	0	0	0	0	0	0	0	0	0	0	0	0	0	0	0	0	0	0	0	0	0	0	0	0	0	Viruses;dsDNA viruses, no RNA stage;Herpesvirales;Herpesviridae;Betaherpesvirinae;Cytomegalovirus;Panine betaherpesvirus 2
Saimiriine betaherpesvirus 4	0.02869	0.029234	0.027292	0.023059	0.023835	0.041712	0.035572	0.035758	0.03227	0.040274	0.038185	0.029096	0.031306	0.057603	0.027462	0.036881	0.037511	0.042416	0.048572	0.038919	0.024929	0.032539	0.029876	0.041571	0.03162	0.027355	0.026978	0.031149	0.03157	0.031782	Viruses;dsDNA viruses, no RNA stage;Herpesvirales;Herpesviridae;Betaherpesvirinae;Cytomegalovirus;Saimiriine betaherpesvirus 4
Piliocolobus badius cytomegalovirus 1	0	0	0	0	0	0	0	0	0	0	0	0	0	0	8e-06	0	0	0	0	0	0	0	0	0	1.1e-05	0	0	0	0	0	Viruses;dsDNA viruses, no RNA stage;Herpesvirales;Herpesviridae;Betaherpesvirinae;Cytomegalovirus;unclassified Cytomegalovirus;Piliocolobus badius cytomegalovirus 1
Murid betaherpesvirus 1	1.7e-05	5e-05	1.5e-05	7e-06	7.1e-05	0	0	0	0	1.5e-05	0	0	1.8e-05	0.000104	1.6e-05	9e-06	0	0	1.9e-05	3.3e-05	1.7e-05	0	2.4e-05	0	0	1e-05	1.1e-05	6e-06	2e-05	0	Viruses;dsDNA viruses, no RNA stage;Herpesvirales;Herpesviridae;Betaherpesvirinae;Muromegalovirus;Murid betaherpesvirus 1
Murid betaherpesvirus 8	0.024271	0.022665	0.02321	0.026949	0.020707	0.012331	0.012107	0.017506	0.021044	0.017004	0.024315	0.017244	0.023207	0.025905	0.021204	0.010367	0.018227	0.015979	0.017909	0.016436	0.020528	0.026494	0.023098	0.035414	0.031215	0.021426	0.0254	0.027879	0.019523	0.022716	Viruses;dsDNA viruses, no RNA stage;Herpesvirales;Herpesviridae;Betaherpesvirinae;Muromegalovirus;Murid betaherpesvirus 8
Elephantid betaherpesvirus 1	0.000432	0.000407	0.000531	0.000449	0.000633	0.000107	0.000701	0.000653	0.000594	0.000599	0.001383	0.000577	0.000647	0.000568	0.000594	0.000391	0.000765	0.000511	0.000562	0.000693	0.000643	0.000603	0.000401	0.000521	0.000731	0.001032	0.000614	0.000717	0.000607	0.000559	Viruses;dsDNA viruses, no RNA stage;Herpesvirales;Herpesviridae;Betaherpesvirinae;Proboscivirus;Elephantid betaherpesvirus 1
Elephant endotheliotropic herpesvirus 4	1.7e-05	8e-06	3.1e-05	0	0	0	2e-05	1e-05	9e-06	7e-06	9e-06	0	5.5e-05	4.8e-05	0	0	0	0	6.8e-05	4.9e-05	4.2e-05	2.4e-05	0	1e-05	4.5e-05	0	0	0	0	0	Viruses;dsDNA viruses, no RNA stage;Herpesvirales;Herpesviridae;Betaherpesvirinae;Proboscivirus;unclassified Proboscivirus;Elephant endotheliotropic herpesvirus 4
Elephant endotheliotropic herpesvirus 5	0.000133	8.3e-05	3.9e-05	3.7e-05	8e-05	6e-05	2e-05	0.000104	3.5e-05	7.4e-05	0.000169	0.000125	6.5e-05	0.0002	0.000127	2.7e-05	0.000122	0.000124	0.000136	0.00013	3.4e-05	0.000111	0.000168	5e-05	0.000146	0.000121	5.5e-05	0.000164	0.000186	0.00021	Viruses;dsDNA viruses, no RNA stage;Herpesvirales;Herpesviridae;Betaherpesvirinae;Proboscivirus;unclassified Proboscivirus;Elephant endotheliotropic herpesvirus 5
Human betaherpesvirus 6A	0	8.3e-05	6.2e-05	1.5e-05	2.7e-05	0	0.000227	0.000104	2.7e-05	3.7e-05	0.000151	0.000109	0.00012	5.6e-05	0	4.4e-05	6.5e-05	5.8e-05	8.7e-05	2.4e-05	4.2e-05	2.4e-05	4e-05	1e-05	2.3e-05	7.1e-05	6.6e-05	0	2.9e-05	4e-05	Viruses;dsDNA viruses, no RNA stage;Herpesvirales;Herpesviridae;Betaherpesvirinae;Roseolovirus;Human betaherpesvirus 6A
Human betaherpesvirus 6B	3.3e-05	0	0	0	9e-06	0	2e-05	0	0	0	0	0	0	1.6e-05	0	0	0	0	0	0	0	0	8e-06	0	0	0	0	0	0	0	Viruses;dsDNA viruses, no RNA stage;Herpesvirales;Herpesviridae;Betaherpesvirinae;Roseolovirus;Human betaherpesvirus 6B
Human betaherpesvirus 7	8e-06	3.3e-05	0	5.2e-05	3.6e-05	1.3e-05	4e-05	2.1e-05	0	2.2e-05	7.5e-05	0	4.6e-05	8e-06	0	0	3.3e-05	0	0	0	3.4e-05	1.6e-05	0	2e-05	4.5e-05	2e-05	1.1e-05	1.8e-05	2.9e-05	4e-05	Viruses;dsDNA viruses, no RNA stage;Herpesvirales;Herpesviridae;Betaherpesvirinae;Roseolovirus;Human betaherpesvirus 7
Human herpesvirus 6	1.7e-05	8e-06	8e-06	0	0	1.3e-05	0	0	0	7e-06	0	0	0	8e-06	0	0	0	0	0	8e-06	0	0	0	0	0	0	0	0	0	0	Viruses;dsDNA viruses, no RNA stage;Herpesvirales;Herpesviridae;Betaherpesvirinae;Roseolovirus;unclassified Roseolovirus;Human herpesvirus 6
Macaca nemestrina herpesvirus 7	0	0	0	0	0	0	1e-05	0	0	7e-06	0	0	0	0	0	0	0	0	0	0	0	0	0	0	0	0	0	4.9e-05	0	1e-05	Viruses;dsDNA viruses, no RNA stage;Herpesvirales;Herpesviridae;Betaherpesvirinae;Roseolovirus;unclassified Roseolovirus;Macaca nemestrina herpesvirus 7
Murine roseolovirus	0	0	0	0	0	0	0	0	0	0	9e-06	8e-06	9e-06	8e-06	0	0	0	0	0	8e-06	0	0	0	0	0	0	0	0	0	0	Viruses;dsDNA viruses, no RNA stage;Herpesvirales;Herpesviridae;Betaherpesvirinae;Roseolovirus;unclassified Roseolovirus;Murine roseolovirus
Tupaiid betaherpesvirus 1	0	0	2.3e-05	0	0	1.3e-05	0	4.1e-05	0	7e-06	0	0	1.8e-05	0	0	0	4.1e-05	0	1e-05	0	1.7e-05	8e-06	0	0	0	1e-05	0	1.2e-05	2.9e-05	4e-05	Viruses;dsDNA viruses, no RNA stage;Herpesvirales;Herpesviridae;Betaherpesvirinae;unassigned Betaherpesvirinae;Tupaiid betaherpesvirus 1
Bat betaherpesvirus B7D8	0	0	8e-06	0	0	0	0	0	0	7e-06	0	0	9e-06	8e-06	0	0	0	8e-06	0	0	0	0	0	0	1.1e-05	0	0	0	0	0	Viruses;dsDNA viruses, no RNA stage;Herpesvirales;Herpesviridae;Betaherpesvirinae;unclassified Betaherpesvirinae;Bat betaherpesvirus B7D8
Callitrichine gammaherpesvirus 3	0	0	0	0	9e-06	0	0	0	0	0	0	0	0	0	0	0	0	0	0	0	0	0	0	0	0	0	0	0	0	0	Viruses;dsDNA viruses, no RNA stage;Herpesvirales;Herpesviridae;Gammaherpesvirinae;Lymphocryptovirus;Callitrichine gammaherpesvirus 3
Human gammaherpesvirus 4	0.000324	0.00049	0.00037	0.000427	0.000214	0.000267	0.000553	0.000394	0.000488	0.000474	0.00064	0.000444	0.000629	0.00044	0.000475	0.000355	0.000586	0.00061	0.000407	0.000416	0.000203	0.000301	0.000361	0.000351	0.00036	0.000283	0.000482	0.000559	0.000303	0.000569	Viruses;dsDNA viruses, no RNA stage;Herpesvirales;Herpesviridae;Gammaherpesvirinae;Lymphocryptovirus;Human gammaherpesvirus 4
Macacine gammaherpesvirus 4	0.000158	4.2e-05	0.0001	5.2e-05	2.7e-05	0	4.9e-05	4.1e-05	5.3e-05	1.5e-05	7.5e-05	0	6.5e-05	4.8e-05	3.2e-05	0	0.000155	4.9e-05	4.8e-05	3.3e-05	6.8e-05	2.4e-05	6.4e-05	4e-05	1.1e-05	3e-05	1.1e-05	3.6e-05	5.9e-05	4e-05	Viruses;dsDNA viruses, no RNA stage;Herpesvirales;Herpesviridae;Gammaherpesvirinae;Lymphocryptovirus;Macacine gammaherpesvirus 4
Papiine gammaherpesvirus 1	0	0	0	0	0	0	0	2.1e-05	0	0	0	0	0	0	0	0	0	0	0	0	0	0	0	0	2.3e-05	0	0	0	0	0	Viruses;dsDNA viruses, no RNA stage;Herpesvirales;Herpesviridae;Gammaherpesvirinae;Lymphocryptovirus;Papiine gammaherpesvirus 1
Lymphocryptovirus Macaca/pfe-lcl-E3	0	0	0	0	0	0	0	0	0	0	0	0	0	0	0	0	8e-06	0	0	0	0	1.6e-05	0	0	0	0	0	0	0	0	Viruses;dsDNA viruses, no RNA stage;Herpesvirales;Herpesviridae;Gammaherpesvirinae;Lymphocryptovirus;unclassified Lymphocryptovirus;Lymphocryptovirus Macaca/pfe-lcl-E3
Alcelaphine gammaherpesvirus 1	0	0	0	0	0	0	0	0	0	0	0	0	0	0	0	0	0	0	0	0	0	8e-06	0	0	0	0	0	0	0	0	Viruses;dsDNA viruses, no RNA stage;Herpesvirales;Herpesviridae;Gammaherpesvirinae;Macavirus;Alcelaphine gammaherpesvirus 1
Alcelaphine gammaherpesvirus 2	9.1e-05	0.000565	0.000701	0.000339	0.000472	0.000381	0.000425	0.000736	0.000505	0.0004	0.001054	0.000249	0.000111	0.000328	0.000135	0.000107	0.000627	0.000527	0.000174	0.000342	0.000135	0.000182	0.0002	0.000421	0.000158	0.000162	3.3e-05	0.000274	0.00046	0.00031	Viruses;dsDNA viruses, no RNA stage;Herpesvirales;Herpesviridae;Gammaherpesvirinae;Macavirus;Alcelaphine gammaherpesvirus 2
Bovine gammaherpesvirus 6	0.000191	4.2e-05	0.000154	0.000118	0.00016	5.3e-05	0.000119	2.1e-05	0.000293	0.000229	3.8e-05	7e-05	8.3e-05	6.4e-05	0.000143	8.9e-05	0.000171	8.2e-05	0.000242	8.1e-05	0.000169	0.000119	9.6e-05	0.0001	0.00018	0.000303	7.7e-05	0.000304	0.000343	0.000399	Viruses;dsDNA viruses, no RNA stage;Herpesvirales;Herpesviridae;Gammaherpesvirinae;Macavirus;Bovine gammaherpesvirus 6
Ovine gammaherpesvirus 2	0	0	0	0	0	0	0	0	0	0	0	0	0	0	0	0	0	8e-06	0	1.6e-05	8e-06	0	0	0	0	0	0	0	0	0	Viruses;dsDNA viruses, no RNA stage;Herpesvirales;Herpesviridae;Gammaherpesvirinae;Macavirus;Ovine gammaherpesvirus 2
Equid gammaherpesvirus 2	0.000424	0.000191	0.000416	0.000302	0.000401	0.000174	0.000286	0.000207	0.000328	0.000392	0.000132	0.000226	0.000314	0.000456	0.000214	0.000231	0.000228	0.000338	0.000223	0.000106	0.000212	0.000127	0.000104	4e-05	0.000124	0.000162	0.000131	7.9e-05	8.8e-05	0.0001	Viruses;dsDNA viruses, no RNA stage;Herpesvirales;Herpesviridae;Gammaherpesvirinae;Percavirus;Equid gammaherpesvirus 2
Equid gammaherpesvirus 5	0.001155	0.001595	0.001286	0.001127	0.001639	0.001395	0.00159	0.00195	0.001845	0.001643	0.000922	0.001231	0.00123	0.00132	0.00141	0.001314	0.001326	0.001384	0.001289	0.001019	0.00099	0.001269	0.000953	0.001173	0.001294	0.001426	0.001797	0.001532	0.00184	0.001538	Viruses;dsDNA viruses, no RNA stage;Herpesvirales;Herpesviridae;Gammaherpesvirinae;Percavirus;Equid gammaherpesvirus 5
Ateline gammaherpesvirus 3	0	0	0	0	4.5e-05	0	0	0	0	0	0	0	0	0	0	0	0	0	0	0	0	0	0	0	0	0	2.2e-05	0	0	0	Viruses;dsDNA viruses, no RNA stage;Herpesvirales;Herpesviridae;Gammaherpesvirinae;Rhadinovirus;Ateline gammaherpesvirus 3
Bovine gammaherpesvirus 4	0	0	0	2.9e-05	0	0	0	0	0	0	0	0	0	8e-06	0	0	0	0	0	8e-06	0	0	1.6e-05	0	1.1e-05	0	0	6e-06	0	0	Viruses;dsDNA viruses, no RNA stage;Herpesvirales;Herpesviridae;Gammaherpesvirinae;Rhadinovirus;Bovine gammaherpesvirus 4
Cricetid gammaherpesvirus 2	0.000964	0.000565	0.000562	0.000413	0.000463	0.000574	0.001541	0.001991	0.001091	0.001051	0.000866	0.000725	0.001239	0.00152	0.000665	0.001145	0.001733	0.00145	0.002084	0.00198	0.001084	0.00065	0.000777	0.001073	0.000788	0.001113	0.001085	0.001641	0.001047	0.001478	Viruses;dsDNA viruses, no RNA stage;Herpesvirales;Herpesviridae;Gammaherpesvirinae;Rhadinovirus;Cricetid gammaherpesvirus 2
Human gammaherpesvirus 8	1.7e-05	2.5e-05	3.1e-05	0	9e-06	2e-05	4e-05	3.1e-05	3.5e-05	2.2e-05	5.6e-05	8e-06	0	4.8e-05	1.6e-05	2.7e-05	3.3e-05	2.5e-05	4.8e-05	3.3e-05	8e-06	0	0	0	0	0	1.1e-05	1.2e-05	0	0	Viruses;dsDNA viruses, no RNA stage;Herpesvirales;Herpesviridae;Gammaherpesvirinae;Rhadinovirus;Human gammaherpesvirus 8
Macacine gammaherpesvirus 5	1.7e-05	1.7e-05	8e-06	3.7e-05	0	0	1e-05	3.1e-05	0	2.2e-05	2.8e-05	3.1e-05	9e-06	8e-06	1.6e-05	1.8e-05	4.1e-05	1.6e-05	1.9e-05	8e-06	8e-06	8e-06	1.6e-05	2e-05	6.8e-05	2e-05	2.2e-05	1.2e-05	2.9e-05	3e-05	Viruses;dsDNA viruses, no RNA stage;Herpesvirales;Herpesviridae;Gammaherpesvirinae;Rhadinovirus;Macacine gammaherpesvirus 5
Murid gammaherpesvirus 4	0	0	0	0	0	0	0	0	0	0	0	0	0	0	0	0	0	0	0	8e-06	0	0	0	0	0	0	0	0	0	0	Viruses;dsDNA viruses, no RNA stage;Herpesvirales;Herpesviridae;Gammaherpesvirinae;Rhadinovirus;Murid gammaherpesvirus 4
Saimiriine gammaherpesvirus 2	0	0	0	7e-06	9e-06	0	2e-05	0	1.8e-05	7e-06	9e-06	0	0	0	0	9e-06	1.6e-05	0	1e-05	0	8e-06	1.6e-05	8e-06	1e-05	0	0	0	0	0	2e-05	Viruses;dsDNA viruses, no RNA stage;Herpesvirales;Herpesviridae;Gammaherpesvirinae;Rhadinovirus;Saimiriine gammaherpesvirus 2
Common bottlenose dolphin gammaherpesvirus 1 strain Sarasota	0.002367	0.003156	0.002526	0.002652	0.003279	0.001509	0.001402	0.002012	0.003122	0.002272	0.003077	0.002914	0.003726	0.002552	0.003826	0.002503	0.003214	0.002645	0.002888	0.002844	0.002802	0.0033	0.00274	0.00364	0.003826	0.003692	0.003068	0.004365	0.002358	0.002976	Viruses;dsDNA viruses, no RNA stage;Herpesvirales;Herpesviridae;Gammaherpesvirinae;Rhadinovirus;unclassified Rhadinovirus;Common bottlenose dolphin gammaherpesvirus 1 strain Sarasota
Myodes glareolus rhadinovirus 1	0	0	0	0	0	0	0	0	0	0	0	0	0	0	0	0	0	0	0	0	0	0	0	0	0	0	0	6e-06	0	0	Viruses;dsDNA viruses, no RNA stage;Herpesvirales;Herpesviridae;Gammaherpesvirinae;Rhadinovirus;unclassified Rhadinovirus;Myodes glareolus rhadinovirus 1
Felis catus gammaherpesvirus 1	0	0	0	0	0	0	0	0	0	0	0	0	0	0	0	0	0	0	1.9e-05	0	8e-06	0	0	0	0	0	0	0	0	0	Viruses;dsDNA viruses, no RNA stage;Herpesvirales;Herpesviridae;Gammaherpesvirinae;unclassified Gammaherpesvirinae;Felis catus gammaherpesvirus 1
Harp seal herpesvirus	4.2e-05	0.000191	0.0001	0.000111	8.9e-05	8.7e-05	0.000188	0.000176	0.000133	8.9e-05	7.5e-05	0.00014	0.000102	0	0.000103	2.7e-05	4.1e-05	7.4e-05	8.7e-05	0	6.8e-05	7.1e-05	6.4e-05	2e-05	0	0	1.1e-05	4.9e-05	2.9e-05	0	Viruses;dsDNA viruses, no RNA stage;Herpesvirales;Herpesviridae;Gammaherpesvirinae;unclassified Gammaherpesvirinae;Harp seal herpesvirus
Myotis gammaherpesvirus 8	0.001238	0.001694	0.001232	0.001252	0.00123	0.000901	0.001995	0.001784	0.001428	0.001561	0.00128	0.001738	0.001877	0.001552	0.001426	0.001154	0.001701	0.001912	0.001318	0.001882	0.000525	0.000555	0.000585	0.000692	0.000686	0.001143	0.000844	0.001143	0.000969	0.000869	Viruses;dsDNA viruses, no RNA stage;Herpesvirales;Herpesviridae;Gammaherpesvirinae;unclassified Gammaherpesvirinae;Myotis gammaherpesvirus 8
Myotis ricketti herpesvirus 1	0	6.6e-05	0	0	0	0	4e-05	0	1.8e-05	0	0	4.7e-05	0	0	1.6e-05	3.6e-05	0	0	1.9e-05	0	8e-06	8e-06	0	0	0	4e-05	0	1.8e-05	0	8e-05	Viruses;dsDNA viruses, no RNA stage;Herpesvirales;Herpesviridae;Gammaherpesvirinae;unclassified Gammaherpesvirinae;Myotis ricketti herpesvirus 1
Dzifa herpesvirus	0	0	0	0	0	0	0	0	0	0	0	0	0	0	0	0	0	8e-06	0	0	8e-06	0	0	0	0	0	0	0	0	0	Viruses;dsDNA viruses, no RNA stage;Herpesvirales;Herpesviridae;unclassified Herpesviridae;Dzifa herpesvirus
Sea otter herpesvirus	0	0	0	0	0	0	0	0	0	0	0	0	0	0	0	0	0	0	0	0	0	0	0	0	0	0	0	6e-06	0	0	Viruses;dsDNA viruses, no RNA stage;Herpesvirales;Herpesviridae;unclassified Herpesviridae;Sea otter herpesvirus
Abalone herpesvirus Victoria/AUS/2009	0	2.5e-05	6.2e-05	9.6e-05	1.8e-05	0	5.9e-05	9.3e-05	0	9.6e-05	8.5e-05	7.8e-05	0	0.0002	4.8e-05	9e-06	3.3e-05	2.5e-05	4.8e-05	7.3e-05	8e-06	1.6e-05	8e-06	3e-05	1.1e-05	0	0	1.8e-05	1e-05	3e-05	Viruses;dsDNA viruses, no RNA stage;Herpesvirales;unclassified Herpesvirales;Abalone herpesvirus Victoria/AUS/2009
Lymphocystis disease virus 1	8e-06	0	0	0	0	0	0	0	0	0	0	0	0	0	0	0	0	0	0	0	0	0	0	0	1.1e-05	0	0	0	0	0	Viruses;dsDNA viruses, no RNA stage;Iridoviridae;Alphairidovirinae;Lymphocystivirus;Lymphocystis disease virus 1
Lymphocystis disease virus - isolate China	1.7e-05	4.2e-05	2.3e-05	7e-06	0.000134	4.7e-05	0.000109	0.000114	5.3e-05	1.5e-05	3.8e-05	3.9e-05	4.6e-05	0	7.9e-05	8e-05	4.1e-05	0	4.8e-05	2.4e-05	3.4e-05	8e-06	6.4e-05	2e-05	0	0.000132	1.1e-05	4.3e-05	4.9e-05	2e-05	Viruses;dsDNA viruses, no RNA stage;Iridoviridae;Alphairidovirinae;Lymphocystivirus;unclassified Lymphocystivirus;Lymphocystis disease virus - isolate China
Lymphocystis disease virus Sa	0.000673	0.000565	0.000562	0.000449	0.000579	0.001128	0.00077	0.000778	0.000408	0.000696	0.000499	0.000732	0.000416	0.000344	0.000317	0.000746	0.00048	0.000618	0.00032	0.000685	0.000279	0.000135	0.000104	0.00011	6.8e-05	0.000293	0.000197	0.000255	0.000284	0.00023	Viruses;dsDNA viruses, no RNA stage;Iridoviridae;Alphairidovirinae;Lymphocystivirus;unclassified Lymphocystivirus;Lymphocystis disease virus Sa
Turbot reddish body iridovirus	0	8e-06	0	0	0	0	0	0	0	0	0	0	0	0	0	0	0	0	0	0	0	0	0	0	0	0	0	0	0	0	Viruses;dsDNA viruses, no RNA stage;Iridoviridae;Alphairidovirinae;Megalocytivirus;unclassified Megalocytivirus;Turbot reddish body iridovirus
Ambystoma tigrinum virus	5.8e-05	5e-05	4.6e-05	7e-06	7.1e-05	0	0	0	5.3e-05	0	0.000151	7e-05	8.3e-05	2.4e-05	4e-05	1.8e-05	3.3e-05	8.2e-05	0	0	1.7e-05	6.3e-05	4.8e-05	2e-05	3.4e-05	0	0	0	0	0	Viruses;dsDNA viruses, no RNA stage;Iridoviridae;Alphairidovirinae;Ranavirus;Ambystoma tigrinum virus
European catfish virus	0	0	0	0	0	0	0	1e-05	0	0	0	0	0	0	0	0	0	0	0	0	0	0	0	0	0	0	0	0	0	0	Viruses;dsDNA viruses, no RNA stage;Iridoviridae;Alphairidovirinae;Ranavirus;European catfish virus
Frog virus 3	0	0	0	0	0	0	0	0	0	0	0	0	0	0	0	0	0	0	0	0	0	0	0	0	0	0	0	0	1e-05	0	Viruses;dsDNA viruses, no RNA stage;Iridoviridae;Alphairidovirinae;Ranavirus;Frog virus 3
Singapore grouper iridovirus	8e-06	0	0	0	0	0	0	2.1e-05	0	0	0	0	0	0	0	0	0	0	0	1.6e-05	8e-06	8e-06	0	2e-05	1.1e-05	0	0	0	0	1e-05	Viruses;dsDNA viruses, no RNA stage;Iridoviridae;Alphairidovirinae;Ranavirus;Singapore grouper iridovirus
Short-finned eel ranavirus	0	0	0	0	0	0	0	0	0	0	0	0	0	0	0	0	0	0	0	0	0	0	0	0	0	0	1.1e-05	0	0	0	Viruses;dsDNA viruses, no RNA stage;Iridoviridae;Alphairidovirinae;Ranavirus;unclassified Ranavirus;Short-finned eel ranavirus
Invertebrate iridescent virus 3	0	0	0	0	0	0	2e-05	0	0	0	0	0	0	0	0	0	0	0	0	0	0	0	0	0	0	0	0	0	0	0	Viruses;dsDNA viruses, no RNA stage;Iridoviridae;Betairidovirinae;Chloriridovirus;Invertebrate iridescent virus 3
Invertebrate iridescent virus 6	0	0	0	7e-06	0	0	0	0	0	0	0	0	0	0	0	9e-06	0	0	0	0	0	0	0	0	0	0	0	0	0	0	Viruses;dsDNA viruses, no RNA stage;Iridoviridae;Betairidovirinae;Iridovirus;Invertebrate iridescent virus 6
Invertebrate iridescent virus 22	0	0	0	0	0	0	0	0	0	0	0	0	0	0	0	0	0	0	0	0	0	0	0	0	0	0	0	0	1e-05	0	Viruses;dsDNA viruses, no RNA stage;Iridoviridae;Betairidovirinae;Iridovirus;unclassified Iridovirus;Invertebrate iridescent virus 22
Invertebrate iridescent virus 30	0	0	0	0	0	3.3e-05	0	0	0	0	0	0	0	0	0	0	0	0	0	0	0	0	0	0	0	0	0	0	0	1e-05	Viruses;dsDNA viruses, no RNA stage;Iridoviridae;Betairidovirinae;Iridovirus;unclassified Iridovirus;Invertebrate iridescent virus 30
Invertebrate iridovirus 25	0	0	0	0	0	0	0	0	9e-06	2.2e-05	0	0	0	0	0	0	0	0	0	0	0	0	0	0	0	0	0	6e-06	0	0	Viruses;dsDNA viruses, no RNA stage;Iridoviridae;Betairidovirinae;Iridovirus;unclassified Iridovirus;Invertebrate iridovirus 25
Anopheles minimus irodovirus	0	0	0	0	0	0	0	1e-05	0	0	0	0	0	0	0	0	0	0	0	0	0	0	0	0	0	0	0	0	0	0	Viruses;dsDNA viruses, no RNA stage;Iridoviridae;unclassified Iridoviridae;Anopheles minimus irodovirus
Scale drop disease virus	0.005383	0.007948	0.008463	0.009076	0.00809	0.003478	0.005116	0.005133	0.005906	0.004906	0.011508	0.008135	0.010355	0.009328	0.009196	0.004216	0.007999	0.007656	0.006532	0.005835	0.006281	0.007798	0.008116	0.011771	0.007247	0.008781	0.013478	0.011076	0.011763	0.012092	Viruses;dsDNA viruses, no RNA stage;Iridoviridae;unclassified Iridoviridae;Scale drop disease virus
Acidianus filamentous virus 3	0	0	0	0	0	0	0	0	0	0	0	0	0	0	8e-06	0	0	0	0	0	0	0	0	0	0	0	0	0	0	0	Viruses;dsDNA viruses, no RNA stage;Ligamenvirales;Lipothrixviridae;Betalipothrixvirus;Acidianus filamentous virus 3
Acidianus filamentous virus 7	0	0	0	0	0	0	0	1e-05	0	0	0	0	0	0	0	0	0	0	0	0	0	0	0	0	0	0	0	0	0	0	Viruses;dsDNA viruses, no RNA stage;Ligamenvirales;Lipothrixviridae;Betalipothrixvirus;Acidianus filamentous virus 7
Acidianus filamentous virus 9	0	0	0	0	9e-06	0	0	0	0	0	0	0	0	0	0	0	0	8e-06	0	0	0	0	0	0	0	2e-05	0	0	0	1e-05	Viruses;dsDNA viruses, no RNA stage;Ligamenvirales;Lipothrixviridae;Betalipothrixvirus;Acidianus filamentous virus 9
Sulfolobus islandicus filamentous virus	1.7e-05	0	2.3e-05	0	0	0	0	0	0	0	0	0	0	0	0	0	0	0	0	0	0	0	0	0	0	0	0	0	0	0	Viruses;dsDNA viruses, no RNA stage;Ligamenvirales;Lipothrixviridae;Betalipothrixvirus;Sulfolobus islandicus filamentous virus
Acidianus filamentous virus 2	0	0	0	0	0	0	0	0	0	0	0	0	9e-06	0	0	0	0	0	0	0	0	0	0	0	0	0	0	0	0	0	Viruses;dsDNA viruses, no RNA stage;Ligamenvirales;Lipothrixviridae;Deltalipothrixvirus;Acidianus filamentous virus 2
Acidianus rod-shaped virus 1	0	0	0	0	0	0	1e-05	0	0	0	0	0	0	0	0	0	0	0	0	0	0	0	0	0	0	0	0	0	0	0	Viruses;dsDNA viruses, no RNA stage;Ligamenvirales;Rudiviridae;Rudivirus;Acidianus rod-shaped virus 1
Sulfolobus islandicus rod-shaped virus 1	4.2e-05	6.6e-05	0	5.2e-05	5.3e-05	6.7e-05	4.9e-05	8.3e-05	7.1e-05	3.7e-05	8.5e-05	0.00014	6.5e-05	4e-05	4e-05	0	8e-06	4.1e-05	2.9e-05	0	5.1e-05	9.5e-05	1.6e-05	9e-05	7.9e-05	1e-05	2.2e-05	6e-06	0	0	Viruses;dsDNA viruses, no RNA stage;Ligamenvirales;Rudiviridae;Rudivirus;Sulfolobus islandicus rod-shaped virus 1
Acidianus rod-shaped virus 2	0	0	0	0	0	0	1e-05	0	0	0	0	0	0	0	0	0	0	0	0	0	0	0	8e-06	0	0	0	0	0	0	0	Viruses;dsDNA viruses, no RNA stage;Ligamenvirales;Rudiviridae;Rudivirus;unclassified Rudivirus;Acidianus rod-shaped virus 2
Stygiolobus rod-shaped virus	0	0	0	0	0	0	0	0	0	0	9e-06	0	0	0	0	0	8e-06	0	0	0	0	0	0	0	0	0	0	0	0	0	Viruses;dsDNA viruses, no RNA stage;Ligamenvirales;Rudiviridae;Rudivirus;unclassified Rudivirus;Stygiolobus rod-shaped virus
Sulfolobales Mexican rudivirus 1	0	0	0	0	0	0	0	0	0	0	0	0	0	0	0	0	0	0	0	3.3e-05	0	0	0	0	0	0	0	0	0	0	Viruses;dsDNA viruses, no RNA stage;Ligamenvirales;Rudiviridae;Rudivirus;unclassified Rudivirus;Sulfolobales Mexican rudivirus 1
Brazilian marseillevirus	0	0	0	0	9e-06	0	0	0	0	0	0	0	0	0	0	0	0	1.6e-05	0	0	0	0	8e-06	0	0	0	0	0	0	0	Viruses;dsDNA viruses, no RNA stage;Marseilleviridae;Marseillevirus;unclassified Marseillevirus;Brazilian marseillevirus
Lausannevirus	0	0	0	0	0	0	1e-05	0	0	0	0	4.7e-05	0	0	0	0	0	0	0	0	0	0	0	1e-05	0	0	0	0	1e-05	0	Viruses;dsDNA viruses, no RNA stage;Marseilleviridae;unassigned Marseilleviridae;Lausannevirus
Golden Marseillevirus	8e-06	8e-06	8e-06	0	9e-06	0	2e-05	0	9e-06	0	9e-06	1.6e-05	1.8e-05	0	0	0	0	1.6e-05	0	0	8e-06	2.4e-05	0	0	2.3e-05	0	1.1e-05	2.4e-05	0	0	Viruses;dsDNA viruses, no RNA stage;Marseilleviridae;unclassified Marseilleviridae;Golden Marseillevirus
Melbournevirus	0	0	0	0	0	0	0	0	0	0	0	0	0	0	0	0	0	0	0	0	0	0	8e-06	0	0	0	0	0	0	0	Viruses;dsDNA viruses, no RNA stage;Marseilleviridae;unclassified Marseilleviridae;Melbournevirus
Noumeavirus	0	0	8e-06	7e-06	9e-06	0	1e-05	0	9e-06	7e-06	0	8e-06	9e-06	0	0	9e-06	2.4e-05	1.6e-05	0	0	0	0	8e-06	0	0	0	0	0	0	0	Viruses;dsDNA viruses, no RNA stage;Marseilleviridae;unclassified Marseilleviridae;Noumeavirus
Tokyovirus A1	0	0	0	0	0	0	0	0	0	0	9e-06	8e-06	0	8e-06	0	0	0	0	0	8e-06	0	8e-06	8e-06	1e-05	4.5e-05	1e-05	0	0	2e-05	1e-05	Viruses;dsDNA viruses, no RNA stage;Marseilleviridae;unclassified Marseilleviridae;Tokyovirus A1
Tunisvirus fontaine2	0	0	0	0	0	0	0	0	0	0	0	0	9e-06	0	0	0	0	0	0	0	0	8e-06	0	0	0	0	0	0	0	0	Viruses;dsDNA viruses, no RNA stage;Marseilleviridae;unclassified Marseilleviridae;Tunisvirus fontaine2
Acanthamoeba polyphaga mimivirus	0.000905	0.001179	0.000816	0.000884	0.000713	0.000748	0.001254	0.001255	0.001046	0.000836	0.000941	0.000647	0.000962	0.001048	0.00103	0.000399	0.000578	0.000948	0.000795	0.001059	0.000609	0.000587	0.000401	0.000572	0.000641	0.000779	0.00069	0.000669	0.000636	0.000629	Viruses;dsDNA viruses, no RNA stage;Mimiviridae;Mimivirus;Acanthamoeba polyphaga mimivirus
Acanthamoeba castellanii mamavirus	0	0	0	0	0	0	0	0	0	0	0	0	0	0	0	0	0	0	0	0	0	0	8e-06	0	0	0	0	0	1e-05	0	Viruses;dsDNA viruses, no RNA stage;Mimiviridae;unclassified Mimiviridae;Acanthamoeba castellanii mamavirus
Acanthamoeba polyphaga lentillevirus	9.1e-05	5e-05	0.000123	0.000368	4.5e-05	0.000608	0.000267	0.000124	5.3e-05	3e-05	9e-06	4.7e-05	0	1.6e-05	0.000174	0.000133	5.7e-05	6.6e-05	0.000136	4.1e-05	6.8e-05	9.5e-05	4.8e-05	0.00011	9e-05	8.1e-05	0.000121	0.000128	5.9e-05	3e-05	Viruses;dsDNA viruses, no RNA stage;Mimiviridae;unclassified Mimiviridae;Acanthamoeba polyphaga lentillevirus
Megavirus chiliensis	0	0	0	0	0	0	0	0	0	0	9e-06	0	0	0	0	0	0	0	0	0	0	0	0	0	0	0	0	0	0	0	Viruses;dsDNA viruses, no RNA stage;Mimiviridae;unclassified Mimiviridae;Megavirus chiliensis
Megavirus courdo7	0.000249	7.5e-05	0.000108	0.000147	8e-05	0.000207	0.000138	9.3e-05	0.000186	8.9e-05	1.9e-05	3.1e-05	9e-06	1.6e-05	0.000127	6.2e-05	4.1e-05	0.000165	0.000116	4.1e-05	4.2e-05	6.3e-05	8.8e-05	0.0001	2.3e-05	8.1e-05	0.000329	7.9e-05	5.9e-05	0.00011	Viruses;dsDNA viruses, no RNA stage;Mimiviridae;unclassified Mimiviridae;Megavirus courdo7
Mimivirus AB-566-O17	0	0	0	0	0	0	0	0	0	0	0	0	0	0	0	0	0	0	0	8e-06	0	0	1.6e-05	0	0	0	0	0	0	0	Viruses;dsDNA viruses, no RNA stage;Mimiviridae;unclassified Mimiviridae;Mimivirus AB-566-O17
Moumouvirus	0	8e-06	0	0	0	7e-06	0	0	0	0	0	0	0	0	0	0	0	0	0	0	8e-06	0	8e-06	0	0	0	0	0	0	1e-05	Viruses;dsDNA viruses, no RNA stage;Mimiviridae;unclassified Mimiviridae;Moumouvirus
Niemeyer virus	0	0	0	0	9e-06	0	0	0	0	7e-06	0	0	0	0	0	0	0	0	0	0	0	0	1.6e-05	0	0	0	0	6e-06	0	0	Viruses;dsDNA viruses, no RNA stage;Mimiviridae;unclassified Mimiviridae;Niemeyer virus
White spot syndrome virus	2.5e-05	0	2.3e-05	0	0	4e-05	1e-05	0	4.4e-05	7e-06	3.8e-05	0	5.5e-05	1.6e-05	4e-05	0	0	8e-06	1.9e-05	5.7e-05	8e-06	8e-06	8e-06	0	0.000135	3e-05	0	1.8e-05	1e-05	1e-05	Viruses;dsDNA viruses, no RNA stage;Nimaviridae;Whispovirus;White spot syndrome virus
Metopaulias depressus WSSV-like virus	0.000988	0.001354	0.001055	0.000715	0.001345	0.000921	0.001748	0.002002	0.000905	0.001028	0.0016	0.001099	0.002265	0.001768	0.000974	0.000941	0.001261	0.001442	0.001405	0.001173	0.00105	0.000928	0.000993	0.001324	0.001114	0.001447	0.000636	0.001295	0.001204	0.001148	Viruses;dsDNA viruses, no RNA stage;Nimaviridae;Whispovirus;unclassified Whispovirus;Metopaulias depressus WSSV-like virus
Gryllus bimaculatus nudivirus	0	8e-06	3.1e-05	0	0	0	4e-05	0	0	0	1.9e-05	0	0	0	1.6e-05	0	3.3e-05	0	2.9e-05	0	0	0	0	0	0	0	1.1e-05	0	0	0	Viruses;dsDNA viruses, no RNA stage;Nudiviridae;Alphanudivirus;Gryllus bimaculatus nudivirus
Oryctes rhinoceros nudivirus	0.000116	0.000133	0.000108	0.000125	6.2e-05	0	2e-05	0.000104	4.4e-05	3e-05	7.5e-05	0.000203	0.000185	7.2e-05	4.8e-05	0	4.1e-05	8e-06	6.8e-05	1.6e-05	8.5e-05	5.6e-05	8.8e-05	3e-05	1.1e-05	5.1e-05	1.1e-05	2.4e-05	5.9e-05	3e-05	Viruses;dsDNA viruses, no RNA stage;Nudiviridae;Alphanudivirus;Oryctes rhinoceros nudivirus
Heliothis zea nudivirus	0.002317	0.002658	0.00278	0.003463	0.002923	0.002564	0.002657	0.00224	0.002226	0.002094	0.001571	0.001636	0.002016	0.002104	0.002139	0.001793	0.002563	0.002299	0.002481	0.002078	0.002302	0.002213	0.002147	0.002537	0.002453	0.002893	0.003397	0.002754	0.003337	0.002466	Viruses;dsDNA viruses, no RNA stage;Nudiviridae;Betanudivirus;Heliothis zea nudivirus
Kallithea virus	0	0	0	0	0	0	0	0	0	0	0	0	9e-06	0	0	0	0	0	0	8e-06	0	8e-06	0	1e-05	0	0	0	0	0	0	Viruses;dsDNA viruses, no RNA stage;Nudiviridae;unclassified Nudiviridae;Kallithea virus
Alphapapillomavirus 3	0	0	8e-06	0	0	0	0	0	0	0	0	0	0	0	0	0	0	0	0	0	0	0	0	0	0	0	0	0	0	0	Viruses;dsDNA viruses, no RNA stage;Papillomaviridae;Alphapapillomavirus;Alphapapillomavirus 3
Alphapapillomavirus 4	0	0	0	0	0	0	0	0	0	0	0	0	0	0	0	0	0	0	0	0	0	0	0	0	1.1e-05	0	0	0	0	0	Viruses;dsDNA viruses, no RNA stage;Papillomaviridae;Alphapapillomavirus;Alphapapillomavirus 4
Betapapillomavirus 1	0	0	0	0	0	0	0	0	0	0	9e-06	0	0	0	0	0	0	0	0	0	0	0	0	0	0	0	0	0	0	0	Viruses;dsDNA viruses, no RNA stage;Papillomaviridae;Betapapillomavirus;Betapapillomavirus 1
Deltapapillomavirus 1	0	3.3e-05	0	0	0	0.000134	0	0	0	0	0	0	0	0	8e-06	3.6e-05	8e-06	0	1.9e-05	0	0	0	0	0	0	0	0	6e-06	0	0	Viruses;dsDNA viruses, no RNA stage;Papillomaviridae;Deltapapillomavirus;Deltapapillomavirus 1
Deltapapillomavirus 3	0	0	0	0	0	0	0	2.1e-05	0	1.5e-05	0	8e-06	0	0	0	0	0	0	0	0	0	0	0	0	0	0	0	0	0	0	Viruses;dsDNA viruses, no RNA stage;Papillomaviridae;Deltapapillomavirus;Deltapapillomavirus 3
Gammapapillomavirus 11	1.7e-05	8e-06	0	7e-06	1.8e-05	0	0	0	0	7e-06	2.8e-05	0	0	0	0	0	7.3e-05	0	0	2.4e-05	0	1.6e-05	0	1e-05	0.000124	0	1.1e-05	2.4e-05	3.9e-05	4e-05	Viruses;dsDNA viruses, no RNA stage;Papillomaviridae;Gammapapillomavirus;Gammapapillomavirus 11
Gammapapillomavirus 22	0	1.7e-05	0	0	0	0	0	0	0	1.5e-05	0	0	9e-06	0	0	0	8e-06	0	2.9e-05	0	0	0	0	0	0	0	0	0	1e-05	0	Viruses;dsDNA viruses, no RNA stage;Papillomaviridae;Gammapapillomavirus;Gammapapillomavirus 22
Gammapapillomavirus 8	0	0	0	0	0	0	0	0	0	7e-06	0	0	0	0	0	0	0	0	0	0	0	0	0	0	0	0	0	0	0	0	Viruses;dsDNA viruses, no RNA stage;Papillomaviridae;Gammapapillomavirus;Gammapapillomavirus 8
Enhydra lutris papillomavirus 1	0	0	0	0	0	0	0	0	0	0	0	0	0	0	0	0	8e-06	0	0	0	0	0	0	1e-05	0	0	0	0	0	0	Viruses;dsDNA viruses, no RNA stage;Papillomaviridae;Lambdapapillomavirus;unclassified Lambdapapillomavirus;Enhydra lutris papillomavirus 1
Mupapillomavirus 1	0	0	0	0	0	0	0	0	0	0	0	0	2.8e-05	0	0	0	0	0	0	0	0	0	0	0	0	0	0	0	0	0	Viruses;dsDNA viruses, no RNA stage;Papillomaviridae;Mupapillomavirus;Mupapillomavirus 1
Apodemus sylvaticus papillomavirus 1	0	0	0	0	0	0	0	0	0	0	0	0	0	0	0	0	0	0	0	0	0	0	0	1e-05	0	0	0	0	0	0	Viruses;dsDNA viruses, no RNA stage;Papillomaviridae;Pipapillomavirus;unclassified Pipapillomavirus;Apodemus sylvaticus papillomavirus 1
Human papillomavirus	6.6e-05	5.8e-05	1.5e-05	7e-06	0.000187	4e-05	5.9e-05	5.2e-05	2.7e-05	8.1e-05	0.000113	3.1e-05	0.000148	6.4e-05	4.8e-05	0	0.000146	4.1e-05	6.8e-05	8e-06	2.5e-05	5.6e-05	3.2e-05	4e-05	1.1e-05	9.1e-05	5.5e-05	0.000122	4.9e-05	9e-05	Viruses;dsDNA viruses, no RNA stage;Papillomaviridae;unclassified Papillomaviridae;Human papillomavirus types;Human papillomavirus
Bos taurus papillomavirus 16	0	0	0	1.5e-05	3.6e-05	0	0	0	0	0	0	0	0	0	1.6e-05	0	0	0	0	0	0	0	0	0	0	0	0	0	0	0	Viruses;dsDNA viruses, no RNA stage;Papillomaviridae;unclassified Papillomaviridae;non-primate mammal papillomaviruses;Bos taurus papillomavirus 16
Bos taurus papillomavirus 18	0	0	0	0	0	0	0	1e-05	0	0	0	0	0	0	0	0	0	0	0	0	0	0	0	0	0	1e-05	0	0	0	0	Viruses;dsDNA viruses, no RNA stage;Papillomaviridae;unclassified Papillomaviridae;non-primate mammal papillomaviruses;Bos taurus papillomavirus 18
Bovine papillomavirus	0	0	0	0	0	0	0	0	0	0	0	8e-06	0	0	0	0	0	8e-06	1e-05	8e-06	0	8e-06	0	0	0	0	0	0	2e-05	0	Viruses;dsDNA viruses, no RNA stage;Papillomaviridae;unclassified Papillomaviridae;non-primate mammal papillomaviruses;Bovine papillomavirus
Eidolon helvum papillomavirus 2	0	0	0	0	0	0	0	0	0	7e-06	0	0	0	0	0	0	0	0	0	0	0	0	0	0	0	0	0	0	0	0	Viruses;dsDNA viruses, no RNA stage;Papillomaviridae;unclassified Papillomaviridae;non-primate mammal papillomaviruses;Eidolon helvum papillomavirus 2
Equus ferus caballus papillomavirus type 7	0	0	8e-06	0	0	0	0	0	0	0	0	0	0	0	0	0	0	0	0	0	0	8e-06	0	0	0	0	0	0	0	0	Viruses;dsDNA viruses, no RNA stage;Papillomaviridae;unclassified Papillomaviridae;non-primate mammal papillomaviruses;Equus ferus caballus papillomavirus type 7
Felis catus papillomavirus type 5	0	0	8e-06	0	0	0	1e-05	0	0	0	0	8e-06	0	0	0	0	8e-06	0	0	0	8e-06	1.6e-05	0	0	0	0	0	0	0	0	Viruses;dsDNA viruses, no RNA stage;Papillomaviridae;unclassified Papillomaviridae;non-primate mammal papillomaviruses;Felis catus papillomavirus type 5
Mesocricetus auratus papillomavirus 1	0	0	0	0	0	0	0	1e-05	0	0	0	0	0	0	0	0	0	0	0	0	0	0	0	0	0	0	0	0	0	0	Viruses;dsDNA viruses, no RNA stage;Papillomaviridae;unclassified Papillomaviridae;non-primate mammal papillomaviruses;Mesocricetus auratus papillomavirus 1
Myotis ricketti papillomavirus 1	0	0	0	0	0	0	2e-05	1e-05	0	0	1.9e-05	0	9e-06	0	0	0	0	8e-06	0	0	0	0	0	0	2.3e-05	0	0	0	0	0	Viruses;dsDNA viruses, no RNA stage;Papillomaviridae;unclassified Papillomaviridae;non-primate mammal papillomaviruses;Myotis ricketti papillomavirus 1
Rattus norvegicus papillomavirus 2	0	0	0	0	0	0	0	0	0	0	0	0	0	0	0	0	0	0	1e-05	0	0	0	0	0	0	0	0	0	0	0	Viruses;dsDNA viruses, no RNA stage;Papillomaviridae;unclassified Papillomaviridae;non-primate mammal papillomaviruses;Rattus norvegicus papillomavirus 2
Trichechus manatus papillomavirus 4	0	0	0	0	0	0	0	1e-05	0	0	0	0	0	0	0	0	0	0	0	0	0	0	0	0	0	0	0	0	0	0	Viruses;dsDNA viruses, no RNA stage;Papillomaviridae;unclassified Papillomaviridae;non-primate mammal papillomaviruses;Trichechus manatus papillomavirus 4
Papio hamadryas papillomavirus type 1	0	0	0	0	0	0	0	4.1e-05	9e-06	0	0	0	0	0	0	0	0	0	1e-05	0	0	0	0	0	0	4e-05	0	6e-06	0	2e-05	Viruses;dsDNA viruses, no RNA stage;Papillomaviridae;unclassified Papillomaviridae;primate papillomaviruses;Papio hamadryas papillomavirus type 1
Acanthocystis turfacea Chlorella virus 1	0	0	0	0	9e-06	0	0	0	9e-06	0	0	0	0	1.6e-05	0	0	0	8e-06	0	0	0	0	0	0	0	1e-05	0	0	0	0	Viruses;dsDNA viruses, no RNA stage;Phycodnaviridae;Chlorovirus;Acanthocystis turfacea Chlorella virus 1
Paramecium bursaria Chlorella virus 1	3.3e-05	5e-05	8e-06	0	8e-05	0	0	0	9e-06	1.5e-05	0	0	5.5e-05	0	8e-06	0	0	0	0	1.6e-05	0	2.4e-05	1.6e-05	4e-05	5.6e-05	6.1e-05	1.1e-05	0	3.9e-05	0	Viruses;dsDNA viruses, no RNA stage;Phycodnaviridae;Chlorovirus;Paramecium bursaria Chlorella virus 1
Paramecium bursaria Chlorella virus NY2A	2.5e-05	0	8e-06	0	0	0	0	0	1.8e-05	0	0	0	0	0	0	0	0	0	0	1.6e-05	0	3.2e-05	0	0	2.3e-05	1e-05	0	0	0	0	Viruses;dsDNA viruses, no RNA stage;Phycodnaviridae;Chlorovirus;Paramecium bursaria Chlorella virus NY2A
Acanthocystis turfacea Chlorella virus Br0604L	0	0	0	0	0	0	1e-05	1e-05	9e-06	0	0	0	9e-06	0	8e-06	0	0	0	1e-05	8e-06	1.7e-05	6.3e-05	1.6e-05	1e-05	2.3e-05	1e-05	0	6e-06	0	3e-05	Viruses;dsDNA viruses, no RNA stage;Phycodnaviridae;Chlorovirus;unclassified Chlorovirus;Acanthocystis turfacea Chlorella virus Br0604L
Acanthocystis turfacea Chlorella virus Can0610SP	3.3e-05	8e-06	0	0	0	0	6.9e-05	2.1e-05	3.5e-05	7e-06	0	8e-06	9e-06	0	0	0	0	0	1e-05	0	8e-06	2.4e-05	0	0	1.1e-05	2e-05	2.2e-05	1.2e-05	3.9e-05	0	Viruses;dsDNA viruses, no RNA stage;Phycodnaviridae;Chlorovirus;unclassified Chlorovirus;Acanthocystis turfacea Chlorella virus Can0610SP
Acanthocystis turfacea Chlorella virus GM0701.1	0	0	0	0	0	0	0	0	0	0	0	8e-06	0	0	0	0	8e-06	0	0	0	0	0	8e-06	0	0	2e-05	0	0	0	0	Viruses;dsDNA viruses, no RNA stage;Phycodnaviridae;Chlorovirus;unclassified Chlorovirus;Acanthocystis turfacea Chlorella virus GM0701.1
Acanthocystis turfacea Chlorella virus MN0810.1	1.7e-05	1.7e-05	6.2e-05	7e-06	2.7e-05	0.000127	3e-05	0	1.8e-05	1.5e-05	1.9e-05	5.5e-05	1.8e-05	3.2e-05	1.6e-05	0	4.1e-05	8e-06	5.8e-05	0	8e-06	1.6e-05	1.6e-05	0	4.5e-05	0	3.3e-05	3e-05	4.9e-05	5e-05	Viruses;dsDNA viruses, no RNA stage;Phycodnaviridae;Chlorovirus;unclassified Chlorovirus;Acanthocystis turfacea Chlorella virus MN0810.1
Acanthocystis turfacea Chlorella virus NE-JV-3	0	0	0	7e-06	0	0	0	0	0	7e-06	0	0	0	0	0	0	4.9e-05	0	0	0	0	0	0	0	0	4e-05	0	0	0	0	Viruses;dsDNA viruses, no RNA stage;Phycodnaviridae;Chlorovirus;unclassified Chlorovirus;Acanthocystis turfacea Chlorella virus NE-JV-3
Acanthocystis turfacea Chlorella virus TN603.4.2	0	8e-06	0	7e-06	0	0	0	0	0	0	0	0	9e-06	8e-06	0	0	8e-06	0	1e-05	0	0	0	0	0	0	0	0	0	0	0	Viruses;dsDNA viruses, no RNA stage;Phycodnaviridae;Chlorovirus;unclassified Chlorovirus;Acanthocystis turfacea Chlorella virus TN603.4.2
Chlorella virus	0	0	0	0	0	0	0	4.1e-05	0	0	0	0	0	0	0	0	0	0	0	0	0	0	0	0	0	0	0	0	0	0	Viruses;dsDNA viruses, no RNA stage;Phycodnaviridae;Chlorovirus;unclassified Chlorovirus;Chlorella virus
Only Syngen Nebraska virus 5	0	8e-06	0	0	0	7e-06	1e-05	0	0	0	0	0	0	0	0	0	8e-06	8e-06	0	0	0	0	0	0	0	0	0	6e-06	0	1e-05	Viruses;dsDNA viruses, no RNA stage;Phycodnaviridae;Chlorovirus;unclassified Chlorovirus;Only Syngen Nebraska virus 5
Paramecium bursaria Chlorella virus AR158	0	1.7e-05	1.5e-05	1.5e-05	0	0	4e-05	0	6.2e-05	0	9e-06	0	4.6e-05	0	8e-06	0	8e-06	0	0	0	0	8e-06	0	0	0	0	0	0	0	2e-05	Viruses;dsDNA viruses, no RNA stage;Phycodnaviridae;Chlorovirus;unclassified Chlorovirus;Paramecium bursaria Chlorella virus AR158
Paramecium bursaria Chlorella virus CVB-1	8e-06	0	0	0	9e-06	0	0	0	0	0	0	0	0	0	0	0	0	0	0	0	0	0	0	0	1.1e-05	0	0	1.2e-05	0	0	Viruses;dsDNA viruses, no RNA stage;Phycodnaviridae;Chlorovirus;unclassified Chlorovirus;Paramecium bursaria Chlorella virus CVB-1
Paramecium bursaria Chlorella virus CVM-1	0	0	0	7e-06	0	0	0	0	0	0	0	0	0	8e-06	0	0	8e-06	0	0	0	0	0	0	0	0	0	0	0	0	0	Viruses;dsDNA viruses, no RNA stage;Phycodnaviridae;Chlorovirus;unclassified Chlorovirus;Paramecium bursaria Chlorella virus CVM-1
Paramecium bursaria Chlorella virus CvsA1	8e-06	8e-06	2.3e-05	2.9e-05	2.7e-05	0	2e-05	2.1e-05	0	7e-06	1.9e-05	0	0	6.4e-05	8e-06	6.2e-05	4.1e-05	4.1e-05	0	3.3e-05	2.5e-05	3.2e-05	8e-06	9e-05	1.1e-05	3e-05	7.7e-05	6.1e-05	2.9e-05	3e-05	Viruses;dsDNA viruses, no RNA stage;Phycodnaviridae;Chlorovirus;unclassified Chlorovirus;Paramecium bursaria Chlorella virus CvsA1
Paramecium bursaria Chlorella virus NE-JV-1	0	0	0	0	9e-06	0	0	0	0	7e-06	0	0	0	0	0	0	0	0	0	0	0	0	0	0	0	0	0	6e-06	0	0	Viruses;dsDNA viruses, no RNA stage;Phycodnaviridae;Chlorovirus;unclassified Chlorovirus;Paramecium bursaria Chlorella virus NE-JV-1
Emiliania huxleyi virus 207	0	0	0	0	0	0	0	0	0	0	0	0	0	0	0	0	0	0	1e-05	0	0	0	0	0	0	0	0	0	0	0	Viruses;dsDNA viruses, no RNA stage;Phycodnaviridae;Coccolithovirus;unclassified Coccolithovirus;Emiliania huxleyi virus 207
Emiliania huxleyi virus 208	0	0	0	0	0	0	0	0	0	0	0	0	0	0	0	0	0	2.5e-05	0	0	0	0	0	0	0	0	0	0	0	0	Viruses;dsDNA viruses, no RNA stage;Phycodnaviridae;Coccolithovirus;unclassified Coccolithovirus;Emiliania huxleyi virus 208
Emiliania huxleyi virus 99B1	0	0	0	0	0	0	0	0	0	0	9e-06	8e-06	0	0	0	0	0	0	0	0	8e-06	0	8e-06	0	0	0	0	0	0	1e-05	Viruses;dsDNA viruses, no RNA stage;Phycodnaviridae;Coccolithovirus;unclassified Coccolithovirus;Emiliania huxleyi virus 99B1
Ectocarpus siliculosus virus 1	0.000241	0.000424	0.000377	0.000317	0.000143	0.000641	0.000909	0.000321	0.000754	0.001191	0.000376	0.000616	0.000314	0.000392	0.00023	0.001305	0.000692	0.000742	0.001211	0.001247	0.000322	0.000222	0.000377	0.00016	6.8e-05	0.000789	0.000625	0.000845	0.000871	0.000729	Viruses;dsDNA viruses, no RNA stage;Phycodnaviridae;Phaeovirus;Ectocarpus siliculosus virus 1
Feldmannia irregularis virus a	0	0	8e-06	0	0	0	1e-05	0	0	0	0	0	1.8e-05	8e-06	0	0	0	0	0	0	8e-06	0	0	0	0	0	0	0	0	1e-05	Viruses;dsDNA viruses, no RNA stage;Phycodnaviridae;Phaeovirus;Feldmannia irregularis virus a
Feldmannia species virus	0	0	0	0	9e-06	0	0	0	0	0	0	0	0	0	1.6e-05	0	0	0	0	0	0	0	0	0	0	0	0	0	0	0	Viruses;dsDNA viruses, no RNA stage;Phycodnaviridae;Phaeovirus;Feldmannia species virus
Micromonas pusilla virus SP1	0	8e-06	0	0	0	0	7.9e-05	0	0	0	0	0	0	8e-06	1.6e-05	0	0	0	0	0	0	8e-06	0	0	0	0	0	0	0	0	Viruses;dsDNA viruses, no RNA stage;Phycodnaviridae;Prasinovirus;Micromonas pusilla virus SP1
Bathycoccus sp. RCC1105 virus BpV	0	0	0	0	0	0	0	0	0	0	3.8e-05	0	0	0	0	0	0	0	0	0	0	0	0	0	0	0	0	0	1e-05	0	Viruses;dsDNA viruses, no RNA stage;Phycodnaviridae;Prasinovirus;unclassified Prasinovirus;Bathycoccus sp. RCC1105 virus BpV
Micromonas sp. RCC1109 virus MpV1	0	0	0	0	0	0	0	0	0	0	0	0	0	0	0	0	0	0	0	0	0	0	0	1e-05	0	0	0	0	0	0	Viruses;dsDNA viruses, no RNA stage;Phycodnaviridae;Prasinovirus;unclassified Prasinovirus;Micromonas sp. RCC1109 virus MpV1
Ostreococcus lucimarinus virus 1	0	0	0	0	0	0	0	0	0	0	0	0	0	0	0	0	0	0	0	0	0	0	0	0	0	0	0	6e-06	0	0	Viruses;dsDNA viruses, no RNA stage;Phycodnaviridae;Prasinovirus;unclassified Prasinovirus;Ostreococcus lucimarinus virus 1
Ostreococcus lucimarinus virus 7	0	0	0	0	0	0	0	0.000104	0	0	0	0	0	0	0	0	0	0	0	0	0	0	0	0	0	1e-05	0	0	0	0	Viruses;dsDNA viruses, no RNA stage;Phycodnaviridae;Prasinovirus;unclassified Prasinovirus;Ostreococcus lucimarinus virus 7
Ostreococcus mediterraneus virus 1	0	0	0	0	0	0	0	0	0	0	0	0	0	0	0	2.7e-05	0	0	0	0	0	0	0	0	0	0	0	0	0	0	Viruses;dsDNA viruses, no RNA stage;Phycodnaviridae;Prasinovirus;unclassified Prasinovirus;Ostreococcus mediterraneus virus 1
Heterosigma akashiwo virus 01	0.000432	0.00049	0.000454	0.000641	0.000303	5.3e-05	0.000514	5.2e-05	0.000284	0.000118	0.000725	0.000273	0.000324	0.000256	0.000261	0.000124	0.000106	0.000313	0.000436	0.000261	0.000322	0.000389	0.000361	0.000672	0.000461	0.000253	0.000296	0.000353	0.00044	0.00031	Viruses;dsDNA viruses, no RNA stage;Phycodnaviridae;Raphidovirus;Heterosigma akashiwo virus 01
Organic Lake phycodnavirus 1	0	0	0	0	0	1.3e-05	0	6.2e-05	0	0	0	0	0	0	0	0	0	0	1.9e-05	0	8e-06	8e-06	1.6e-05	0	0	0	0	0	0	0	Viruses;dsDNA viruses, no RNA stage;Phycodnaviridae;environmental samples;Organic Lake phycodnavirus 1
Organic Lake phycodnavirus 2	0	8e-06	2.3e-05	0	2.7e-05	0	0	0	0	8.1e-05	0	0	0	0	3.2e-05	8.9e-05	8e-06	1.6e-05	0	3.3e-05	8e-06	0	8e-06	0	0	2e-05	2.2e-05	1.2e-05	0	1e-05	Viruses;dsDNA viruses, no RNA stage;Phycodnaviridae;environmental samples;Organic Lake phycodnavirus 2
Organic Lake phycodnavirus	0	0	0	0	0	0	0	0	0	0	0	0	0	0	0	0	0	0	0	8e-06	0	0	0	0	0	0	0	0	0	0	Viruses;dsDNA viruses, no RNA stage;Phycodnaviridae;environmental samples;Organic Lake phycodnavirus
uncultured phycodnavirus	0	0	0	0	0	0	0	0	0	0	0	0	0	0	0	0	0	0	0	0	0	0	0	0	0	0	0	6e-06	0	0	Viruses;dsDNA viruses, no RNA stage;Phycodnaviridae;environmental samples;uncultured phycodnavirus
unknown phycodnavirus	0	8e-06	0	7e-06	0	0	0	0	0	0	2.8e-05	0	0	0	0	0	0	0	0	0	0	8e-06	0	2e-05	0	0	0	0	0	0	Viruses;dsDNA viruses, no RNA stage;Phycodnaviridae;environmental samples;unknown phycodnavirus
Aureococcus anophagefferens virus	0	0	0	0	2.7e-05	7e-06	1e-05	0	0	0	0	0	0	1.6e-05	0	9e-06	0	0	1.9e-05	8e-06	0	0	0	1e-05	0	0	0	0	0	0	Viruses;dsDNA viruses, no RNA stage;Phycodnaviridae;unclassified Phycodnaviridae;Aureococcus anophagefferens virus
Chrysochromulina ericina virus	1.7e-05	2.5e-05	2.3e-05	1.5e-05	9e-06	7e-06	2e-05	0	9e-06	2.2e-05	9e-06	0	0	8e-06	8e-06	0	9e-05	0	4.8e-05	8e-06	8e-06	3.2e-05	2.4e-05	1e-05	1.1e-05	1e-05	1.1e-05	6e-06	0	3e-05	Viruses;dsDNA viruses, no RNA stage;Phycodnaviridae;unclassified Phycodnaviridae;Chrysochromulina ericina virus
Ostreococcus tauri virus 1	0	0	0	0	0	0	0	0	0	2.2e-05	0	0	0	0	0	0	0	1.6e-05	0	0	0	0	0	0	0	0	0	0	0	0	Viruses;dsDNA viruses, no RNA stage;Phycodnaviridae;unclassified Phycodnaviridae;Ostreococcus tauri virus 1
Ostreococcus tauri virus RT-2011	0.000565	0.000797	0.000462	0.000332	0.000659	0.000714	0.000543	0.000487	0.000905	0.000585	0.000527	0.00081	0.000777	0.001648	0.000586	0.000568	0.000496	0.000536	0.000523	0.000391	0.000415	0.000428	0.00028	0.000511	0.000293	0.000425	0.000329	0.000468	0.000665	0.000579	Viruses;dsDNA viruses, no RNA stage;Phycodnaviridae;unclassified Phycodnaviridae;Ostreococcus tauri virus RT-2011
Yellowstone lake phycodnavirus 1	0	8e-06	8e-06	7e-06	0	0	0	0	0	0	0	1.6e-05	0	1.6e-05	0	0	6.5e-05	0	0	0	1.7e-05	8e-06	0	1e-05	0	0	2.2e-05	1.2e-05	1e-05	0	Viruses;dsDNA viruses, no RNA stage;Phycodnaviridae;unclassified Phycodnaviridae;Yellowstone lake phycodnavirus 1
Yellowstone lake phycodnavirus 2	0	0	2.3e-05	7e-06	0	0	1e-05	1e-05	9e-06	1.5e-05	1.9e-05	0	0	1.6e-05	0	9e-06	8e-06	1.6e-05	1e-05	8e-06	8e-06	8e-06	0	0	2.3e-05	0	0	0	2.9e-05	0	Viruses;dsDNA viruses, no RNA stage;Phycodnaviridae;unclassified Phycodnaviridae;Yellowstone lake phycodnavirus 2
Chelonus inanitus bracovirus	0	0	0	0	2.7e-05	0	0	0	0	0	0	0	0	0	0	0	0	0	0	0	0	0	0	0	0	0	0	0	0	0	Viruses;dsDNA viruses, no RNA stage;Polydnaviridae;Bracovirus;Chelonus inanitus bracovirus
Cotesia glomerata bracovirus	0	0	8e-06	7e-06	9e-06	1.3e-05	0	6.2e-05	0	0	0	8e-06	0	2.4e-05	0	0	6.5e-05	0	0	0	8e-06	0	1.6e-05	0	0	0	0	0	0	0	Viruses;dsDNA viruses, no RNA stage;Polydnaviridae;Bracovirus;Cotesia glomerata bracovirus
Cotesia rubecula bracovirus	0	0	0	0	0	0	0	0	0	0	0	0	0	0	0	0	0	0	0	8e-06	0	0	0	0	0	0	0	0	0	0	Viruses;dsDNA viruses, no RNA stage;Polydnaviridae;Bracovirus;Cotesia rubecula bracovirus
Glyptapanteles indiensis bracovirus	8e-06	0	0	0	0	0	0	0	0	0	0	0	0	0	0	0	8e-06	0	0	0	0	0	0	0	0	0	0	0	0	0	Viruses;dsDNA viruses, no RNA stage;Polydnaviridae;Bracovirus;Glyptapanteles indiensis bracovirus
Microplitis demolitor bracovirus	0	0	1.5e-05	0	0	0	2e-05	0	0	0	0	0	0	0	0	0	0	0	0	0	0	0	0	0	0	0	0	0	0	0	Viruses;dsDNA viruses, no RNA stage;Polydnaviridae;Bracovirus;Microplitis demolitor bracovirus
Apanteles sp. bracovirus	0	0	0	0	0	0	0	0	0	0	0	0	0	0	0	0	8e-06	0	0	0	8e-06	8e-06	8e-06	0	0	0	0	1.2e-05	0	1e-05	Viruses;dsDNA viruses, no RNA stage;Polydnaviridae;Bracovirus;unclassified Bracovirus;Apanteles sp. bracovirus
Cotesia plutellae polydnavirus	0	0	0	0	0	0	1e-05	0	0	0	0	0	0	0	0	0	0	0	0	0	0	0	0	0	0	0	0	0	0	0	Viruses;dsDNA viruses, no RNA stage;Polydnaviridae;Bracovirus;unclassified Bracovirus;Cotesia plutellae polydnavirus
Cotesia sesamiae bracovirus	8e-06	0	8e-06	7e-06	2.7e-05	6e-05	2e-05	2.1e-05	0	2.2e-05	0	2.3e-05	0	4e-05	8e-06	1.8e-05	2.4e-05	0	1.9e-05	3.3e-05	8e-06	8e-06	4.8e-05	5e-05	0	1e-05	1.1e-05	2.4e-05	1e-05	4e-05	Viruses;dsDNA viruses, no RNA stage;Polydnaviridae;Bracovirus;unclassified Bracovirus;Cotesia sesamiae bracovirus
Cotesia vestalis bracovirus	0	0	0	0	0	0	0	0	0	0	0	0	0	0	0	0	0	0	0	0	0	0	0	0	0	0	1.1e-05	0	0	0	Viruses;dsDNA viruses, no RNA stage;Polydnaviridae;Bracovirus;unclassified Bracovirus;Cotesia vestalis bracovirus
Microplitis mediator bracovirus	0	0	0	0	0	0	0	0	0	0	0	0	0	0	0	0	0	0	0	0	8e-06	8e-06	8e-06	0	0	0	0	6e-06	0	0	Viruses;dsDNA viruses, no RNA stage;Polydnaviridae;Bracovirus;unclassified Bracovirus;Microplitis mediator bracovirus
Glypta fumiferanae ichnovirus	0.000158	0.000191	5.4e-05	5.9e-05	0.000107	6.7e-05	9.9e-05	0.000176	0.000142	0.000118	0.000151	4.7e-05	2.8e-05	0.000112	3.2e-05	7.1e-05	9e-05	7.4e-05	6.8e-05	4.1e-05	3.4e-05	1.6e-05	8e-05	4e-05	7.9e-05	7.1e-05	0.000121	0.000103	5.9e-05	0.00014	Viruses;dsDNA viruses, no RNA stage;Polydnaviridae;Ichnovirus;Glypta fumiferanae ichnovirus
Hyposoter fugitivus ichnovirus	0	0	0	0	0	0	3e-05	0	0	0	0	0	0	0	0	0	0	0	0	0	0	0	8e-06	0	2.3e-05	0	0	0	0	0	Viruses;dsDNA viruses, no RNA stage;Polydnaviridae;Ichnovirus;Hyposoter fugitivus ichnovirus
Apophua simplicipes ichnovirus	0	0	0	0	9e-06	0	0	0	9e-06	1.5e-05	0	3.1e-05	9e-06	0	8e-06	0	0	2.5e-05	0	0	0	0	0	0	0	0	0	0	0	0	Viruses;dsDNA viruses, no RNA stage;Polydnaviridae;Ichnovirus;unclassified Ichnovirus;Apophua simplicipes ichnovirus
Diadegma semiclausum ichnovirus	0	0	0	0	0	0	0	0	0	0	0	0	0	0	0	0	0	0	0	0	0	0	0	0	0	0	1.1e-05	0	0	0	Viruses;dsDNA viruses, no RNA stage;Polydnaviridae;Ichnovirus;unclassified Ichnovirus;Diadegma semiclausum ichnovirus
Hyposoter didymator ichnovirus	0	0	0	0	0	0	1e-05	0	0	0	0	0	0	0	0	0	0	0	0	0	0	0	0	0	0	0	0	0	0	0	Viruses;dsDNA viruses, no RNA stage;Polydnaviridae;Ichnovirus;unclassified Ichnovirus;Hyposoter didymator ichnovirus
Tranosema rostrale ichnovirus	0	0	0	0	0	0	0	0	0	0	0	0	0	0	0	0	8e-06	0	0	0	0	0	0	1e-05	0	0	0	0	0	0	Viruses;dsDNA viruses, no RNA stage;Polydnaviridae;Ichnovirus;unclassified Ichnovirus;Tranosema rostrale ichnovirus
Toxoneuron nigriceps polydnavirus	0	0	8e-06	7e-06	0	0	0	0	9e-06	0	0	0	0	0	0	0	0	0	0	0	0	0	0	0	0	0	0	0	0	0	Viruses;dsDNA viruses, no RNA stage;Polydnaviridae;unclassified Polydnaviridae;Toxoneuron nigriceps polydnavirus
Ateles paniscus polyomavirus 1	0	0	0	0	0	0	0	0	0	0	0	0	0	0	0	0	0	0	0	0	0	1.6e-05	0	0	1.1e-05	0	0	0	0	0	Viruses;dsDNA viruses, no RNA stage;Polyomaviridae;Alphapolyomavirus;Ateles paniscus polyomavirus 1
Macaca mulatta polyomavirus 1	0	0	0	0	0	0	0	0	0	0	0	0	0	0	0	0	0	0	0	8e-06	0	0	0	0	0	0	0	0	0	0	Viruses;dsDNA viruses, no RNA stage;Polyomaviridae;Betapolyomavirus;Macaca mulatta polyomavirus 1
Human polyomavirus 6	0.002226	0.001703	0.002472	0.001879	0.00147	0.001816	0.00161	0.001462	0.001419	0.001361	0.001355	0.0024	0.001942	0.001528	0.001576	0.001749	0.001847	0.002027	0.002093	0.001923	0.003521	0.003173	0.003349	0.003359	0.003646	0.002377	0.002652	0.002486	0.00276	0.002386	Viruses;dsDNA viruses, no RNA stage;Polyomaviridae;Deltapolyomavirus;Human polyomavirus 6
Aves polyomavirus 1	0	8e-06	0	0	0	0	0	0	0	0	0	0	0	0	0	0	0	0	0	0	0	0	0	0	0	0	0	0	0	0	Viruses;dsDNA viruses, no RNA stage;Polyomaviridae;Gammapolyomavirus;Aves polyomavirus 1
Marbled eel polyomavirus	8e-06	0	0	0	0	0	0	0	1.8e-05	0	0	0	0	0	0	0	0	0	0	0	0	0	0	0	0	0	2.2e-05	0	0	0	Viruses;dsDNA viruses, no RNA stage;Polyomaviridae;unclassified Polyomaviridae;Marbled eel polyomavirus
Merkel cell polyomavirus	0	0	0	0	0	0	0	0	0	0	9e-06	0	0	0	0	0	0	0	0	0	0	0	0	0	0	0	0	0	0	0	Viruses;dsDNA viruses, no RNA stage;Polyomaviridae;unclassified Polyomaviridae;Merkel cell polyomavirus
New Jersey polyomavirus-2013	0	0	0	0	0	0	0	0	0	0	0	0	1.8e-05	0	2.4e-05	0	0	0	0	0	0	0	0	0	0	0	0	6e-06	0	0	Viruses;dsDNA viruses, no RNA stage;Polyomaviridae;unclassified Polyomaviridae;New Jersey polyomavirus-2013
Sus scrofa polyomavirus 1	0	0	0	0	0	0	0	0	0	0	0	0	0	0	0	0	0	0	0	0	0	0	0	0	0	0	0	0	0	1e-05	Viruses;dsDNA viruses, no RNA stage;Polyomaviridae;unclassified Polyomaviridae;Sus scrofa polyomavirus 1
Canarypox virus	0.005283	0.004377	0.003327	0.003919	0.003609	0.004546	0.005096	0.007384	0.004186	0.002834	0.0035	0.002338	0.002533	0.005872	0.005354	0.001837	0.005598	0.005085	0.003343	0.003651	0.003995	0.006171	0.006666	0.007931	0.003128	0.005422	0.003375	0.005356	0.005206	0.006021	Viruses;dsDNA viruses, no RNA stage;Poxviridae;Chordopoxvirinae;Avipoxvirus;Canarypox virus
Fowlpox virus	0	8e-06	0	7e-06	9e-06	1.3e-05	1e-05	0	5.3e-05	0	1.9e-05	0	9e-06	8e-06	0	9e-06	8e-06	8e-06	0	1.6e-05	1.7e-05	0	8e-06	0	0	0	1.1e-05	6e-06	1e-05	0	Viruses;dsDNA viruses, no RNA stage;Poxviridae;Chordopoxvirinae;Avipoxvirus;Fowlpox virus
Pigeonpox virus	0	0	8e-06	0	0	0	0	0	0	0	0	0	0	0	0	0	0	0	0	0	0	0	0	0	0	0	0	0	1e-05	0	Viruses;dsDNA viruses, no RNA stage;Poxviridae;Chordopoxvirinae;Avipoxvirus;Pigeonpox virus
Turkeypox virus	0.002525	0.002683	0.002934	0.002777	0.002816	0.002564	0.002242	0.002479	0.002722	0.00276	0.001967	0.002252	0.002432	0.00264	0.002859	0.002432	0.002392	0.002752	0.002219	0.002502	0.002082	0.002221	0.001811	0.002055	0.002228	0.002023	0.002707	0.002304	0.001801	0.001807	Viruses;dsDNA viruses, no RNA stage;Poxviridae;Chordopoxvirinae;Avipoxvirus;Turkeypox virus
Avipoxvirus large-billed crow/Asahikawa/Hokkaido/JPN/2008	0	0	0	0	0	0	0	0	0	0	0	0	9e-06	0	0	0	0	0	0	8e-06	0	0	0	0	0	0	0	0	0	0	Viruses;dsDNA viruses, no RNA stage;Poxviridae;Chordopoxvirinae;Avipoxvirus;unclassified Avipoxvirus;Avipoxvirus large-billed crow/Asahikawa/Hokkaido/JPN/2008
Penguinpox virus	5.8e-05	3.3e-05	4.6e-05	6.6e-05	9e-06	0	2e-05	3.1e-05	8e-05	5.9e-05	2.8e-05	0	1.8e-05	8e-06	5.5e-05	9e-06	0	5.8e-05	1e-05	6.5e-05	1.7e-05	8e-06	1.6e-05	1e-05	0.000146	3e-05	2.2e-05	3.6e-05	6.9e-05	7e-05	Viruses;dsDNA viruses, no RNA stage;Poxviridae;Chordopoxvirinae;Avipoxvirus;unclassified Avipoxvirus;Penguinpox virus
Lumpy skin disease virus	2.5e-05	3.3e-05	2.3e-05	1.5e-05	7.1e-05	0	5.9e-05	0	9e-06	2.2e-05	0	0.000109	7.4e-05	1.6e-05	0.000103	0	8e-06	0	0	4.1e-05	8e-06	8e-06	2.4e-05	5e-05	2.3e-05	1e-05	3.3e-05	6.7e-05	1e-05	3e-05	Viruses;dsDNA viruses, no RNA stage;Poxviridae;Chordopoxvirinae;Capripoxvirus;Lumpy skin disease virus
Yokapox virus	0.000324	0.000324	0.000439	0.000494	0.000347	0.000327	0.000435	0.000446	0.00047	0.000363	0.000423	0.000257	0.000453	0.000464	0.000293	0.000488	0.00048	0.000247	0.000465	0.000399	7.6e-05	0.00019	0.000216	0.000211	0.000315	0.000223	0.00023	0.00031	0.000343	0.00032	Viruses;dsDNA viruses, no RNA stage;Poxviridae;Chordopoxvirinae;Centapoxvirus;Yokapox virus
Murmansk poxvirus	0	0	0	0	0	0	0	0	0	7e-06	0	0	0	0	0	0	0	8e-06	0	0	0	0	0	0	0	0	0	0	0	0	Viruses;dsDNA viruses, no RNA stage;Poxviridae;Chordopoxvirinae;Centapoxvirus;unclassified Centapoxvirus;Murmansk poxvirus
NY_014 poxvirus	0	0	0	0	0	0	0	0	0	0	0	0	0	0	0	0	8e-06	0	0	0	0	0	0	0	0	0	0	0	0	0	Viruses;dsDNA viruses, no RNA stage;Poxviridae;Chordopoxvirinae;Centapoxvirus;unclassified Centapoxvirus;NY_014 poxvirus
Deerpox virus W-848-83	0.000282	0.000507	0.000339	0.000538	0.00016	0.000294	0.000316	0.000498	0.000222	0.000252	0.000179	0.000164	0.000222	0.000272	0.000198	5.3e-05	9e-05	0.000223	0.00031	0.000269	0.000229	0.000238	0.000216	0.000351	0.000169	8.1e-05	0.000285	0.000249	0.000411	0.00017	Viruses;dsDNA viruses, no RNA stage;Poxviridae;Chordopoxvirinae;Cervidpoxvirus;unclassified Cervidpoxvirus;Deerpox virus W-848-83
Nile crocodilepox virus	0	8e-06	0	0	0	0	1e-05	0	0	0	0	8e-06	0	0	0	0	0	0	1e-05	8e-06	0	0	0	0	0	0	0	0	0	0	Viruses;dsDNA viruses, no RNA stage;Poxviridae;Chordopoxvirinae;Crocodylidpoxvirus;Nile crocodilepox virus
Myxoma virus	0.000415	0.000332	0.000385	0.000435	0.000428	0.000614	0.000731	0.000321	0.000488	0.000725	0.000141	0.000405	0.000231	0.000184	0.000309	0.000399	0.000236	0.00019	0.000204	0.000236	0.000102	0.000111	6.4e-05	0.00014	0.000203	0.000202	0.000274	0.000231	0.000235	0.00032	Viruses;dsDNA viruses, no RNA stage;Poxviridae;Chordopoxvirinae;Leporipoxvirus;Myxoma virus
Rabbit fibroma virus	8e-06	0	0	0	0	0	0	0	0	0	0	0	0	0	0	0	0	0	0	0	0	0	0	0	0	0	0	0	0	0	Viruses;dsDNA viruses, no RNA stage;Poxviridae;Chordopoxvirinae;Leporipoxvirus;Rabbit fibroma virus
Molluscum contagiosum virus	0.000415	0.00054	0.000385	0.00056	0.000258	0.000147	0.000356	0.000394	0.000346	0.0004	0.000461	0.000413	0.000213	0.000912	0.000253	0.000346	0.00048	0.000453	0.000562	0.000383	0.000254	0.000365	0.000385	0.000521	0.000394	0.000556	0.000526	0.000468	0.000773	0.000349	Viruses;dsDNA viruses, no RNA stage;Poxviridae;Chordopoxvirinae;Molluscipoxvirus;Molluscum contagiosum virus
Camelpox virus	0.002043	0.001661	0.001394	0.00179	0.001292	0.001015	0.001412	0.001763	0.001791	0.001606	0.001411	0.0012	0.001156	0.002304	0.001418	0.001198	0.001684	0.001417	0.001502	0.001402	0.001549	0.001705	0.001674	0.002406	0.001935	0.001598	0.002531	0.002584	0.002104	0.001857	Viruses;dsDNA viruses, no RNA stage;Poxviridae;Chordopoxvirinae;Orthopoxvirus;Camelpox virus
Cowpox virus	5e-05	0.000149	3.9e-05	4.4e-05	8e-05	0	5.9e-05	0.000124	6.2e-05	0.000118	3.8e-05	1.6e-05	0.000102	0.000128	4e-05	0	7.3e-05	8.2e-05	0.000107	9e-05	0.000169	0.000159	9.6e-05	0.000201	0.00018	0.000132	0.000142	9.7e-05	0.000137	8e-05	Viruses;dsDNA viruses, no RNA stage;Poxviridae;Chordopoxvirinae;Orthopoxvirus;Cowpox virus
Ectromelia virus	0	0	0	0	0	0	0	0	0	0	0	0	9e-06	0	0	0	0	0	0	0	0	0	0	0	0	0	0	0	0	0	Viruses;dsDNA viruses, no RNA stage;Poxviridae;Chordopoxvirinae;Orthopoxvirus;Ectromelia virus
Monkeypox virus	0	0	0	0	0	0	0	0	0	0	0	0	0	0	0	0	0	0	0	0	8e-06	0	0	0	0	0	0	0	0	0	Viruses;dsDNA viruses, no RNA stage;Poxviridae;Chordopoxvirinae;Orthopoxvirus;Monkeypox virus
Raccoonpox virus	0.000939	0.000772	0.000862	0.000685	0.001372	0.001115	0.001313	0.00224	0.001286	0.000844	0.0016	0.000717	0.001248	0.00072	0.000642	0.000896	0.001546	0.000915	0.001231	0.001239	0.00044	0.000373	0.000304	0.000371	0.000439	0.000688	0.000778	0.000821	0.00048	0.000669	Viruses;dsDNA viruses, no RNA stage;Poxviridae;Chordopoxvirinae;Orthopoxvirus;Raccoonpox virus
Skunkpox virus	0	0	0	0	0	0	0	0	0	0	0	0	0	0	0	0	8e-06	0	0	0	0	0	0	1e-05	0	0	0	0	0	0	Viruses;dsDNA viruses, no RNA stage;Poxviridae;Chordopoxvirinae;Orthopoxvirus;Skunkpox virus
Taterapox virus	0	8e-06	0	0	0	0	4e-05	4.1e-05	1.8e-05	0	0	0	0.000102	3.2e-05	4e-05	0	0	0	1e-05	0	3.4e-05	1.6e-05	3.2e-05	4e-05	4.5e-05	2e-05	1.1e-05	0	0	0	Viruses;dsDNA viruses, no RNA stage;Poxviridae;Chordopoxvirinae;Orthopoxvirus;Taterapox virus
Vaccinia virus	0.001811	0.002126	0.002056	0.001731	0.002219	0.001495	0.002459	0.002199	0.002128	0.002175	0.001675	0.002423	0.002136	0.001776	0.001711	0.001456	0.001562	0.00211	0.002055	0.001736	0.001304	0.001483	0.001282	0.001514	0.001328	0.002033	0.001611	0.002024	0.001732	0.001757	Viruses;dsDNA viruses, no RNA stage;Poxviridae;Chordopoxvirinae;Orthopoxvirus;Vaccinia virus
Variola virus	8e-06	1.7e-05	8e-06	0	0	0	1e-05	1e-05	0	0	0	0	0	0	0	0	0	0	0	0	0	0	0	0	0	0	0	0	0	1e-05	Viruses;dsDNA viruses, no RNA stage;Poxviridae;Chordopoxvirinae;Orthopoxvirus;Variola virus
Volepox virus	0	0	0	0	0	0	0	0	0	0	0	0	0	0	0	0	0	0	0	0	0	0	0	0	1.1e-05	0	0	0	0	0	Viruses;dsDNA viruses, no RNA stage;Poxviridae;Chordopoxvirinae;Orthopoxvirus;Volepox virus
Sea otter poxvirus	8e-06	0.000158	0.000108	2.2e-05	3.6e-05	2.7e-05	7.9e-05	6.2e-05	0	3.7e-05	9e-06	1.6e-05	2.8e-05	0.000176	4e-05	0	4.1e-05	4.1e-05	4.8e-05	2.4e-05	3.4e-05	2.4e-05	0	3e-05	2.3e-05	2e-05	2.2e-05	3.6e-05	1e-05	5e-05	Viruses;dsDNA viruses, no RNA stage;Poxviridae;Chordopoxvirinae;Orthopoxvirus;unclassified Orthopoxvirus;Sea otter poxvirus
Bovine papular stomatitis virus	0.000382	0.00044	0.000385	0.000265	0.000276	0.000314	0.000188	0.00029	0.000381	0.000289	0.000245	0.000179	0.000203	0.000176	0.000364	6.2e-05	0.000301	0.000173	0.000339	0.000196	0.000144	0.000222	0.000104	0.000281	0.000113	0.000233	0.000263	0.000261	0.000303	0.00016	Viruses;dsDNA viruses, no RNA stage;Poxviridae;Chordopoxvirinae;Parapoxvirus;Bovine papular stomatitis virus
Orf virus	0.000897	0.000664	0.001332	0.001039	0.001265	0.000648	0.000365	0.000436	0.000443	0.000481	0.000583	0.000538	0.000703	0.000504	0.00084	0.000488	0.000496	0.000503	0.000397	0.000399	0.000703	0.000706	0.000569	0.000602	0.000855	0.000293	0.000548	0.000578	0.000519	0.000559	Viruses;dsDNA viruses, no RNA stage;Poxviridae;Chordopoxvirinae;Parapoxvirus;Orf virus
Pseudocowpox virus	8e-06	0	0	7e-06	9e-06	0	0	0	0	0	0	3.9e-05	0	0	0	0	0	0	0	0	8e-06	2.4e-05	0	1e-05	0	0	0	6e-06	0	1e-05	Viruses;dsDNA viruses, no RNA stage;Poxviridae;Chordopoxvirinae;Parapoxvirus;Pseudocowpox virus
Parapoxvirus red deer/HL953	0	0	0	0	0	7e-06	1e-05	0	0	3e-05	9e-06	0	0	0	0	0	8e-06	0	0	0	8e-06	8e-06	8e-06	0	0	0	0	0	0	0	Viruses;dsDNA viruses, no RNA stage;Poxviridae;Chordopoxvirinae;Parapoxvirus;unclassified Parapoxvirus;Parapoxvirus red deer/HL953
Seal parapoxvirus	0.000125	0.000125	0.000146	0.000147	0.00016	0.000521	0.000642	0.000581	0.000222	0.000281	0.000245	0.000405	0.00025	0.00016	0.000119	0.000151	0.000195	0.000593	0.000417	0.000432	0.000161	0.000111	0.000104	0.00016	0.000304	0.000536	0.000427	0.000644	0.000235	0.00027	Viruses;dsDNA viruses, no RNA stage;Poxviridae;Chordopoxvirinae;Parapoxvirus;unclassified Parapoxvirus;Seal parapoxvirus
Swinepox virus	0	8e-06	0	0	0	7e-06	1e-05	2.1e-05	9e-06	3e-05	9e-06	1.6e-05	0	1.6e-05	3.2e-05	0	0	0	1.9e-05	8e-06	0	0	0	0	1.1e-05	0	2.2e-05	0	0	2e-05	Viruses;dsDNA viruses, no RNA stage;Poxviridae;Chordopoxvirinae;Suipoxvirus;Swinepox virus
Tanapox virus	0	1.7e-05	0	1.5e-05	0	0	0	0	0	1.5e-05	0	0	0	8e-06	0	0	0	0	2.9e-05	0	0	0	8e-06	0	0	0	0	6e-06	1e-05	1e-05	Viruses;dsDNA viruses, no RNA stage;Poxviridae;Chordopoxvirinae;Yatapoxvirus;Tanapox virus
Yaba monkey tumor virus	0	0	8e-06	7e-06	0	0	0	0	0	0	9e-06	0	0	0	8e-06	0	0	0	0	0	8e-06	0	0	0	0	0	0	0	0	0	Viruses;dsDNA viruses, no RNA stage;Poxviridae;Chordopoxvirinae;Yatapoxvirus;Yaba monkey tumor virus
Squirrelpox virus	0.00103	0.00103	0.001301	0.001149	0.001042	0.000788	0.001501	0.001234	0.000701	0.001132	0.000245	0.000686	0.000435	0.00016	0.000523	0.000675	0.000635	0.000585	0.000746	0.000505	0.000576	0.000452	0.000457	0.000491	0.000911	0.000536	0.000811	0.000547	0.000489	0.000529	Viruses;dsDNA viruses, no RNA stage;Poxviridae;Chordopoxvirinae;unassigned Chordopoxvirinae;Squirrelpox virus
BeAn 58058 virus	0.002392	0.002384	0.001702	0.002092	0.002646	0.003899	0.002252	0.001981	0.0018	0.002013	0.001807	0.001597	0.001442	0.002184	0.00156	0.001562	0.00201	0.00206	0.001754	0.001817	0.001422	0.001095	0.001354	0.001203	0.00135	0.001345	0.001249	0.001252	0.001693	0.001358	Viruses;dsDNA viruses, no RNA stage;Poxviridae;Chordopoxvirinae;unclassified Chordopoxvirinae;BeAn 58058 virus
Pteropox virus	0.000199	0.000407	0.000323	0.000287	0.000339	9.3e-05	0.000316	0.000259	0.000302	0.000407	0.000188	0.000179	0.000398	0.00068	0.000364	0.000142	0.000269	0.000379	0.000281	0.000261	0.000229	0.000167	0.000184	0.00015	0.000394	0.000202	0.000362	0.000261	0.000587	0.000539	Viruses;dsDNA viruses, no RNA stage;Poxviridae;Chordopoxvirinae;unclassified Chordopoxvirinae;Pteropox virus
Anomala cuprea entomopoxvirus	8e-06	8e-06	0	0	3.6e-05	0.000107	1e-05	0.000156	4.4e-05	0	1.9e-05	5.5e-05	1.8e-05	2.4e-05	2.4e-05	5.3e-05	4.1e-05	0	0	8e-06	1.7e-05	8.7e-05	4e-05	1e-05	4.5e-05	5.1e-05	3.3e-05	3e-05	5.9e-05	4e-05	Viruses;dsDNA viruses, no RNA stage;Poxviridae;Entomopoxvirinae;Alphaentomopoxvirus;Anomala cuprea entomopoxvirus
Amsacta moorei entomopoxvirus	7.5e-05	3.3e-05	3.9e-05	0	8e-05	0.00014	0.000178	0.000197	3.5e-05	1.5e-05	8.5e-05	6.2e-05	0.000102	1.6e-05	0	3.6e-05	3.3e-05	5.8e-05	7.8e-05	0.000114	6.8e-05	2.4e-05	4e-05	7e-05	3.4e-05	4e-05	5.5e-05	3.6e-05	0	2e-05	Viruses;dsDNA viruses, no RNA stage;Poxviridae;Entomopoxvirinae;Betaentomopoxvirus;Amsacta moorei entomopoxvirus
Diachasmimorpha longicaudata entomopoxvirus	0	0	0	0	0	0	0	0	0	0	0	0	0	0	0	0	1.6e-05	0	0	0	0	0	0	0	0	0	0	0	0	0	Viruses;dsDNA viruses, no RNA stage;Poxviridae;Entomopoxvirinae;unclassified Entomopoxvirinae;Diachasmimorpha longicaudata entomopoxvirus
Melanoplus sanguinipes entomopoxvirus	0	8e-06	0	0	9e-06	7e-06	4.9e-05	9.3e-05	7.1e-05	3.7e-05	4.7e-05	7.8e-05	4.6e-05	7.2e-05	0	0	8e-06	0	1e-05	4.1e-05	0	0	0	0	0	0	0	0	0	0	Viruses;dsDNA viruses, no RNA stage;Poxviridae;Entomopoxvirinae;unclassified Entomopoxvirinae;Melanoplus sanguinipes entomopoxvirus
Cotia virus	0	0	0	0	0	0	0	0	0	0	9e-06	0	0	0	0	0	0	0	0	0	0	0	0	0	0	0	0	0	0	0	Viruses;dsDNA viruses, no RNA stage;Poxviridae;unclassified Poxviridae;Cotia virus
Eptesipox virus	0.00299	0.003206	0.003512	0.002984	0.003413	0.002557	0.003605	0.003215	0.00298	0.003529	0.001938	0.001714	0.001775	0.00332	0.002273	0.001598	0.002295	0.002546	0.002064	0.002722	0.001955	0.001801	0.001426	0.001915	0.001845	0.002286	0.002696	0.001751	0.002495	0.002097	Viruses;dsDNA viruses, no RNA stage;Poxviridae;unclassified Poxviridae;Eptesipox virus
Salmon gill poxvirus	0	0	0	0	0	0	0	0	0	0	0	0	0	0	8e-06	0	0	0	0	0	0	0	0	0	0	0	0	0	0	0	Viruses;dsDNA viruses, no RNA stage;Poxviridae;unclassified Poxviridae;Salmon gill poxvirus
Thermoproteus tenax virus 1	0	0	0	0	0	7e-06	2e-05	0	2.7e-05	0	0	0	0	0	0	0	0	0	0	0	0	0	0	0	0	0	0	0	0	0	Viruses;dsDNA viruses, no RNA stage;Tristromaviridae;Alphatristromavirus;Thermoproteus tenax virus 1
Sulfolobus turreted icosahedral virus 2	0	0	0	0	0	0	0	0	0	0	0	0	0	0	0	0	0	1.6e-05	0	0	0	0	0	0	0	0	0	0	0	0	Viruses;dsDNA viruses, no RNA stage;Turriviridae;Alphaturrivirus;Sulfolobus turreted icosahedral virus 2
Cyanophage KBS-S-2A	0	0	0	0	0	0	0	0	0	0	0	0	0	8e-06	0	0	0	0	0	0	0	0	0	0	0	0	0	0	0	0	Viruses;dsDNA viruses, no RNA stage;unclassified dsDNA phages;Cyanophage KBS-S-2A
Cyanophage Syn30	0	0	0	0	0	0	0	0	0	0	0	0	9e-06	0	0	0	0	0	0	0	0	0	0	0	1.1e-05	0	0	1.8e-05	0	1e-05	Viruses;dsDNA viruses, no RNA stage;unclassified dsDNA phages;Cyanophage Syn30
Deep-sea thermophilic phage D6E	0	8e-06	0	0	0	0	0	0	0	0	0	0	0	0	0	0	0	0	0	0	0	0	0	0	0	0	0	0	0	0	Viruses;dsDNA viruses, no RNA stage;unclassified dsDNA phages;Deep-sea thermophilic phage D6E
Halorubrum phage GNf2	0	0	0	0	0	0	0	0	0	0	0	0	0	0	0	0	0	0	0	0	0	0	0	0	0	1e-05	0	0	0	0	Viruses;dsDNA viruses, no RNA stage;unclassified dsDNA phages;Halorubrum phage GNf2
Idiomarinaceae phage 1N2-2	0	0	0	0	0	0	0	0	0	0	0	0	0	0	0	0	0	2.5e-05	0	0	0	0	0	0	0	0	0	0	0	0	Viruses;dsDNA viruses, no RNA stage;unclassified dsDNA phages;Idiomarinaceae phage 1N2-2
Leptospira phage vb_LkmZ_Bejolso9-LE1	0	0	0	0	0	0	0	1e-05	0	0	0	0	9e-06	0	0	0	0	0	0	0	0	0	0	0	0	0	0	0	0	0	Viruses;dsDNA viruses, no RNA stage;unclassified dsDNA phages;Leptospira phage vb_LkmZ_Bejolso9-LE1
Loktanella phage pCB2051-A	0	0	0	0	0	0	0	0	0	0	0	0	0	0	0	0	8e-06	0	0	0	0	0	0	0	0	0	0	0	0	0	Viruses;dsDNA viruses, no RNA stage;unclassified dsDNA phages;Loktanella phage pCB2051-A
Synechococcus phage S-CBP2	0	0	0	0	0	0	0	0	0	0	0	0	0	0	0	0	0	0	0	8e-06	0	0	0	1e-05	0	0	0	0	0	0	Viruses;dsDNA viruses, no RNA stage;unclassified dsDNA phages;Synechococcus phage S-CBP2
Vibrio phage henriette 12B8	7.5e-05	0.000108	0.0001	8.1e-05	0.000107	0.0001	8.9e-05	0.000218	9.8e-05	5.9e-05	1.9e-05	3.9e-05	9e-06	0.000128	4e-05	0.000169	2.4e-05	5.8e-05	4.8e-05	0	1.7e-05	0	1.6e-05	3e-05	5.6e-05	2e-05	6.6e-05	2.4e-05	8.8e-05	4e-05	Viruses;dsDNA viruses, no RNA stage;unclassified dsDNA phages;Vibrio phage henriette 12B8
Vibrio phage qdvp001	0.001969	0.002716	0.002279	0.002733	0.002513	0.001976	0.002074	0.002178	0.00243	0.001968	0.001835	0.002844	0.002154	0.0028	0.001996	0.002024	0.002286	0.002398	0.002142	0.001801	0.002319	0.001832	0.001859	0.001965	0.002329	0.002286	0.002422	0.002395	0.001947	0.001957	Viruses;dsDNA viruses, no RNA stage;unclassified dsDNA phages;Vibrio phage qdvp001
Abalone shriveling syndrome-associated virus	0	0	0	0	9e-06	0	0	0	0	0	0	0	0	0	0	0	0	0	0	0	0	0	0	0	0	0	0	0	0	0	Viruses;dsDNA viruses, no RNA stage;unclassified dsDNA viruses;Abalone shriveling syndrome-associated virus
Apis mellifera filamentous virus	2.5e-05	0	0	2.2e-05	3.6e-05	0	7.9e-05	0.000166	8e-05	7.4e-05	6.6e-05	8e-06	9e-06	1.6e-05	8e-06	9e-06	6.5e-05	8e-06	0	2.4e-05	3.4e-05	4.8e-05	1.6e-05	0	3.4e-05	3e-05	0	6e-06	5.9e-05	2e-05	Viruses;dsDNA viruses, no RNA stage;unclassified dsDNA viruses;Apis mellifera filamentous virus
Dunaliella viridis virus SI2	0	0	0	0	0	7e-06	0	0	0	0	0	0	0	0	0	0	0	0	0	0	0	0	0	0	0	0	0	0	0	0	Viruses;dsDNA viruses, no RNA stage;unclassified dsDNA viruses;Dunaliella viridis virus SI2
Emiliania huxleyi virus PS401	0.003032	0.001877	0.002803	0.002792	0.002878	0.002764	0.002103	0.001804	0.001791	0.001709	0.003199	0.003413	0.003227	0.002192	0.002099	0.002796	0.002547	0.002085	0.001764	0.001809	0.003073	0.002951	0.002251	0.002547	0.001643	0.002084	0.00309	0.002237	0.002016	0.002177	Viruses;dsDNA viruses, no RNA stage;unclassified dsDNA viruses;Emiliania huxleyi virus PS401
Catovirus CTV1	0.008556	0.007824	0.009464	0.009747	0.005872	0.006916	0.005906	0.004397	0.007999	0.007192	0.006869	0.010878	0.008108	0.00672	0.009758	0.006196	0.006973	0.007483	0.009052	0.007293	0.007576	0.009352	0.007291	0.00749	0.007551	0.007699	0.007145	0.008134	0.008338	0.00647	Viruses;dsDNA viruses, no RNA stage;unclassified dsDNA viruses;Klosneuvirinae;Catovirus;Catovirus CTV1
Hokovirus HKV1	0.000523	0.000532	0.000624	0.000376	0.0009	0.000628	0.000612	0.000477	0.00086	0.000762	0.001007	0.000771	0.001091	0.000424	0.00038	0.000346	0.000724	0.000544	0.000504	0.000464	0.000161	0.000357	0.000353	0.000201	0.000259	0.000435	0.000362	0.00045	0.000362	0.000469	Viruses;dsDNA viruses, no RNA stage;unclassified dsDNA viruses;Klosneuvirinae;Hokovirus;Hokovirus HKV1
Indivirus ILV1	4.2e-05	8.3e-05	3.1e-05	2.9e-05	3.6e-05	4e-05	4e-05	0.000135	3.5e-05	3e-05	4.7e-05	7e-05	3.7e-05	4.8e-05	3.2e-05	0	4.1e-05	4.9e-05	2.9e-05	7.3e-05	5.9e-05	0.000111	8e-05	5e-05	0.000124	6.1e-05	7.7e-05	6e-06	8.8e-05	4e-05	Viruses;dsDNA viruses, no RNA stage;unclassified dsDNA viruses;Klosneuvirinae;Indivirus;Indivirus ILV1
Klosneuvirus KNV1	0.000681	0.000739	0.001155	0.000884	0.00139	0.001929	0.0016	0.002074	0.001286	0.002087	0.001713	0.001161	0.001609	0.000504	0.000792	0.002157	0.000708	0.001615	0.001289	0.00176	0.00066	0.000476	0.00028	0.000421	0.000281	0.001173	0.000778	0.000766	0.000705	0.000639	Viruses;dsDNA viruses, no RNA stage;unclassified dsDNA viruses;Klosneuvirinae;Klosneuvirus;Klosneuvirus KNV1
Micromonas pusilla virus 12T	0.000249	0.000141	0.000123	0.000111	5.3e-05	2.7e-05	0.000198	0.000218	0.000106	0.000252	0.000311	0.000109	6.5e-05	6.4e-05	0.000143	8e-05	0.000179	0.000132	0.000155	0.00022	4.2e-05	8.7e-05	0.000136	7e-05	0.000191	7.1e-05	9.9e-05	3e-05	6.9e-05	0.00015	Viruses;dsDNA viruses, no RNA stage;unclassified dsDNA viruses;Micromonas pusilla virus 12T
Ostreococcus lucimarinus virus OlV3	0	0	0	0	0	0	0	0	0	0	0	0	0	0	0	0	0	0	0	0	0	0	0	1e-05	0	0	0	0	0	0	Viruses;dsDNA viruses, no RNA stage;unclassified dsDNA viruses;Ostreococcus lucimarinus virus OlV3
Pandoravirus dulcis	2.5e-05	5.8e-05	0	2.2e-05	1.8e-05	0.000134	2e-05	8.3e-05	9e-06	3e-05	4.7e-05	0	8.3e-05	2.4e-05	6.3e-05	2.7e-05	5.7e-05	3.3e-05	5.8e-05	1.6e-05	2.5e-05	4.8e-05	6.4e-05	6e-05	5.6e-05	1e-05	9.9e-05	4.9e-05	2e-05	9e-05	Viruses;dsDNA viruses, no RNA stage;unclassified dsDNA viruses;Pandoravirus dulcis
Pandoravirus inopinatum	0.00059	0.000457	0.000524	0.000715	0.000544	0.000174	0.000533	0.000394	0.000461	0.000407	0.000461	0.000506	0.000564	0.000568	0.000459	0.000222	0.00035	0.000453	0.000417	0.000676	0.000313	0.0005	0.000393	0.000511	0.000619	0.000334	0.000504	0.000444	0.000421	0.000339	Viruses;dsDNA viruses, no RNA stage;unclassified dsDNA viruses;Pandoravirus inopinatum
Pandoravirus salinus	5.8e-05	0.0001	4.6e-05	7e-06	4.5e-05	7.3e-05	0.000119	7.3e-05	6.2e-05	7.4e-05	7.5e-05	0.000164	4.6e-05	5.6e-05	6.3e-05	5.3e-05	0.000203	3.3e-05	9.7e-05	4.1e-05	8.5e-05	3.2e-05	5.6e-05	6e-05	7.9e-05	3e-05	1.1e-05	1.8e-05	0	7e-05	Viruses;dsDNA viruses, no RNA stage;unclassified dsDNA viruses;Pandoravirus salinus
Cedratvirus A11	0	1.7e-05	0	0	1.8e-05	4.7e-05	1e-05	1e-05	0	0	0	0	9e-06	1.6e-05	0	0	1.6e-05	8e-06	1e-05	0	0	0	0	0	1.1e-05	0	2.2e-05	0	2e-05	0	Viruses;dsDNA viruses, no RNA stage;unclassified dsDNA viruses;Pithoviridae;Cedratvirus A11
Cedratvirus lausannensis	3.3e-05	1.7e-05	5.4e-05	2.9e-05	2.7e-05	0	0	2.1e-05	4.4e-05	0	1.9e-05	4.7e-05	0	0	0	4.4e-05	2.4e-05	8e-06	1e-05	6.5e-05	2.5e-05	1.6e-05	3.2e-05	6e-05	0	3e-05	0	7.9e-05	0	1e-05	Viruses;dsDNA viruses, no RNA stage;unclassified dsDNA viruses;Pithoviridae;Cedratvirus lausannensis
Pithovirus sibericum	8e-06	0	0	0	9e-06	0	0	1e-05	0	0	0	0	9e-06	0	0	0	2.4e-05	0	0	0	1.7e-05	8e-06	0	0	1.1e-05	0	0	0	0	0	Viruses;dsDNA viruses, no RNA stage;unclassified dsDNA viruses;Pithoviridae;Pithovirus;Pithovirus sibericum
Sulfolobus monocaudavirus SMV1	0	8e-06	0	0	0	0	0	0	0	0	0	0	0	0	0	0	8e-06	0	0	0	0	0	0	0	0	0	0	0	0	0	Viruses;dsDNA viruses, no RNA stage;unclassified dsDNA viruses;Sulfolobus monocaudavirus SMV1
Halovirus HCTV-1	8e-06	5e-05	0	4.4e-05	8e-05	6.7e-05	4.9e-05	7.3e-05	0.000124	0.000148	0	0	6.5e-05	0	8e-06	8.9e-05	5.7e-05	2.5e-05	0.000145	9e-05	1.7e-05	1.6e-05	2.4e-05	0	4.5e-05	5.1e-05	1.1e-05	4.3e-05	2e-05	7e-05	Viruses;dsDNA viruses, no RNA stage;unclassified dsDNA viruses;unclassified archaeal dsDNA viruses;Haloviruses;Halovirus HCTV-1
Halovirus HCTV-5	0	0	0	0	0	0	0	1e-05	0	0	0	0	0	0	0	0	0	0	0	0	0	0	0	0	0	0	0	0	0	0	Viruses;dsDNA viruses, no RNA stage;unclassified dsDNA viruses;unclassified archaeal dsDNA viruses;Haloviruses;Halovirus HCTV-5
Halovirus HGTV-1	0	8e-06	0	0	0	0	0	4.1e-05	2.7e-05	0	0	0	0	0	8e-06	0	0	1.6e-05	1.9e-05	0	0	0	0	4e-05	3.4e-05	2e-05	0	0	0	0	Viruses;dsDNA viruses, no RNA stage;unclassified dsDNA viruses;unclassified archaeal dsDNA viruses;Haloviruses;Halovirus HGTV-1
Halovirus HVTV-1	0	0	0	0	0	0	0	0	0	0	0	0	0	0	0	0	0	8e-06	0	0	0	0	0	0	0	0	0	0	0	0	Viruses;dsDNA viruses, no RNA stage;unclassified dsDNA viruses;unclassified archaeal dsDNA viruses;Haloviruses;Halovirus HVTV-1
Blueberry latent virus	0	0	0	0	0	0	0	0	9e-06	0	0	0	0	0	0	0	0	0	0	0	0	0	0	0	0	0	0	0	0	0	Viruses;dsRNA viruses;Amalgaviridae;Amalgavirus;Blueberry latent virus
Rhododendron virus A	0	2.5e-05	3.9e-05	1.5e-05	9e-06	0	0	5.2e-05	0	3e-05	0	3.1e-05	9e-06	4e-05	4.8e-05	0	4.1e-05	6.6e-05	5.8e-05	4.1e-05	0	0	8e-06	0	0	0	0	0	0	0	Viruses;dsRNA viruses;Amalgaviridae;Amalgavirus;Rhododendron virus A
Zostera marina amalgavirus 2	0	0	0	1.5e-05	0	0	0	0	0	0	0	0	0	0	0	0	0	0	0	0	0	0	0	0	0	0	0	0	0	0	Viruses;dsRNA viruses;Amalgaviridae;unclassified Amalgaviridae;Zostera marina amalgavirus 2
Infectious bursal disease virus	0	0	0	0	0	0	0	0	0	7e-06	0	0	0	0	0	0	0	0	0	0	0	0	0	0	0	0	0	0	0	0	Viruses;dsRNA viruses;Birnaviridae;Avibirnavirus;Infectious bursal disease virus
Botryosphaeria dothidea chrysovirus 1	0	0	0	0	0	0	0	0	0	0	0	0	0	0	0	0	0	0	0	0	0	0	0	0	0	0	0.000449	0	0	0	Viruses;dsRNA viruses;Chrysoviridae;Chrysovirus;unclassified Chrysovirus;Botryosphaeria dothidea chrysovirus 1
Botryosphaeria dothidea chrysovirus	0	0	0	0	0	0	0	0	0	0	0	0	0	0	0	0	0	0	0	0	0	0	0	0	0	0	0.000515	0	0	0	Viruses;dsRNA viruses;Chrysoviridae;Chrysovirus;unclassified Chrysovirus;Botryosphaeria dothidea chrysovirus
Fusarium oxysporum f. sp. dianthi mycovirus 1	0	0	0	0	0	0	0	0	0	0	0	0	0	0	0	0	0	0	0	0	0	0	0	0	0	0	0	0	0	1e-05	Viruses;dsRNA viruses;Chrysoviridae;Chrysovirus;unclassified Chrysovirus;Fusarium oxysporum f. sp. dianthi mycovirus 1
Isaria javanica chrysovirus 1	0	0	0	7e-06	0	0	0	0	0	0	0	0	0	0	0	0	0	0	0	0	0	0	0	0	0	0	0	0	0	0	Viruses;dsRNA viruses;Chrysoviridae;Chrysovirus;unclassified Chrysovirus;Isaria javanica chrysovirus 1
Magnaporthe oryzae chrysovirus 1	8e-06	0	8e-06	0	0	0	0	0	0	7e-06	2.8e-05	8e-06	9e-06	0	0	0	0	0	1e-05	8e-06	0	1.6e-05	0	0	3.4e-05	1e-05	0	2.4e-05	2e-05	0	Viruses;dsRNA viruses;Chrysoviridae;Chrysovirus;unclassified Chrysovirus;Magnaporthe oryzae chrysovirus 1
Penicillium janczewskii chrysovirus 1	0	0	0	0	0	0	0	0	0	0	0	0	0	0	0	0	0	1.6e-05	0	0	0	0	0	0	0	0	0	0	0	0	Viruses;dsRNA viruses;Chrysoviridae;Chrysovirus;unclassified Chrysovirus;Penicillium janczewskii chrysovirus 1
Erysiphe cichoracearum alphaendornavirus	0	0	0	0	0	0	0	0	0	0	0	0	0	0	0	0	0	0	0	0	0	0	0	0	0	0	0	0	0	4e-05	Viruses;dsRNA viruses;Endornaviridae;Alphaendornavirus;Erysiphe cichoracearum alphaendornavirus
Grapevine endophyte alphaendornavirus	0	0	0	0	0	0	0	0	0	0	0	0	0	0	0	0	0	0	0	0	0	0	0	0	0	0	0	6e-06	0	0	Viruses;dsRNA viruses;Endornaviridae;Alphaendornavirus;Grapevine endophyte alphaendornavirus
Oryza sativa alphaendornavirus	0	0	0	0	0	0	0	0	0	0	0	0	0	0	0	0	0	0	0	0	0	0	0	0	0	0	2.2e-05	0	0	0	Viruses;dsRNA viruses;Endornaviridae;Alphaendornavirus;Oryza sativa alphaendornavirus
Phytophthora alphaendornavirus 1	0	0	0	0	0	0	0	0	0	0	0	0	0	0	0	9e-06	0	0	0	0	0	0	0	0	0	0	0	0	0	0	Viruses;dsRNA viruses;Endornaviridae;Alphaendornavirus;Phytophthora alphaendornavirus 1
Ceratobasidium endornavirus C	0	0	0	0	0	0	0	0	9e-06	0	0	0	0	0	0	0	0	0	0	0	0	0	0	0	0	0	0	0	0	0	Viruses;dsRNA viruses;Endornaviridae;unclassified Endornavirus;Ceratobasidium endornavirus C
Cryphonectria hypovirus 1	0	0	0	0	0	0	0	0	0	0	0	8e-06	0	0	0	0	0	0	0	0	0	8e-06	0	1e-05	0	0	0	0	0	0	Viruses;dsRNA viruses;Hypoviridae;Hypovirus;Cryphonectria hypovirus 1
Trichoderma hypovirus	0	0	0	0	0	0	0	0	0	0	0	0	0	0	0	0	0	0	0	0	0	0	0	0	0	1e-05	0	0	0	0	Viruses;dsRNA viruses;Hypoviridae;Hypovirus;unclassified Hypovirus;Trichoderma hypovirus
Beet cryptic virus 1	0	0	0	0	0	0	0	0	0	0	9e-06	0	0	0	0	0	0	0	0	0	0	0	0	0	0	0	0	0	0	0	Viruses;dsRNA viruses;Partitiviridae;Alphapartitivirus;Beet cryptic virus 1
Carrot cryptic virus	0	8e-06	0	0	0	0	0	0	0	0	0	0	0	0	0	0	0	0	0	0	0	0	0	0	0	0	0	0	0	0	Viruses;dsRNA viruses;Partitiviridae;Alphapartitivirus;Carrot cryptic virus
Aspergillus ochraceous virus	0	0	0	0	0	0	0	0	0	0	0	0	0	0	0	0	0	0	0	0	8e-06	0	0	0	0	0	0	0	1e-05	0	Viruses;dsRNA viruses;Partitiviridae;Gammapartitivirus;Aspergillus ochraceous virus
Penicillium stoloniferum virus S	0	0	0	0	0	0	0	0	0	0	0	0	0	0	0	0	0	0	0	0	0	0	0	4e-05	0	0	0	0	0	0	Viruses;dsRNA viruses;Partitiviridae;Gammapartitivirus;Penicillium stoloniferum virus S
Amasya cherry disease-associated mycovirus	0	0	8e-06	0	0	0	0	0	0	0	0	8e-06	0	8e-06	8e-06	0	0	8e-06	0	0	0	0	0	0	0	0	0	0	1e-05	1e-05	Viruses;dsRNA viruses;Partitiviridae;unclassified Partitiviridae;Amasya cherry disease-associated mycovirus
Arabidopsis halleri partitivirus 1	0	0	0	0	0	0	0	0	9e-06	0	0	0	0	0	0	0	0	0	0	0	0	0	0	0	0	0	0	0	0	0	Viruses;dsRNA viruses;Partitiviridae;unclassified Partitiviridae;Arabidopsis halleri partitivirus 1
Botryosphaeria dothidea partitivirus 1	0	0	0	0	0	0	0	0	0	0	0	0	0	0	0	0	0	0	0	0	0	0	0	0	0	0	2.2e-05	0	0	0	Viruses;dsRNA viruses;Partitiviridae;unclassified Partitiviridae;Botryosphaeria dothidea partitivirus 1
Fusarium poae partitivirus 2	0	0	0	0	0	0	0	0	0	7e-06	0	0	0	0	0	0	0	0	0	0	0	0	0	0	0	0	0	0	0	0	Viruses;dsRNA viruses;Partitiviridae;unclassified Partitiviridae;Fusarium poae partitivirus 2
Rabbit picobirnavirus	0	0	0	0	0	0	0	0	0	0	0	0	0	0	0	0	0	0	0	0	0	0	0	0	1.1e-05	0	0	0	0	0	Viruses;dsRNA viruses;Picobirnaviridae;Picobirnavirus;Rabbit picobirnavirus
Picobirnavirus sp.	0	0	0	0	0	0	0	0	0	7e-06	0	0	0	0	0	0	0	0	0	0	0	0	0	0	0	0	0	0	0	3e-05	Viruses;dsRNA viruses;Picobirnaviridae;Picobirnavirus;unclassified Picobirnavirus;Picobirnavirus sp.
Bluetongue virus	0	0	8e-06	0	0	7e-06	0	0	9e-06	0	0	0	0	1.6e-05	0	0	0	0	0	0	8e-06	0	0	0	0	0	0	1.2e-05	0	0	Viruses;dsRNA viruses;Reoviridae;Sedoreovirinae;Orbivirus;Bluetongue virus
Changuinola virus	0	2.5e-05	0	0	0	0	0	0	0	0	0	0	0	0	0	0	0	0	0	0	0	0	0	0	0	0	0	0	0	0	Viruses;dsRNA viruses;Reoviridae;Sedoreovirinae;Orbivirus;Changuinola virus
Equine encephalosis virus	0	0	0	0	0	0	0	0	0	7e-06	0	0	0	0	0	0	0	0	0	0	0	0	8e-06	0	0	0	0	0	0	0	Viruses;dsRNA viruses;Reoviridae;Sedoreovirinae;Orbivirus;Equine encephalosis virus
Great Island virus	0	0	0	0	0	0	0	0	0	0	0	0	0	0	0	0	0	0	0	0	0	0	0	0	0	2e-05	0	0	0	0	Viruses;dsRNA viruses;Reoviridae;Sedoreovirinae;Orbivirus;Great Island virus
Lebombo virus	0	0	0	0	0	0	0	0	0	0	0	0	0	0	0	0	0	0	0	0	0	0	0	2e-05	0	0	0	0	0	0	Viruses;dsRNA viruses;Reoviridae;Sedoreovirinae;Orbivirus;Lebombo virus
Wad Medani virus	0	0	0	0	0	0	1e-05	0	0	0	0	8e-06	0	0	0	0	0	0	0	0	1.7e-05	0	0	0	0	0	0	0	0	0	Viruses;dsRNA viruses;Reoviridae;Sedoreovirinae;Orbivirus;Wad Medani virus
Yunnan orbivirus	0	0	0	0	0	0	0	0	0	0	0	0	0	0	0	0	0	0	0	0	0	0	0	0	1.1e-05	0	0	0	0	0	Viruses;dsRNA viruses;Reoviridae;Sedoreovirinae;Orbivirus;Yunnan orbivirus
Anopheles hinesorum orbivirus	0	0	0	0	0	0	0	0	0	0	0	0	0	0	0	0	0	0	0	0	0	0	0	0	0	1e-05	0	0	0	0	Viruses;dsRNA viruses;Reoviridae;Sedoreovirinae;Orbivirus;unclassified Orbivirus;Anopheles hinesorum orbivirus
Heramatsu virus	0	0	0	0	0	0	0	0	0	0	0	0	0	0	0	0	0	0	0	0	0	1.6e-05	0	0	1.1e-05	0	0	0	0	0	Viruses;dsRNA viruses;Reoviridae;Sedoreovirinae;Orbivirus;unclassified Orbivirus;Heramatsu virus
Middle Point orbivirus	0	0	8e-06	0	0	0	0	0	0	0	0	0	0	0	0	0	0	0	0	0	0	0	8e-06	0	0	0	0	0	0	0	Viruses;dsRNA viruses;Reoviridae;Sedoreovirinae;Orbivirus;unclassified Orbivirus;Middle Point orbivirus
Mobuck virus	0	0	0	0	0	0	0	0	0	0	0	0	0	0	0	1.8e-05	0	0	1e-05	0	0	0	0	2e-05	0	0	0	6e-06	0	0	Viruses;dsRNA viruses;Reoviridae;Sedoreovirinae;Orbivirus;unclassified Orbivirus;Mobuck virus
Pata virus	0	0	0	0	0	7e-06	0	0	0	0	0	0	9e-06	0	0	0	8e-06	0	1e-05	0	0	0	0	0	0	0	0	0	0	0	Viruses;dsRNA viruses;Reoviridae;Sedoreovirinae;Orbivirus;unclassified Orbivirus;Pata virus
Rice gall dwarf virus	8e-06	0	8e-06	0	0	0	0	0	0	0	0	0	9e-06	0	0	0	8e-06	0	0	0	0	0	0	1e-05	2.3e-05	1e-05	2.2e-05	0	0	0	Viruses;dsRNA viruses;Reoviridae;Sedoreovirinae;Phytoreovirus;Rice gall dwarf virus
Rotavirus A	8e-06	8e-06	8.5e-05	0	9e-06	0.000147	7.9e-05	2.1e-05	6.2e-05	0	1.9e-05	0	1.8e-05	1.6e-05	0	0	8e-06	4.9e-05	5.8e-05	0	1.7e-05	0	0	0	0	0	2.2e-05	1.2e-05	0	0	Viruses;dsRNA viruses;Reoviridae;Sedoreovirinae;Rotavirus;Rotavirus A
Rotavirus B	0	0	0	0	0	0	0	0	0	0	0	0	0	0	1.6e-05	0	0	0	0	8e-06	0	0	0	0	0	0	0	6e-06	0	0	Viruses;dsRNA viruses;Reoviridae;Sedoreovirinae;Rotavirus;Rotavirus B
Rotavirus C	1.7e-05	0	0	7e-06	0	0	1e-05	1e-05	0	0	0	0	0	0	0	0	3.3e-05	0	0	1.6e-05	0	0	8e-06	0	1.1e-05	1e-05	0	0	0	0	Viruses;dsRNA viruses;Reoviridae;Sedoreovirinae;Rotavirus;Rotavirus C
Rotavirus G	0	0	0	0	0	0	0	2.1e-05	0	0	0	0	0	0	0	0	0	0	0	0	0	0	0	0	0	0	0	0	0	0	Viruses;dsRNA viruses;Reoviridae;Sedoreovirinae;Rotavirus;Rotavirus G
Murine rotavirus	0	0	0	0	0	0	0	0	0	0	0	0	0	0	0	0	0	0	0	0	0	0	0	0	0	0	0	6e-06	0	0	Viruses;dsRNA viruses;Reoviridae;Sedoreovirinae;Rotavirus;unclassified rotaviruses;Murine rotavirus
Rotavirus I	0	0	0	0	3.6e-05	0	0	0	0	0	0	0	0	0	0	9e-06	0	0	0	0	0	0	0	0	0	0	1.1e-05	0	0	0	Viruses;dsRNA viruses;Reoviridae;Sedoreovirinae;Rotavirus;unclassified rotaviruses;Rotavirus I
Rotavirus J	0	0	0	0	0	0	0	0	9e-06	0	0	0	0	0	0	0	0	0	0	0	0	0	0	0	0	0	0	0	0	0	Viruses;dsRNA viruses;Reoviridae;Sedoreovirinae;Rotavirus;unclassified rotaviruses;Rotavirus J
Banna virus	0	0	0	0	0	0	0	0	0	0	0	0	0	0	0	0	0	0	0	0	0	0	3.2e-05	0	0	0	0	0	2e-05	0	Viruses;dsRNA viruses;Reoviridae;Sedoreovirinae;Seadornavirus;Banna virus
Liao ning virus	0	0	0	7e-06	0	0	0	0	0	0	0	8e-06	0	0	0	0	0	0	0	0	0	0	0	0	0	0	0	0	0	0	Viruses;dsRNA viruses;Reoviridae;Sedoreovirinae;Seadornavirus;Liao ning virus
Aquareovirus B	0	0	0	0	0	0	0	0	0	0	0	0	0	0	0	0	0	0	0	0	0	0	0	0	0	0	0	0	1e-05	0	Viruses;dsRNA viruses;Reoviridae;Spinareovirinae;Aquareovirus;Aquareovirus B
Eyach virus	0	0	0	7e-06	0	0	0	0	0	0	0	0	0	0	0	0	0	0	0	0	0	0	0	0	0	0	0	0	0	0	Viruses;dsRNA viruses;Reoviridae;Spinareovirinae;Coltivirus;Eyach virus
Southern rice black-streaked dwarf virus	0	0	0	0	0	0	0	0	0	0	0	0	0	0	0	0	0	0	0	0	0	0	0	0	0	0	0	0	0	1e-05	Viruses;dsRNA viruses;Reoviridae;Spinareovirinae;Fijivirus;unclassified Fijivirus;Southern rice black-streaked dwarf virus
Sclerotinia sclerotiorum mycoreovirus 4	0	8e-06	0	0	0	0	0	0	0	0	0	0	0	0	0	0	0	0	0	0	0	0	0	0	0	0	0	0	0	0	Viruses;dsRNA viruses;Reoviridae;Spinareovirinae;Mycoreovirus;unclassified Mycoreovirus;Sclerotinia sclerotiorum mycoreovirus 4
Avian orthoreovirus	0.000299	0.000382	0.000239	0.000273	0.000428	0.000748	0.000622	0.00029	0.000479	0.000503	0.000593	0.000312	0.00037	0.000384	0.000269	0.000453	0.000269	0.000297	0.000504	0.000285	6.8e-05	0.000159	9.6e-05	0.00018	0.000146	0.000172	0.000164	0.000274	0.000225	0.00021	Viruses;dsRNA viruses;Reoviridae;Spinareovirinae;Orthoreovirus;Avian orthoreovirus
Mammalian orthoreovirus	0	0	0	0	0	0	0	0	0	0	0	0	0	8e-06	0	0	0	0	0	0	0	0	0	0	0	0	0	0	0	0	Viruses;dsRNA viruses;Reoviridae;Spinareovirinae;Orthoreovirus;Mammalian orthoreovirus
Pteropine orthoreovirus	7.5e-05	1.7e-05	1.5e-05	1.5e-05	9e-06	0	1e-05	5.2e-05	9e-06	5.2e-05	2.8e-05	0	9e-06	4e-05	0	0	0	3.3e-05	1e-05	1.6e-05	3.4e-05	0	0	0	1.1e-05	0	1.1e-05	6e-06	1e-05	1e-05	Viruses;dsRNA viruses;Reoviridae;Spinareovirinae;Orthoreovirus;Pteropine orthoreovirus
Reptilian orthoreovirus	0	0	0	0	0	0	0	0	0	0	0	0	0	0	0	0	0	0	0	0	0	0	0	1e-05	0	0	0	0	0	0	Viruses;dsRNA viruses;Reoviridae;Spinareovirinae;Orthoreovirus;Reptilian orthoreovirus
Cimodo virus	1.7e-05	0	0	0	0	0	0	0	0	0	0	0	0	0	0	0	0	0	0	0	0	0	0	0	4.5e-05	0	0	0	0	0	Viruses;dsRNA viruses;Reoviridae;unclassified Reoviridae;Cimodo virus
Grange virus	0	0	0	0	0	0	0	0	0	0	0	0	0	0	0	0	0	0	0	0	0	0	0	0	0	0	0	6e-06	0	0	Viruses;dsRNA viruses;Reoviridae;unclassified Reoviridae;Grange virus
Grapevine Cabernet Sauvignon reovirus	0	0	0	0	0	0	1e-05	0	0	0	0	0	1.8e-05	0	2.4e-05	0	0	0	0	0	0	0	0	0	0	0	0	0	0	1e-05	Viruses;dsRNA viruses;Reoviridae;unclassified Reoviridae;Grapevine Cabernet Sauvignon reovirus
Scylla serrata reovirus SZ-2007	0	0	0	0	0	0	0	0	0	0	0	0	0	0	0	0	0	0	0	0	0	0	0	0	0	2e-05	0	0	0	0	Viruses;dsRNA viruses;Reoviridae;unclassified Reoviridae;Scylla serrata reovirus SZ-2007
Leishmania RNA virus 1	0	0	0	0	0	0	0	0	0	0	0	0	0	0	0	0	0	0	0	0	8e-06	8e-06	0	0	0	0	0	0	0	0	Viruses;dsRNA viruses;Totiviridae;Leishmaniavirus;Leishmania RNA virus 1
Scheffersomyces segobiensis virus L	0	0	0	0	0	3.3e-05	0	0	0	0	0	0	0	0	0	0	0	0	0	0	0	0	0	0	0	0	0	0	0	0	Viruses;dsRNA viruses;Totiviridae;Totivirus;Scheffersomyces segobiensis virus L
Fungal totivirus MpPl	8e-06	0	0	0	0	0	0	0	0	0	0	0	0	0	0	0	0	0	0	0	0	0	0	0	0	0	0	0	0	0	Viruses;dsRNA viruses;Totiviridae;Totivirus;unclassified Totivirus;Fungal totivirus MpPl
Gremmeniella abietina RNA virus L2	0	0	8e-06	0	0	0	0	0	0	0	0	0	0	0	0	0	0	0	0	0	0	0	0	0	0	0	0	0	0	0	Viruses;dsRNA viruses;Totiviridae;Totivirus;unclassified Totivirus;Gremmeniella abietina RNA virus L2
Trichomonas vaginalis virus 1	0	0	0	0	0	0	0	0	0	0	0	0	0	0	0	0	0	0	0	0	0	0	0	0	2.3e-05	0	0	0	0	0	Viruses;dsRNA viruses;Totiviridae;Trichomonasvirus;Trichomonas vaginalis virus 1
Eimeria tenella RNA virus 1	0	0	0	0	0	0	0	1e-05	0	0	0	0	0	0	0	0	0	0	0	0	0	1.6e-05	0	0	0	0	0	0	0	0	Viruses;dsRNA viruses;Totiviridae;Victorivirus;unclassified Victorivirus;Eimeria tenella RNA virus 1
Magnaporthe oryzae virus 3	2.5e-05	0	0	4.4e-05	6.2e-05	0	2e-05	3.1e-05	0	0	3.8e-05	0	0	8e-06	0	3.6e-05	6.5e-05	0	0	2.4e-05	0	0	0	0	3.4e-05	1e-05	1.1e-05	1.8e-05	0	0	Viruses;dsRNA viruses;Totiviridae;Victorivirus;unclassified Victorivirus;Magnaporthe oryzae virus 3
Culex tritaeniorhynchus totivirus	0	0	0	0	0	0	0	0	0	0	0	0	0	0	0	0	0	0	0	0	0	0	8e-06	0	0	0	0	0	0	0	Viruses;dsRNA viruses;Totiviridae;unclassified Totiviridae;Culex tritaeniorhynchus totivirus
Diatom colony associated dsRNA virus 4 genome type B	0	0	0	0	0	0	0	0	0	0	0	0	0	0	0	0	0	0	0	0	0	0	1.6e-05	0	0	0	0	0	0	0	Viruses;dsRNA viruses;Totiviridae;unclassified Totiviridae;Diatom colony associated dsRNA virus 4 genome type B
Eimeria stiedai RNA virus 1	0	0	0	0	0	0	0	0	0	0	0	0	0	0	0	0	0	0	0	0	0	0	0	0	0	3e-05	0	0	0	0	Viruses;dsRNA viruses;Totiviridae;unclassified Totiviridae;Eimeria stiedai RNA virus 1
Penicillium digitatum virus 1	0	0	0	0	0	0	1e-05	0	0	0	0	8e-06	0	0	0	0	0	0	0	0	0	0	0	0	0	0	0	0	0	0	Viruses;dsRNA viruses;Totiviridae;unclassified Totiviridae;Penicillium digitatum virus 1
Piscine myocarditis-like virus	0	0	0	0	0	0	0	0	0	0	0	0	0	0	8e-06	0	0	0	0	0	0	0	0	0	0	0	0	0	0	0	Viruses;dsRNA viruses;Totiviridae;unclassified Totiviridae;Piscine myocarditis-like virus
Fusarium graminearum dsRNA mycovirus-3	0	0	0	0	0	0	0	0	0	0	0	0	0	0	0	0	0	0	0	0	0	0	0	0	0	0	0	6e-06	0	0	Viruses;dsRNA viruses;unclassified dsRNA viruses;Fusarium graminearum dsRNA mycovirus-3
Sclerotinia sclerotiorum RNA virus L	0	0	0	0	0	0	0	0	0	0	0	0	0	0	0	0	0	0	0	0	0	0	0	0	0	0	1.1e-05	0	0	0	Viruses;dsRNA viruses;unclassified dsRNA viruses;Sclerotinia sclerotiorum RNA virus L
Spissistilus festinus virus 1	0	0	0	0	0	2.7e-05	0	0	0	0	0	0	0	0	0	0	0	0	0	0	0	0	0	0	0	0	0	0	0	0	Viruses;dsRNA viruses;unclassified dsRNA viruses;Spissistilus festinus virus 1
Ustilaginoidea virens mycovirus	0	0	0	0	0	0	0	0	0	0	0	0	0	0	0	0	0	8e-06	0	0	0	0	0	0	0	0	0	0	0	0	Viruses;dsRNA viruses;unclassified dsRNA viruses;Ustilaginoidea virens mycovirus
Organic Lake virophage	0	0	0	0	0	0	0	0	0	0	0	0	0	0	0	2.7e-05	0	0	0	0	0	0	0	0	0	0	0	0	0	0	Viruses;environmental samples;Organic Lake virophage
uncultured Mediterranean phage uvDeep-CGR0-AD1-C123	0	0	0	0	0	0	0	0	0	0	0	0	0	0	0	0	0	0	0	0	0	0	0	0	0	0	1.1e-05	0	0	0	Viruses;environmental samples;uncultured Mediterranean phage uvDeep-CGR0-AD1-C123
uncultured Mediterranean phage uvDeep-CGR1-KM17-C101	0	0	0	0	0	0	0	0	0	0	0	0	9e-06	0	0	0	0	0	0	0	0	8e-06	0	0	0	0	0	0	0	0	Viruses;environmental samples;uncultured Mediterranean phage uvDeep-CGR1-KM17-C101
uncultured Mediterranean phage uvDeep-CGR2-AD10-C281	0	8e-06	0	0	0	0	0	0	0	0	0	0	0	0	0	0	0	0	0	0	0	0	0	0	0	0	0	0	0	0	Viruses;environmental samples;uncultured Mediterranean phage uvDeep-CGR2-AD10-C281
uncultured Mediterranean phage uvDeep-CGR2-AD3-C191	0	0	0	0	9e-06	0	1e-05	0	0	3.7e-05	0	0	0	0	0	9e-06	2.4e-05	0	0	0	0	0	0	0	0	0	0	4.9e-05	0	0	Viruses;environmental samples;uncultured Mediterranean phage uvDeep-CGR2-AD3-C191
uncultured Mediterranean phage uvDeep-CGR2-KM19-C37	0	0	0	0	0	0	0	0	0	0	0	0	0	8e-06	0	0	0	0	0	0	0	0	0	0	0	1e-05	0	0	0	0	Viruses;environmental samples;uncultured Mediterranean phage uvDeep-CGR2-KM19-C37
uncultured Mediterranean phage uvDeep-CGR2-KM21-C368	8e-06	0	0	7e-06	0	0	0	0	0	0	0	0	0	0	0	0	0	0	0	0	8e-06	0	0	0	0	0	0	0	0	0	Viruses;environmental samples;uncultured Mediterranean phage uvDeep-CGR2-KM21-C368
uncultured Mediterranean phage uvDeep-CGR2-KM21-C88	0	0	0	0	0	0	0	0	0	0	9e-06	0	0	0	0	0	0	0	0	0	0	0	0	0	0	0	0	0	0	0	Viruses;environmental samples;uncultured Mediterranean phage uvDeep-CGR2-KM21-C88
uncultured Mediterranean phage uvDeep-CGR2-KM22-C255	0	0	0	0	0	0	0	0	0	0	0	0	0	0	0	0	0	8e-06	0	0	0	0	0	0	0	0	0	0	0	0	Viruses;environmental samples;uncultured Mediterranean phage uvDeep-CGR2-KM22-C255
uncultured Mediterranean phage uvDeep-CGR2-KM23-C246	0	0	0	0	0	0	0	0	0	0	0	0	0	0	0	0	0	0	0	0	0	0	0	0	0	0	2.2e-05	0	0	0	Viruses;environmental samples;uncultured Mediterranean phage uvDeep-CGR2-KM23-C246
uncultured Mediterranean phage uvDeep-CGR2-KM24-C26	8e-06	8e-06	2.3e-05	0	0	0	0	0	0	3e-05	1.9e-05	0	9e-06	0	0	0	8e-06	0	0	1.6e-05	0	8e-06	0	0	1.1e-05	0	0	0	0	0	Viruses;environmental samples;uncultured Mediterranean phage uvDeep-CGR2-KM24-C26
uncultured Mediterranean phage uvDeep1-CGR2-KM23-C896	0	0	0	0	0	0	0	0	0	0	0	0	0	0	0	0	0	0	0	0	0	0	0	1e-05	0	0	0	0	0	0	Viruses;environmental samples;uncultured Mediterranean phage uvDeep1-CGR2-KM23-C896
uncultured Mediterranean phage uvMED	0.000723	0.000914	0.000755	0.000663	0.000944	0.000728	0.000662	0.001058	0.001073	0.001221	0.000819	0.000444	0.000934	0.000744	0.000848	0.000577	0.001025	0.000593	0.000921	0.00075	0.000728	0.000873	0.000585	0.000742	0.00081	0.001093	0.000942	0.000833	0.000842	0.001018	Viruses;environmental samples;uncultured Mediterranean phage uvMED
uncultured Mediterranean phage	0	8e-06	1.5e-05	3.7e-05	1.8e-05	2.7e-05	1e-05	1e-05	3.5e-05	0	2.8e-05	0.000101	0	3.2e-05	8e-06	0	1.6e-05	8e-06	1e-05	2.4e-05	1.7e-05	0	8e-06	4e-05	2.3e-05	1e-05	3.3e-05	1.8e-05	2.9e-05	3e-05	Viruses;environmental samples;uncultured Mediterranean phage
uncultured marine virus	6.6e-05	7.5e-05	6.9e-05	3.7e-05	0.000107	4e-05	4.9e-05	0.000104	4.4e-05	7e-06	3.8e-05	0.000101	6.5e-05	2.4e-05	8e-06	2.7e-05	9.8e-05	2.5e-05	5.8e-05	8.1e-05	3.4e-05	7.1e-05	1.6e-05	2e-05	7.9e-05	6.1e-05	2.2e-05	0.000152	2.9e-05	7e-05	Viruses;environmental samples;uncultured marine virus
uncultured phage MedDCM-OCT-S04-C348	0	0	0	0	9e-06	0	0	0	0	0	0	0	0	0	0	0	0	0	0	0	0	0	0	0	0	0	0	0	0	0	Viruses;environmental samples;uncultured phage MedDCM-OCT-S04-C348
uncultured phage MedDCM-OCT-S08-C233	0	0	0	0	0	0	0	0	0	0	0	0	0	0	0	0	8e-06	0	0	0	0	0	0	0	0	0	0	0	0	0	Viruses;environmental samples;uncultured phage MedDCM-OCT-S08-C233
uncultured phage MedDCM-OCT-S08-C239	0	0	0	0	0	0	0	0	0	0	0	0	0	0	0	0	0	0	0	0	0	0	0	1e-05	0	0	0	0	0	0	Viruses;environmental samples;uncultured phage MedDCM-OCT-S08-C239
uncultured phage MedDCM-OCT-S09-C28	1.7e-05	0	1.5e-05	0	2.7e-05	3.3e-05	1e-05	3.1e-05	1.8e-05	1.5e-05	5.6e-05	3.9e-05	7.4e-05	2.4e-05	1.6e-05	2.7e-05	4.9e-05	0	0	8e-06	0	0	0	0	0	0	0	0	0	0	Viruses;environmental samples;uncultured phage MedDCM-OCT-S09-C28
uncultured virus	5.8e-05	1.7e-05	6.2e-05	0.000103	0.000169	4.7e-05	0.000168	2.1e-05	0.000124	5.2e-05	0.000104	1.6e-05	7.4e-05	6.4e-05	0.000119	1.8e-05	0.000179	5.8e-05	9.7e-05	4.1e-05	0.00011	7.9e-05	5.6e-05	3e-05	0.000135	6.1e-05	5.5e-05	4.3e-05	0.000117	6e-05	Viruses;environmental samples;uncultured virus
Torque teno virus 1	8e-06	0	0	0	0	0	6.9e-05	0	0	0	0	0	0	0	8e-06	0	0	8e-06	3.9e-05	0	0	0	0	1e-05	1.1e-05	0	0	0	1e-05	0	Viruses;ssDNA viruses;Anelloviridae;Alphatorquevirus;Torque teno virus 1
Simian torque teno virus 30	0	2.5e-05	0	0	0	0	0	1e-05	0	0	2.8e-05	0	2.8e-05	0	0	0	0	0	1.9e-05	0	1.7e-05	0	0	0	0	0	2.2e-05	0	0	2e-05	Viruses;ssDNA viruses;Anelloviridae;Alphatorquevirus;unclassified Alphatorquevirus;Simian torque teno virus 30
Simian torque teno virus	0	0	0	0	0	0	0	0	0	0	0	0	0	0	0	0	0	0	0	8e-06	0	0	0	0	0	0	0	0	0	0	Viruses;ssDNA viruses;Anelloviridae;Alphatorquevirus;unclassified Alphatorquevirus;Simian torque teno virus
Torque teno sus virus 1a	0	0	0	0	0	7.3e-05	0	0	0	0	0	0	0	0	0	1.8e-05	0	0	0	0	0	0	0	0	0	0	0	0	0	0	Viruses;ssDNA viruses;Anelloviridae;Iotatorquevirus;Torque teno sus virus 1a
Torque teno sus virus 1b	0	0	0	0	0	0	0	0	1.8e-05	0	0	0	0	0	0	0	8e-06	0	0	0	0	0	0	0	0	0	0	0	0	0	Viruses;ssDNA viruses;Anelloviridae;Iotatorquevirus;Torque teno sus virus 1b
Torque teno canis virus	1.7e-05	1.7e-05	8e-06	7e-06	5.3e-05	7e-06	1e-05	9.3e-05	1.8e-05	0	5.6e-05	1.6e-05	3.7e-05	0	0	9e-06	0	0	0	0	8e-06	8e-06	1.6e-05	0	0	5.1e-05	1.1e-05	0	0	3e-05	Viruses;ssDNA viruses;Anelloviridae;Thetatorquevirus;Torque teno canis virus
Torque teno douroucouli virus	0	0	0	0	0	7e-06	0	0	0	0	0	0	0	0	0	0	0	0	0	0	0	0	0	0	0	0	0	0	0	0	Viruses;ssDNA viruses;Anelloviridae;Zetatorquevirus;Torque teno douroucouli virus
Seal anellovirus 2	0	0	0	0	0	0	0	0	0	0	0	0	0	0	0	0	0	0	0	0	0	8e-06	0	0	0	0	0	0	0	0	Viruses;ssDNA viruses;Anelloviridae;unclassified Anelloviridae;Seal anellovirus 2
Torque teno Leptonychotes weddellii virus-1	0	0	0	0	0	0	0	0	0	0	0	8e-06	0	0	0	0	8e-06	0	0	0	0	0	0	0	0	0	0	0	0	0	Viruses;ssDNA viruses;Anelloviridae;unclassified Anelloviridae;Torque teno Leptonychotes weddellii virus-1
Torque teno indri virus 1	0	0	0	1.5e-05	0	0	0	0	0	0	9e-06	2.3e-05	0	0	0	0	0	0	0	0	0	0	0	1e-05	1.1e-05	0	0	0	0	0	Viruses;ssDNA viruses;Anelloviridae;unclassified Anelloviridae;Torque teno indri virus 1
Torque teno virus	0	0	0	7e-06	0	0	0	2.1e-05	9e-06	7e-06	0	8e-06	0	0	8e-06	0	0	0	0	0	8e-06	0	0	1e-05	1.1e-05	0	0	0	0	0	Viruses;ssDNA viruses;Anelloviridae;unclassified Anelloviridae;Torque teno virus
Beak and feather disease virus	0	0	0	0	0	0	0	0	0	0	0	0	0	0	0	0	0	0	0	0	0	8e-06	0	0	0	1e-05	0	0	0	0	Viruses;ssDNA viruses;Circoviridae;Circovirus;Beak and feather disease virus
Columbid circovirus	0	0	0	0	0	0	0	0	0	0	0	0	0	0	0	0	0	0	0	0	0	0	0	0	0	0	0	6e-06	1e-05	0	Viruses;ssDNA viruses;Circoviridae;Circovirus;unclassified Circovirus;Columbid circovirus
Giant panda circovirus 1	0	0	0	0	0	0	0	0	0	0	0	0	0	0	0	0	0	8e-06	0	0	0	0	0	0	0	0	0	0	0	1e-05	Viruses;ssDNA viruses;Circoviridae;Circovirus;unclassified Circovirus;Giant panda circovirus 1
Sewage associated circovirus	0	0	0	0	0	0	0	1e-05	0	0	0	0	0	0	0	0	0	0	0	0	0	0	0	0	0	0	0	0	0	0	Viruses;ssDNA viruses;Circoviridae;Circovirus;unclassified Circovirus;Sewage associated circovirus
Gyrovirus GyV8	0	0	0	7e-06	0	0	0	0	0	0	0	0	0	8e-06	0	0	0	0	0	0	0	0	8e-06	0	0	0	0	0	0	0	Viruses;ssDNA viruses;Circoviridae;Gyrovirus;unclassified Gyrovirus;Gyrovirus GyV8
Circoviridae 17 LDMD-2013	1.7e-05	0	0	0	0	0	1e-05	0	0	0	0	0	0	0	0	0	0	0	0	0	0	1.6e-05	0	1e-05	0	0	0	0	0	0	Viruses;ssDNA viruses;Circoviridae;environmental samples;Circoviridae 17 LDMD-2013
Circoviridae 2 LDMD-2013	0	0	0	0	0	0	0	0	0	7e-06	0	0	0	0	0	0	0	0	0	0	0	0	0	0	0	0	0	0	0	0	Viruses;ssDNA viruses;Circoviridae;environmental samples;Circoviridae 2 LDMD-2013
Circoviridae sp.	0	8e-06	0	0	0	0.00016	1e-05	0	0	2.2e-05	0	0	0	0	0	1.8e-05	1.6e-05	0	0	0	0	0	0	4e-05	1.1e-05	1e-05	0	6e-06	0	0	Viruses;ssDNA viruses;Circoviridae;unclassified Circoviridae;Circoviridae sp.
Circovirus-like genome DCCV-11	0	0	0	0	0	0	0	0	0	0	9e-06	8e-06	0	0	0	0	0	0	0	0	0	0	0	0	0	0	0	0	0	0	Viruses;ssDNA viruses;Circoviridae;unclassified Circoviridae;Circovirus-like genome DCCV-11
Fur seal cyclovirus	8e-06	0	0	0	0	0	0	0	0	0	0	0	0	0	0	0	0	0	0	0	0	8e-06	0	0	1.1e-05	0	0	0	0	0	Viruses;ssDNA viruses;Circoviridae;unclassified Circoviridae;Fur seal cyclovirus
Rat stool-associated circular ssDNA virus	0	8e-06	0	0	0	0	0	0	0	5.9e-05	0	0	0	0	0	0	0	0	0	0	0	0	0	0	0	1e-05	0	0	0	0	Viruses;ssDNA viruses;Circoviridae;unclassified Circoviridae;Rat stool-associated circular ssDNA virus
Beet curly top Iran virus	0	0	0	0	0	0	0	0	0	0	0	0	0	0	1.6e-05	0	0	8e-06	0	0	0	0	0	0	0	0	0	0	0	0	Viruses;ssDNA viruses;Geminiviridae;Becurtovirus;Beet curly top Iran virus
African cassava mosaic virus	0	0	8.5e-05	1.5e-05	3.6e-05	0	6.9e-05	1e-05	3.5e-05	0	0	3.9e-05	3.7e-05	1.6e-05	3.2e-05	9e-06	0	0	0	0	8e-06	8e-06	2.4e-05	1e-05	2.3e-05	0	0	1.8e-05	0	2e-05	Viruses;ssDNA viruses;Geminiviridae;Begomovirus;African cassava mosaic virus
Bean dwarf mosaic virus	0	0	0	0	0	0	0	2.1e-05	0	0	0	0	0	0	0	0	0	0	0	0	0	0	0	0	0	0	0	0	0	0	Viruses;ssDNA viruses;Geminiviridae;Begomovirus;Bean dwarf mosaic virus
East African cassava mosaic Kenya virus	0	0	0	0	0	0	0	0	0	0	0	0	0	0	0	0	0	0	0	0	0	0	0	0	0	1e-05	0	0	0	0	Viruses;ssDNA viruses;Geminiviridae;Begomovirus;East African cassava mosaic Kenya virus
East African cassava mosaic Zanzibar virus	0	8e-06	0	0	0	0	0	0	0	0	0	0	0	0	0	0	0	0	0	0	0	0	0	0	0	0	0	0	0	0	Viruses;ssDNA viruses;Geminiviridae;Begomovirus;East African cassava mosaic Zanzibar virus
Mesta yellow vein mosaic virus	0	0	0	0	0	0	0	0	0	0	0	0	0	0	0	0	4.9e-05	0	0	0	0	0	0	0	0	0	0	0	0	0	Viruses;ssDNA viruses;Geminiviridae;Begomovirus;Mesta yellow vein mosaic virus
Okra enation leaf curl virus	0	0	1.5e-05	0	0	0	0	0	0	0	0	0	0	8e-06	0	0	0.000618	0	0	0	0	0	0	0	0	0	1.1e-05	0	0	0	Viruses;ssDNA viruses;Geminiviridae;Begomovirus;Okra enation leaf curl virus
Squash leaf curl China virus	0	0	0	0	0	0	0	0	0	0	0	0	0	0	0	0	0	0	0	0	1.7e-05	0	0	0	0	0	0	0	0	0	Viruses;ssDNA viruses;Geminiviridae;Begomovirus;Squash leaf curl China virus
Sweet potato leaf curl Sao Paulo virus	0	0	0	0	0	0	0	0	0	0	9e-06	0	0	8e-06	0	0	0	0	0	0	0	0	0	0	0	0	0	0	2e-05	0	Viruses;ssDNA viruses;Geminiviridae;Begomovirus;Sweet potato leaf curl Sao Paulo virus
Tomato golden mottle virus	0	8e-06	0	0	0	0	0	0	0	0	0	0	0	0	0	1.8e-05	0	8e-06	0	0	8e-06	8e-06	0	0	0	0	0	0	0	0	Viruses;ssDNA viruses;Geminiviridae;Begomovirus;Tomato golden mottle virus
Tomato leaf curl New Delhi virus	0	0	0	0	0	0	0	0	0	0	0	0	0	0	0	0	0	0	0	0	0	0	0	0	0	0	0	6e-06	1e-05	0	Viruses;ssDNA viruses;Geminiviridae;Begomovirus;Tomato leaf curl New Delhi virus
Acalypha yellow mosaic Siliguri virus	0	0	0	0	0	0	0	0	0	0	0	0	0	0	0	0	0	0	0	0	0	8e-06	0	0	0	0	0	0	0	0	Viruses;ssDNA viruses;Geminiviridae;Begomovirus;unclassified Begomovirus;Acalypha yellow mosaic Siliguri virus
Common bean mottle virus	0	0	0	0	0	0	0	0	0	0	0	0	0	0	0	0	0	0	1.9e-05	0	0	0	0	0	0	0	0	0	1e-05	0	Viruses;ssDNA viruses;Geminiviridae;Begomovirus;unclassified Begomovirus;Common bean mottle virus
Common bean severe mosaic virus	0	0	0	0	0	0	0	0	0	0	0	0	0	8e-06	0	0	0	0	0	0	0	0	0	0	0	0	0	0	0	0	Viruses;ssDNA viruses;Geminiviridae;Begomovirus;unclassified Begomovirus;Common bean severe mosaic virus
Malvastrum coromandelianum yellow vein virus	0	0	0	0	0	0	0	0	0	0	0	0	0	0	3.2e-05	0	0	0	0	0	0	0	1.6e-05	0	0	0	0	0	0	0	Viruses;ssDNA viruses;Geminiviridae;Begomovirus;unclassified Begomovirus;Malvastrum coromandelianum yellow vein virus
Tomato leaf curl Palampur virus	0	0	0	0	0	0	0	0	0	0	0	0	0	0	0	0	0	8e-06	0	0	0	0	0	0	0	0	0	0	0	0	Viruses;ssDNA viruses;Geminiviridae;Begomovirus;unclassified Begomovirus;Tomato leaf curl Palampur virus
Tomato mottle wrinkle virus	0	0	0	0	0	0	0	0	0	0	0	0	0	0	0	0	8e-06	0	0	0	0	0	0	0	0	0	0	0	0	0	Viruses;ssDNA viruses;Geminiviridae;Begomovirus;unclassified Begomovirus;Tomato mottle wrinkle virus
Maize streak virus	0	0	0	0	0	0	0	0	0	0	0	0	0	0	0	0	0	0	0	0	0	0	0	0	1.1e-05	0	0	0	0	0	Viruses;ssDNA viruses;Geminiviridae;Mastrevirus;Maize streak virus
Sporobolus striate mosaic virus 2	8e-06	0	0	0	0	0	0	0	0	0	0	0	0	0	0	0	0	0	0	0	0	0	0	0	0	0	0	0	1e-05	0	Viruses;ssDNA viruses;Geminiviridae;Mastrevirus;Sporobolus striate mosaic virus 2
Sugarcane chlorotic streak virus	0	0	0	0	0	0	0	0	0	0	0	0	0	0	0	0	0	0	0	0	0	0	0	0	0	0	0	0	0	1e-05	Viruses;ssDNA viruses;Geminiviridae;Mastrevirus;unclassified Mastrevirus;Sugarcane chlorotic streak virus
Citrus chlorotic dwarf associated virus	0	0	0	0	1.8e-05	0	0	0	8.9e-05	0	0	0	0	0	9.5e-05	0	0	0	0	0	0	0	0	0	0	0	0	0	0	1e-05	Viruses;ssDNA viruses;Geminiviridae;unclassified Geminiviridae;Citrus chlorotic dwarf associated virus
Grapevine red-blotch associated virus	0	0	0	0	0	0	0	0	0	0	0	0	0	1.6e-05	8e-06	0	8e-06	0	0	0	1.7e-05	0	0	0	0	0	0	0	0	1e-05	Viruses;ssDNA viruses;Geminiviridae;unclassified Geminiviridae;Grapevine red-blotch associated virus
Uncultured phage WW-nAnB strain 3	0	0	0	0	0	0	0	0	0	0	0	0	0	0	0	3.6e-05	0	0	0	0	0	0	0	0	0	0	0	0	0	0	Viruses;ssDNA viruses;Inoviridae;environmental samples;Uncultured phage WW-nAnB strain 3
Gokushovirus WZ-2015a	6.6e-05	8.3e-05	0.000108	5.9e-05	8.9e-05	7.3e-05	4e-05	0.000114	9.8e-05	3.7e-05	0.000113	7e-05	7.4e-05	0.000208	4e-05	0.000115	6.5e-05	8e-06	4.8e-05	7.3e-05	5.1e-05	0.000111	8.8e-05	0.00013	6.8e-05	8.1e-05	5.5e-05	2.4e-05	8.8e-05	1e-05	Viruses;ssDNA viruses;Microviridae;Gokushovirinae;unclassified Gokushovirinae;Gokushovirus WZ-2015a
Human gut gokushovirus	0	0	0	0	0	0	2e-05	0	0	0	0	0	0	0	0	0	0	0	0	0	0	0	0	0	0	0	0	0	0	0	Viruses;ssDNA viruses;Microviridae;Gokushovirinae;unclassified Gokushovirinae;Human gut gokushovirus
uncultured Gokushovirinae	0	0	0	7e-06	0	0	0	0	0	0	0	0	0	0	0	0	0	0	0	0	0	0	0	0	0	0	0	0	0	0	Viruses;ssDNA viruses;Microviridae;environmental samples;uncultured Gokushovirinae
Microviridae Bog1249_12	0	0	0	0	0	0	0	0	0	0	0	0	0	0	0	0	0	0	0	0	0	0	0	0	0	0	0	6e-06	0	0	Viruses;ssDNA viruses;Microviridae;unclassified Microviridae;Microviridae Bog1249_12
Microviridae Bog9017_22	0	0	0	0	0	0	0	1e-05	0	0	0	0	0	0	0	0	0	0	0	0	0	0	0	0	0	0	0	0	0	0	Viruses;ssDNA viruses;Microviridae;unclassified Microviridae;Microviridae Bog9017_22
Microviridae IME-16	0	0	0	0	0	0	0	6.2e-05	0	0	0	0	0	0	0	0	0	0	0	0	0	0	0	0	0	0	0	0	0	0	Viruses;ssDNA viruses;Microviridae;unclassified Microviridae;Microviridae IME-16
Eel River basin pequenovirus	0	0	0	0	9e-06	0	0	0	0	0	0	0	0	0	0	0	0	0	0	0	0	8e-06	0	0	1.1e-05	2e-05	0	1.8e-05	1e-05	1e-05	Viruses;ssDNA viruses;Microviridae;unclassified Microviridae;Pequenovirus;Eel River basin pequenovirus
Vesanto virus	0	0	0	0	0	0	0	0	0	2.2e-05	0	0	0	0	0	0	0	0	0	0	0	8e-06	0	0	0	0	0	0	0	0	Viruses;ssDNA viruses;Parvoviridae;Densovirinae;unclassified Densovirinae;Vesanto virus
Bocaparvovirus sp.	0	0	0	0	0	0	0	0	0	0	0	0	0	0	0	0	0	0	0	0	7.6e-05	8e-06	3.2e-05	2e-05	1.1e-05	0	0	0	2e-05	1e-05	Viruses;ssDNA viruses;Parvoviridae;Parvovirinae;Bocaparvovirus;unclassified Bocaparvovirus;Bocaparvovirus sp.
Rodent protoparvovirus 1	0	0	0	0	0	0	4e-05	0	0	0	0	0	0	0	0	0	0	0	0	0	0	0	0	0	0	0	0	0	0	0	Viruses;ssDNA viruses;Parvoviridae;Parvovirinae;Protoparvovirus;Rodent protoparvovirus 1
Seal parvovirus	0	0	0	0	0	0	0	0	0	0	9e-06	0	0	0	0	0	0	0	0	0	0	0	0	0	0	0	0	0	0	0	Viruses;ssDNA viruses;Parvoviridae;Parvovirinae;Protoparvovirus;unclassified Protoparvovirus;Seal parvovirus
Bosavirus MS-2016a	0	0	0	0	0	0	0	1e-05	0	0	0	8e-06	0	0	0	0	0	0	0	0	0	0	0	2e-05	0	0	0	0	0	0	Viruses;ssDNA viruses;Parvoviridae;unclassified Parvoviridae;Bosavirus MS-2016a
Sea otter parvovirus 1	0.000133	0.000341	0.0004	0.000309	0.000392	0.000167	0.000207	0.000207	0.000222	0.0004	2.8e-05	0	9e-06	7.2e-05	1.6e-05	7.1e-05	4.1e-05	9.9e-05	1e-05	8.1e-05	6.8e-05	2.4e-05	4e-05	4e-05	6.8e-05	6.1e-05	6.6e-05	5.5e-05	3.9e-05	2e-05	Viruses;ssDNA viruses;Parvoviridae;unclassified Parvoviridae;Sea otter parvovirus 1
Dragonfly larvae associated circular virus-7	0	0	0	0	0	0	1e-05	0	0	0	0	0	0	0	0	0	0	0	0	0	0	0	0	0	0	0	0	0	0	0	Viruses;ssDNA viruses;unclassified ssDNA viruses;Dragonfly larvae associated circular virus-7
Sewage-associated circular DNA virus-31	0	0	0	0	0	7e-06	0	1e-05	0	0	0	0	0	0	0	0	0	0	0	0	0	0	0	0	0	0	0	0	0	0	Viruses;ssDNA viruses;unclassified ssDNA viruses;Sewage-associated circular DNA virus-31
unidentified circular ssDNA virus	0	0	0	0	0	0	0	0	0	0	0	0	0	0	0	0	0	0	0	0	8e-06	0	8e-06	0	0	0	0	6e-06	0	0	Viruses;ssDNA viruses;unclassified ssDNA viruses;unidentified circular ssDNA virus
Cupixi mammarenavirus	0	0	0	0	0	0	0	0	0	1.5e-05	0	0	0	0	0	0	0	0	0	0	0	0	0	0	0	0	0	0	0	0	Viruses;ssRNA viruses;ssRNA negative-strand viruses;Arenaviridae;Mammarenavirus;Cupixi mammarenavirus
Lassa mammarenavirus	0.000141	0.000382	0.000146	0.000199	0.000446	0.000427	0.00083	0.0014	0.000612	0.000296	0.00063	0.000779	0.000388	0.000752	0.000127	0.001216	0.000309	0.000527	0.00064	0.000302	0.000389	0.00023	0.000409	0.000221	0.000281	9.1e-05	8.8e-05	2.4e-05	6.9e-05	0.00024	Viruses;ssRNA viruses;ssRNA negative-strand viruses;Arenaviridae;Mammarenavirus;Lassa mammarenavirus
Luna mammarenavirus	0	0	0	0	0	0	0	0	0	0	9e-06	0	0	0	0	0	0	8e-06	0	0	0	0	0	0	0	0	0	0	0	0	Viruses;ssRNA viruses;ssRNA negative-strand viruses;Arenaviridae;Mammarenavirus;Luna mammarenavirus
Merino Walk mammarenavirus	0	0	0	0	0	0	0	0	0	0	0	0	0	0	0	0	0	0	0	0	8e-06	8e-06	0	0	0	0	0	0	0	0	Viruses;ssRNA viruses;ssRNA negative-strand viruses;Arenaviridae;Mammarenavirus;Merino Walk mammarenavirus
Pirital mammarenavirus	0	0	0	0	0	0	0	0	0	0	0	0	0	0	0	0	0	0	0	0	0	8e-06	0	0	0	0	0	0	0	0	Viruses;ssRNA viruses;ssRNA negative-strand viruses;Arenaviridae;Mammarenavirus;Pirital mammarenavirus
Whitewater Arroyo mammarenavirus	0	0	0	0	0	0	0	0	0	0	0	0	9e-06	0	0	0	0	0	0	0	0	0	0	0	0	0	0	0	0	0	Viruses;ssRNA viruses;ssRNA negative-strand viruses;Arenaviridae;Mammarenavirus;Whitewater Arroyo mammarenavirus
unidentified Reptarenavirus	0	0	0	0	2.7e-05	0	0	0	0	0	0	0	0	0	0	0	0	0	0	0	0	0	0	0	0	0	0	0	0	0	Viruses;ssRNA viruses;ssRNA negative-strand viruses;Arenaviridae;Reptarenavirus;unclassified Reptarenavirus;unidentified Reptarenavirus
Catarina virus	0	0	0	0	0	0	1e-05	0	0	0	0	0	0	0	0	0	0	0	0	0	0	0	0	0	0	0	0	0	0	0	Viruses;ssRNA viruses;ssRNA negative-strand viruses;Arenaviridae;unclassified Arenaviridae;Arenavirus;New world arenaviruses;unclassified New world arenaviruses;Catarina virus
Raspberry leaf blotch emaravirus	0	0	0	0	0	0	0	0	9e-06	0	0	0	0	0	0	0	0	0	0	0	0	0	0	0	0	0	0	0	0	1e-05	Viruses;ssRNA viruses;ssRNA negative-strand viruses;Bunyavirales;Fimoviridae;Emaravirus;Raspberry leaf blotch emaravirus
Blackberry leaf mottle associated virus	0	0	0	0	9e-06	0	0	0	0	0	0	0	0	0	0	0	0	0	0	0	0	0	0	0	0	0	0	0	0	0	Viruses;ssRNA viruses;ssRNA negative-strand viruses;Bunyavirales;Fimoviridae;Emaravirus;unclassified Emaravirus;Blackberry leaf mottle associated virus
Prospect Hill orthohantavirus	0	0	0	0	0	0	0	0	0	0	0	0	0	0	0	0	0	0	0	0	0	8e-06	0	0	0	0	0	0	0	0	Viruses;ssRNA viruses;ssRNA negative-strand viruses;Bunyavirales;Hantaviridae;Orthohantavirus;Prospect Hill orthohantavirus
Thottapalayam orthohantavirus	0	0	0	0	0	0	0	0	0	0	0	0	0	0	0	0	0	0	0	0	0	0	0	1e-05	0	0	0	0	0	0	Viruses;ssRNA viruses;ssRNA negative-strand viruses;Bunyavirales;Hantaviridae;Orthohantavirus;Thottapalayam orthohantavirus
Huitzilac virus	0	0	8e-06	0	0	0	0	0	0	0	0	0	0	0	0	0	0	0	0	0	0	0	0	0	0	0	0	0	0	0	Viruses;ssRNA viruses;ssRNA negative-strand viruses;Bunyavirales;Hantaviridae;Orthohantavirus;unclassified Orthohantavirus;unclassified Hantavirus;Huitzilac virus
Uluguru virus	0	0	0	0	0	0	0	1e-05	0	0	0	0	0	0	0	0	0	0	0	0	0	0	0	0	0	0	0	0	0	0	Viruses;ssRNA viruses;ssRNA negative-strand viruses;Bunyavirales;Hantaviridae;Orthohantavirus;unclassified Orthohantavirus;unclassified Hantavirus;Uluguru virus
Crimean-Congo hemorrhagic fever orthonairovirus	8e-06	0	0	0	9e-06	0	1e-05	1e-05	9e-06	0	0	0	0	0	0	0	0	0	1.9e-05	0	0	0	0	0	1.1e-05	0	0	0	0	0	Viruses;ssRNA viruses;ssRNA negative-strand viruses;Bunyavirales;Nairoviridae;Orthonairovirus;Crimean-Congo hemorrhagic fever orthonairovirus
Hughes orthonairovirus	0	0	0	0	0	0	0	0	9e-06	0	0	0	0	0	0	0	0	0	0	0	0	0	0	0	0	0	0	0	0	0	Viruses;ssRNA viruses;ssRNA negative-strand viruses;Bunyavirales;Nairoviridae;Orthonairovirus;Hughes orthonairovirus
Paramushir virus	0	8e-06	1.5e-05	0	0	0	0	0	0	0	0	0	0	8e-06	0	0	0	0	1e-05	0	0	0	0	0	0	0	0	0	0	0	Viruses;ssRNA viruses;ssRNA negative-strand viruses;Bunyavirales;Nairoviridae;Orthonairovirus;unclassified Nairovirus;Paramushir virus
Saphire II virus	0	0	0	0	0	0	0	0	0	0	0	0	0	0	0	0	0	0	0	0	0	0	8e-06	0	0	0	0	0	0	0	Viruses;ssRNA viruses;ssRNA negative-strand viruses;Bunyavirales;Nairoviridae;Orthonairovirus;unclassified Nairovirus;Saphire II virus
Yogue virus	0	0	0	7e-06	0	0	0	0	0	0	0	0	0	0	0	0	0	0	0	0	0	0	0	0	0	0	0	0	0	0	Viruses;ssRNA viruses;ssRNA negative-strand viruses;Bunyavirales;Nairoviridae;Orthonairovirus;unclassified Nairovirus;Yogue virus
Sathuperi orthobunyavirus	0.000299	0.000166	0.000246	7.4e-05	0.00016	0.000307	0.000365	8.3e-05	0.000177	7.4e-05	5.6e-05	7.8e-05	5.5e-05	0.000296	4.8e-05	6.2e-05	4.9e-05	0.000255	0.000339	0.000147	0.000466	0.000405	0.000337	0.000361	0.000349	0.000384	0.000274	0.000498	0.00046	0.000419	Viruses;ssRNA viruses;ssRNA negative-strand viruses;Bunyavirales;Peribunyaviridae;Orthobunyavirus;Sathuperi orthobunyavirus
Tapirape virus	0	0	0	0	0	0	0	1e-05	0	0	0	0	0	0	0	0	0	8e-06	0	0	0	0	0	0	0	0	0	0	0	0	Viruses;ssRNA viruses;ssRNA negative-strand viruses;Bunyavirales;Peribunyaviridae;Orthobunyavirus;unclassified Orthobunyavirus;Tapirape virus
Mapputta virus	0	0	0	0	0	0	0	0	0	7e-06	0	0	0	0	0	0	0	0	0	0	0	0	0	0	0	0	0	0	0	0	Viruses;ssRNA viruses;ssRNA negative-strand viruses;Bunyavirales;Peribunyaviridae;unclassified Peribunyaviridae;Mapputta virus
Qingnian Mosquito Virus	0	0	0	0	0	0	0	0	0	0	0	0	0	0	0	0	0	0	0	0	0	0	0	2e-05	0	0	0	0	0	0	Viruses;ssRNA viruses;ssRNA negative-strand viruses;Bunyavirales;Peribunyaviridae;unclassified Peribunyaviridae;Qingnian Mosquito Virus
Shayang Spider Virus 1	0	0	0	0	0	0	0	0	0	0	0	0	0	0	0	0	0	0	0	8e-06	0	0	0	0	0	0	0	0	0	0	Viruses;ssRNA viruses;ssRNA negative-strand viruses;Bunyavirales;Peribunyaviridae;unclassified Peribunyaviridae;Shayang Spider Virus 1
Wenzhou Shrimp Virus 1	0	0	0	0	0	0	0	0	0	0	0	0	0	0	0	0	0	0	0	0	0	0	0	0	0	0	0	6e-06	0	0	Viruses;ssRNA viruses;ssRNA negative-strand viruses;Bunyavirales;Peribunyaviridae;unclassified Peribunyaviridae;Wenzhou Shrimp Virus 1
Wenzhou Tick Virus	0	0	0	0	0	0	0	0	0	0	0	0	0	0	0	0	0	0	0	0	0	0	0	0	0	0	0	0	1e-05	0	Viruses;ssRNA viruses;ssRNA negative-strand viruses;Bunyavirales;Peribunyaviridae;unclassified Peribunyaviridae;Wenzhou Tick Virus
Wuhan Fly Virus 1	0	0	0	7e-06	1.8e-05	0	0	0	0	0	0	0	0	0	0	0	0	0	0	0	0	8e-06	0	0	0	0	0	0	0	0	Viruses;ssRNA viruses;ssRNA negative-strand viruses;Bunyavirales;Peribunyaviridae;unclassified Peribunyaviridae;Wuhan Fly Virus 1
Wuhan Millipede Virus 2	0	0	0	0	0	0	0	0	0	0	0	0	0	0	0	0	0	0	0	0	0	0	0	1e-05	0	0	0	0	0	0	Viruses;ssRNA viruses;ssRNA negative-strand viruses;Bunyavirales;Peribunyaviridae;unclassified Peribunyaviridae;Wuhan Millipede Virus 2
Xinzhou Spider Virus	0	0	0	7e-06	0	0	0	0	0	0	0	0	0	0	0	0	0	0	0	0	0	0	0	0	0	0	0	0	0	0	Viruses;ssRNA viruses;ssRNA negative-strand viruses;Bunyavirales;Peribunyaviridae;unclassified Peribunyaviridae;Xinzhou Spider Virus
Rift Valley fever phlebovirus	0	0	0	0	0	0	0	0	0	0	0	0	0	0	0	0	0	0	0	0	0	0	0	0	0	0	0	6e-06	0	0	Viruses;ssRNA viruses;ssRNA negative-strand viruses;Bunyavirales;Phenuiviridae;Phlebovirus;Rift Valley fever phlebovirus
Sandfly fever Naples phlebovirus	0	0	0	0	0	0	0	0	0	0	0	0	0	0	8e-06	0	0	0	0	0	0	0	1.6e-05	0	0	0	0	0	0	0	Viruses;ssRNA viruses;ssRNA negative-strand viruses;Bunyavirales;Phenuiviridae;Phlebovirus;Sandfly fever Naples phlebovirus
Aguacate virus	0	0	0	0	0	0	0	0	0	0	0	0	0	0	0	0	0	0	0	0	0	0	0	0	0	0	1.1e-05	0	0	0	Viruses;ssRNA viruses;ssRNA negative-strand viruses;Bunyavirales;Phenuiviridae;Phlebovirus;unclassified Phlebovirus;Aguacate virus
American dog tick phlebovirus	0	0	0	0	0	0	0	0	0	0	0	0	0	0	8e-06	0	0	0	0	0	0	0	0	0	0	0	0	0	0	0	Viruses;ssRNA viruses;ssRNA negative-strand viruses;Bunyavirales;Phenuiviridae;Phlebovirus;unclassified Phlebovirus;American dog tick phlebovirus
Anhanga virus	8.3e-05	0	0	7e-06	0	0	0	0	0	0	0	8e-06	0	0	0	0	0	0	0	0	0	0	8e-06	0	0	0	0	0	0	0	Viruses;ssRNA viruses;ssRNA negative-strand viruses;Bunyavirales;Phenuiviridae;Phlebovirus;unclassified Phlebovirus;Anhanga virus
Bole Tick Virus 1	8e-06	0	0	0	0	0	0	0	0	0	0	1.6e-05	0	8e-06	1.6e-05	0	0	0	0	0	0	0	0	0	0	0	0	0	0	0	Viruses;ssRNA viruses;ssRNA negative-strand viruses;Bunyavirales;Phenuiviridae;Phlebovirus;unclassified Phlebovirus;Bole Tick Virus 1
Odrenisrou virus	0	0	0	0	0	0	0	0	0	0	0	0	0	0	0	0	0	0	0	0	0	0	0	0	0	0	0	0	0	2e-05	Viruses;ssRNA viruses;ssRNA negative-strand viruses;Bunyavirales;Phenuiviridae;Phlebovirus;unclassified Phlebovirus;Odrenisrou virus
Urucuri virus	0	0	0	0	0	0	0	1e-05	0	0	0	0	0	0	0	0	0	0	0	0	0	0	0	0	0	0	0	0	0	0	Viruses;ssRNA viruses;ssRNA negative-strand viruses;Bunyavirales;Phenuiviridae;Phlebovirus;unclassified Phlebovirus;Urucuri virus
Rice stripe tenuivirus	0.000183	0.000216	0.0003	5.2e-05	0.000419	0.000507	0.000198	0.000239	0.000337	6.7e-05	0.000414	0.000265	5.5e-05	0.000112	0.000198	3.6e-05	9e-05	0.000107	1e-05	0.00031	0.00011	9.5e-05	6.4e-05	0.00015	0.000135	8.1e-05	0.000219	7.3e-05	0.000245	0.0002	Viruses;ssRNA viruses;ssRNA negative-strand viruses;Bunyavirales;Phenuiviridae;Tenuivirus;Rice stripe tenuivirus
Tomato spotted wilt orthotospovirus	0	0	0	0	0	0	0	0	0	0	0	0	0	0	0	0	0	0	0	0	0	0	0	0	0	2e-05	0	0	0	0	Viruses;ssRNA viruses;ssRNA negative-strand viruses;Bunyavirales;Tospoviridae;Orthotospovirus;Tomato spotted wilt orthotospovirus
Calla lily chlorotic spot virus	0	0	0	0	9e-06	0	0	0	0	0	0	0	0	0	0	0	0	0	0	0	0	0	0	0	0	0	0	0	0	0	Viruses;ssRNA viruses;ssRNA negative-strand viruses;Bunyavirales;Tospoviridae;Orthotospovirus;unclassified Tospovirus;Calla lily chlorotic spot virus
Capsicum chlorosis virus	0	0	0	0	9e-06	0	0	0	0	0	0	8e-06	0	0	0	0	0	0	0	0	0	0	0	0	0	0	0	0	0	0	Viruses;ssRNA viruses;ssRNA negative-strand viruses;Bunyavirales;Tospoviridae;Orthotospovirus;unclassified Tospovirus;Capsicum chlorosis virus
Melon yellow spot virus	0	0	0	0	0	0	0	0	0	0	0	0	0	0	0	0	0	0	0	0	0	0	0	0	0	4e-05	0	0	0	0	Viruses;ssRNA viruses;ssRNA negative-strand viruses;Bunyavirales;Tospoviridae;Orthotospovirus;unclassified Tospovirus;Melon yellow spot virus
Midway nyavirus	0	8e-06	0	7e-06	0	0	0	0	0	0	0	0	0	0	0	0	0	0	0	0	0	0	0	0	0	0	0	0	0	0	Viruses;ssRNA viruses;ssRNA negative-strand viruses;Mononegavirales;Nyamiviridae;Nyavirus;Midway nyavirus
Nyamanini nyavirus	0	0	0	1.5e-05	0	0	0	0	0	7e-06	0	0	0	3.2e-05	0	0	0	8e-06	0	0	0	8e-06	0	0	0	0	1.1e-05	0	0	0	Viruses;ssRNA viruses;ssRNA negative-strand viruses;Mononegavirales;Nyamiviridae;Nyavirus;Nyamanini nyavirus
Soybean cyst nematode socyvirus	0	0	0	0	0	0	0	0	0	0	0	0	0	8e-06	0	0	0	0	0	0	0	0	0	0	0	0	0	0	0	0	Viruses;ssRNA viruses;ssRNA negative-strand viruses;Mononegavirales;Nyamiviridae;Socyvirus;Soybean cyst nematode socyvirus
Avian avulavirus 1	6.6e-05	0.000141	0.000231	0.000206	0.00033	5.3e-05	0.000277	0.000145	0.000248	3.7e-05	0.000198	0.000288	0.000518	0.00012	0.000143	0.000186	0.00026	0.000214	0.000107	0.000204	0.000186	0.000151	0.0002	0.000301	0.000146	0.000152	0.000175	0.000116	0.000137	0.00016	Viruses;ssRNA viruses;ssRNA negative-strand viruses;Mononegavirales;Paramyxoviridae;Avulavirus;Avian avulavirus 1
Avian avulavirus 2	1.7e-05	0	0	0	0	0	0	0	0	0	0	0	0	0	0	0	0	0	0	0	0	0	0	0	1.1e-05	0	0	0	1e-05	0	Viruses;ssRNA viruses;ssRNA negative-strand viruses;Mononegavirales;Paramyxoviridae;Avulavirus;Avian avulavirus 2
Avian avulavirus 3	8e-06	0	0	0	0	0	0	0	0	0	0	0	0	0	0	0	0	0	0	0	0	0	0	0	0	0	0	0	0	0	Viruses;ssRNA viruses;ssRNA negative-strand viruses;Mononegavirales;Paramyxoviridae;Avulavirus;Avian avulavirus 3
Avian avulavirus 6	0	0	0	0	0	0	1e-05	0	0	0	0	0	0	0	0	0	0	0	0	0	0	0	0	0	0	0	0	0	0	0	Viruses;ssRNA viruses;ssRNA negative-strand viruses;Mononegavirales;Paramyxoviridae;Avulavirus;Avian avulavirus 6
Avian paramyxovirus 13	8.3e-05	9.1e-05	7.7e-05	5.9e-05	6.2e-05	0.000187	4e-05	7.3e-05	0.000195	9.6e-05	0.000122	0	5.5e-05	0.000152	0.000103	0.000124	9e-05	0.00014	9.7e-05	0.000147	2.5e-05	0	4.8e-05	5e-05	4.5e-05	0.000111	4.4e-05	6.7e-05	6.9e-05	2e-05	Viruses;ssRNA viruses;ssRNA negative-strand viruses;Mononegavirales;Paramyxoviridae;Avulavirus;unclassified Avulavirus;Avian paramyxovirus 13
Avian paramyxovirus 14	0	0	0	0	0	0	0	0	0	0	0	0	0	0	0	0	0	0	0	0	0	8e-06	0	0	0	0	0	0	0	0	Viruses;ssRNA viruses;ssRNA negative-strand viruses;Mononegavirales;Paramyxoviridae;Avulavirus;unclassified Avulavirus;Avian paramyxovirus 14
Avian paramyxovirus UPO216	0	0	0	0	0	0	0	0	0	0	0	0	0	0	0	0	0	0	0	0	8e-06	0	0	0	0	0	0	0	0	0	Viruses;ssRNA viruses;ssRNA negative-strand viruses;Mononegavirales;Paramyxoviridae;Avulavirus;unclassified Avulavirus;Avian paramyxovirus UPO216
Canine morbillivirus	8e-06	0	8e-06	0	0	1.3e-05	1e-05	0	9e-06	7e-06	0	0	0	0	0	0	8e-06	0	0	0	0	0	8e-06	0	0	0	0	0	0	0	Viruses;ssRNA viruses;ssRNA negative-strand viruses;Mononegavirales;Paramyxoviridae;Morbillivirus;Canine morbillivirus
Cetacean morbillivirus	0	0	0	0	0	0	0	0	0	0	0	0	0	0	8e-06	0	0	0	0	0	0	0	0	0	0	0	0	0	0	0	Viruses;ssRNA viruses;ssRNA negative-strand viruses;Mononegavirales;Paramyxoviridae;Morbillivirus;Cetacean morbillivirus
Measles morbillivirus	0	0	0	0	0	0	1e-05	4.1e-05	1.8e-05	3.7e-05	0	0	0	0	0	0	0	1.6e-05	1e-05	1.6e-05	0	0	8e-06	0	0	3e-05	6.6e-05	1.2e-05	2e-05	4e-05	Viruses;ssRNA viruses;ssRNA negative-strand viruses;Mononegavirales;Paramyxoviridae;Morbillivirus;Measles morbillivirus
Small ruminant morbillivirus	0	0	0	0	9e-06	0	0	0	0	0	0	0	0	0	0	0	1.6e-05	0	0	0	0	0	0	0	0	0	0	0	0	0	Viruses;ssRNA viruses;ssRNA negative-strand viruses;Mononegavirales;Paramyxoviridae;Morbillivirus;Small ruminant morbillivirus
Human respirovirus 1	8e-06	0	0	0	0	0	0	0	0	0	0	0	0	0	0	0	0	0	0	0	0	0	0	0	0	0	0	0	0	0	Viruses;ssRNA viruses;ssRNA negative-strand viruses;Mononegavirales;Paramyxoviridae;Respirovirus;Human respirovirus 1
Murine respirovirus	0	0	0	0	0	0	0	0	0	7e-06	0	0	0	0	0	0	0	0	0	0	0	0	0	0	0	0	0	0	0	0	Viruses;ssRNA viruses;ssRNA negative-strand viruses;Mononegavirales;Paramyxoviridae;Respirovirus;Murine respirovirus
Mapuera rubulavirus	0	0	0	0	0	0	0	0	0	7e-06	0	0	0	0	0	0	0	0	0	0	0	0	0	0	0	0	0	0	0	1e-05	Viruses;ssRNA viruses;ssRNA negative-strand viruses;Mononegavirales;Paramyxoviridae;Rubulavirus;Mapuera rubulavirus
Simian rubulavirus	0	0	0	0	0	0	0	0	0	0	0	0	0	0	0	0	0	0	0	8e-06	0	0	0	0	0	0	0	0	0	0	Viruses;ssRNA viruses;ssRNA negative-strand viruses;Mononegavirales;Paramyxoviridae;Rubulavirus;Simian rubulavirus
Bat paramyxovirus	0	0	0	0	5.3e-05	0	0	1e-05	0	0	0	0	0	0	0	3.6e-05	0	0	0	0	0	0	0	0	0	1e-05	0	0	0	0	Viruses;ssRNA viruses;ssRNA negative-strand viruses;Mononegavirales;Paramyxoviridae;unclassified Paramyxoviridae;Bat paramyxovirus
Feline paramyxovirus MSi-2014	0	0	0	0	9e-06	0	0	0	0	0	0	0	0	0	0	0	0	0	0	0	0	0	0	0	0	0	0	0	0	0	Viruses;ssRNA viruses;ssRNA negative-strand viruses;Mononegavirales;Paramyxoviridae;unclassified Paramyxoviridae;Feline paramyxovirus MSi-2014
Rodent paramyxovirus	0	0	0	0	0	0	2e-05	0	0	0	9e-06	0	0	0	0	0	0	0	0	0	0	0	0	0	0	0	0	0	0	0	Viruses;ssRNA viruses;ssRNA negative-strand viruses;Mononegavirales;Paramyxoviridae;unclassified Paramyxoviridae;Rodent paramyxovirus
Avian metapneumovirus	0	0	0	0	0	0	0	0	0	0	0	0	9e-06	0	8e-06	0	8e-06	0	0	0	0	0	0	0	1.1e-05	0	0	0	0	0	Viruses;ssRNA viruses;ssRNA negative-strand viruses;Mononegavirales;Pneumoviridae;Metapneumovirus;Avian metapneumovirus
Human metapneumovirus	0	0	0	7e-06	0	0	0	3.1e-05	0	7e-06	9e-06	1.6e-05	0	8e-06	0	0	0	0	0	2.4e-05	0	0	1.6e-05	0	1.1e-05	0	0	0	0	1e-05	Viruses;ssRNA viruses;ssRNA negative-strand viruses;Mononegavirales;Pneumoviridae;Metapneumovirus;Human metapneumovirus
Human orthopneumovirus	0	8e-06	8e-06	7e-06	0	0	0	3.1e-05	0	2.2e-05	9e-06	0	9e-06	0	8e-06	0	0	0	0	8e-06	0	1.6e-05	0	0	1.1e-05	1e-05	0	1.8e-05	0	2e-05	Viruses;ssRNA viruses;ssRNA negative-strand viruses;Mononegavirales;Pneumoviridae;Orthopneumovirus;Human orthopneumovirus
Respiratory syncytial virus	0	0	0	0	0	0	0	0	0	0	0	0	0	0	0	0	0	0	0	8e-06	0	0	0	0	0	0	0	0	0	0	Viruses;ssRNA viruses;ssRNA negative-strand viruses;Mononegavirales;Pneumoviridae;Pneumovirus;unclassified Pneumovirus;Respiratory syncytial virus
Strawberry crinkle cytorhabdovirus	0	0	0	0	0	0	0	0	9e-06	0	0	0	0	0	0	0	0	0	0	0	0	0	0	0	0	0	0	0	0	0	Viruses;ssRNA viruses;ssRNA negative-strand viruses;Mononegavirales;Rhabdoviridae;Cytorhabdovirus;Strawberry crinkle cytorhabdovirus
Coffee ringspot dichorhavirus	0	0	0	0	0	0	0	0	0	0	0	0	0	0	0	0	0	0	0	0	0	0	0	0	0	0	0	0	1e-05	0	Viruses;ssRNA viruses;ssRNA negative-strand viruses;Mononegavirales;Rhabdoviridae;Dichorhavirus;Coffee ringspot dichorhavirus
Malakal virus	0	0	0	0	0	0	0	0	0	0	0	0	0	0	0	0	0	0	0	0	0	0	0	6e-05	0	0	0	0	0	0	Viruses;ssRNA viruses;ssRNA negative-strand viruses;Mononegavirales;Rhabdoviridae;Ephemerovirus;unclassified Ephemerovirus;Malakal virus
Rabies lyssavirus	2.5e-05	0	1.5e-05	0	0	0	6.9e-05	2.1e-05	5.3e-05	7e-06	4.7e-05	0	4.6e-05	1.6e-05	0	0	3.3e-05	4.1e-05	1e-05	8e-06	1.7e-05	4.8e-05	8e-05	2e-05	0	1e-05	0.00011	3e-05	9.8e-05	5e-05	Viruses;ssRNA viruses;ssRNA negative-strand viruses;Mononegavirales;Rhabdoviridae;Lyssavirus;Rabies lyssavirus
Rice yellow stunt nucleorhabdovirus	0	0	0	7e-06	0	0	2e-05	1e-05	0	2.2e-05	0	0	0	0	0	0	0	8e-06	0	0	0	8e-06	8e-06	0	0	1e-05	0	0	0	2e-05	Viruses;ssRNA viruses;ssRNA negative-strand viruses;Mononegavirales;Rhabdoviridae;Nucleorhabdovirus;Rice yellow stunt nucleorhabdovirus
Drosophila affinis sigmavirus	0	0	0	0	0	0	0	0	0	0	0	0	0	0	0	0	0	0	0	0	0	8e-06	0	0	0	0	0	0	0	0	Viruses;ssRNA viruses;ssRNA negative-strand viruses;Mononegavirales;Rhabdoviridae;Sigmavirus;Drosophila affinis sigmavirus
Ceratitis capitata sigmavirus	0	0	0	0	0	0	1e-05	0	0	0	0	0	0	0	0	0	0	0	0	0	0	0	0	0	0	0	0	0	0	1e-05	Viruses;ssRNA viruses;ssRNA negative-strand viruses;Mononegavirales;Rhabdoviridae;Sigmavirus;unclassified Sigmavirus;Ceratitis capitata sigmavirus
Benxi bat virus	0	0	0	0	0	0	0	0	9e-06	7e-06	0	0	9e-06	0	0	0	0	0	0	0	0	0	0	0	0	0	0	0	0	0	Viruses;ssRNA viruses;ssRNA negative-strand viruses;Mononegavirales;Rhabdoviridae;Vesiculovirus;unclassified Vesiculovirus;Benxi bat virus
Moussa virus	0	0	0	7e-06	0	0	0	0	0	0	0	0	0	0	0	0	0	0	0	0	0	0	0	0	0	0	0	0	0	1e-05	Viruses;ssRNA viruses;ssRNA negative-strand viruses;Mononegavirales;Rhabdoviridae;unassigned Rhabdoviridae;Moussa virus
Beaumont virus	0	0	0	0	0	0	0	0	0	0	0	0	1.8e-05	0	0	0	0	0	0	0	0	0	0	0	0	0	0	0	0	0	Viruses;ssRNA viruses;ssRNA negative-strand viruses;Mononegavirales;Rhabdoviridae;unclassified Rhabdoviridae;Beaumont virus
Bole Tick Virus 2	0	0	0	0	0	0	0	0	0	0	0	0	0	0	0	9e-06	0	0	0	0	0	0	0	0	0	0	0	0	0	0	Viruses;ssRNA viruses;ssRNA negative-strand viruses;Mononegavirales;Rhabdoviridae;unclassified Rhabdoviridae;Bole Tick Virus 2
Clerodendrum chlorotic spot virus	0	0	0	0	9e-06	0	0	0	0	0	0	0	0	0	0	0	0	0	0	0	0	0	0	0	0	0	0	0	0	0	Viruses;ssRNA viruses;ssRNA negative-strand viruses;Mononegavirales;Rhabdoviridae;unclassified Rhabdoviridae;Clerodendrum chlorotic spot virus
Dolphin rhabdovirus	0	0	0	0	0	0	0	0	0	0	0	0	0	0	0	0	0	0	0	0	0	0	0	0	0	0	0	0	0	1e-05	Viruses;ssRNA viruses;ssRNA negative-strand viruses;Mononegavirales;Rhabdoviridae;unclassified Rhabdoviridae;Dolphin rhabdovirus
Drosophila busckii rhabdovirus	0	0	8e-06	0	0	0	0	0	0	0	0	0	0	0	0	0	0	0	0	0	0	0	0	0	0	0	0	0	0	0	Viruses;ssRNA viruses;ssRNA negative-strand viruses;Mononegavirales;Rhabdoviridae;unclassified Rhabdoviridae;Drosophila busckii rhabdovirus
Garba virus	0	0	0	0	0	0	1e-05	0	0	0	0	0	0	0	0	0	0	0	0	0	0	0	0	0	0	0	0	0	0	0	Viruses;ssRNA viruses;ssRNA negative-strand viruses;Mononegavirales;Rhabdoviridae;unclassified Rhabdoviridae;Garba virus
Lepeophtheirus salmonis rhabdovirus No127	0	0	0	0	9e-06	0	0	3.1e-05	0	0	0	0	0	0	0	0	0	0	0	0	0	8e-06	0	0	0	0	0	0	0	0	Viruses;ssRNA viruses;ssRNA negative-strand viruses;Mononegavirales;Rhabdoviridae;unclassified Rhabdoviridae;Lepeophtheirus salmonis rhabdovirus No127
Orgi virus	0	0	0	7e-06	0	0	0	1e-05	0	0	0	0	0	0	0	9e-06	0	0	0	0	0	0	0	0	0	0	0	0	0	0	Viruses;ssRNA viruses;ssRNA negative-strand viruses;Mononegavirales;Rhabdoviridae;unclassified Rhabdoviridae;Orgi virus
Shayang Fly Virus 3	0	0	0	0	0	0	2e-05	0	0	0	0	0	0	0	0	0	0	0	0	0	0	0	0	0	0	0	0	0	0	0	Viruses;ssRNA viruses;ssRNA negative-strand viruses;Mononegavirales;Rhabdoviridae;unclassified Rhabdoviridae;Shayang Fly Virus 3
Siniperca chuatsi rhabdovirus	0	0	0	0	0	0	0	0	0	0	0	0	0	0	0	0	0	0	0	8e-06	0	0	0	2e-05	0	0	0	0	0	0	Viruses;ssRNA viruses;ssRNA negative-strand viruses;Mononegavirales;Rhabdoviridae;unclassified Rhabdoviridae;Siniperca chuatsi rhabdovirus
Spodoptera frugiperda rhabdovirus	0	0	0	0	0	0	0	2.1e-05	0	0	0	0	9e-06	0	0	0	0	0	0	0	0	0	0	0	0	0	0	0	0	0	Viruses;ssRNA viruses;ssRNA negative-strand viruses;Mononegavirales;Rhabdoviridae;unclassified Rhabdoviridae;Spodoptera frugiperda rhabdovirus
Wheat rosette stunt virus	0	0	0	0	0	0	0	0	0	0	0	0	0	0	0	0	0	0	0	0	0	0	0	0	0	2e-05	0	0	0	0	Viruses;ssRNA viruses;ssRNA negative-strand viruses;Mononegavirales;Rhabdoviridae;unclassified Rhabdoviridae;Wheat rosette stunt virus
Withyham virus	0	0	0	0	0	0	0	0	0	0	0	0	0	0	0	0	0	0	0	0	0	0	1.6e-05	0	0	0	0	0	0	0	Viruses;ssRNA viruses;ssRNA negative-strand viruses;Mononegavirales;Rhabdoviridae;unclassified Rhabdoviridae;Withyham virus
Wuhan House Fly Virus 1	6.6e-05	0.000116	7.7e-05	8.1e-05	5.3e-05	4.7e-05	0.000148	2.1e-05	0.000151	9.6e-05	1.9e-05	0.00014	9.2e-05	2.4e-05	0.000198	9e-06	8.1e-05	5.8e-05	6.8e-05	9e-05	5.9e-05	0.000103	4.8e-05	4e-05	2.3e-05	5.1e-05	8.8e-05	6.1e-05	0.000215	0.00026	Viruses;ssRNA viruses;ssRNA negative-strand viruses;Mononegavirales;Rhabdoviridae;unclassified Rhabdoviridae;Wuhan House Fly Virus 1
Wuhan House Fly Virus 2	0	0	0	0	0	0	0	5.2e-05	0	0	0	0	0	0	0	0	0	0	0	0	0	0	0	0	0	0	0	0	0	0	Viruses;ssRNA viruses;ssRNA negative-strand viruses;Mononegavirales;Rhabdoviridae;unclassified Rhabdoviridae;Wuhan House Fly Virus 2
Blueberry mosaic associated virus	0	0	0	0	0	0	0	0	0	0	9e-06	0	0	0	0	0	0	0	0	0	0	0	0	0	0	0	0	0	0	0	Viruses;ssRNA viruses;ssRNA negative-strand viruses;Ophioviridae;Ophiovirus;Blueberry mosaic associated virus
Citrus psorosis virus	0	0	0	0	0	0	0	0	0	0	0	0	0	0	0	0	0	0	0	8e-06	0	0	0	0	0	0	0	0	0	0	Viruses;ssRNA viruses;ssRNA negative-strand viruses;Ophioviridae;Ophiovirus;Citrus psorosis virus
Lettuce ring necrosis virus	0	0	0	0	0	0	0	0	0	0	0	0	0	0	0	0	0	0	1e-05	0	0	0	0	0	0	0	0	0	0	0	Viruses;ssRNA viruses;ssRNA negative-strand viruses;Ophioviridae;Ophiovirus;Lettuce ring necrosis virus
Influenza A virus	0.001811	0.002151	0.002241	0.002085	0.001925	0.001709	0.001294	0.001421	0.001268	0.001361	0.001506	0.001566	0.001452	0.001592	0.001711	0.000896	0.00144	0.001623	0.001803	0.001776	0.002489	0.002864	0.003189	0.002878	0.002914	0.001791	0.002126	0.002657	0.001908	0.002147	Viruses;ssRNA viruses;ssRNA negative-strand viruses;Orthomyxoviridae;Influenzavirus A;Influenza A virus
Influenza B virus	0	0	0	0	0	0	1e-05	2.1e-05	0	0	0	0	0	0	0	0	0	0	0	0	0	0	0	0	0	0	0	0	0	0	Viruses;ssRNA viruses;ssRNA negative-strand viruses;Orthomyxoviridae;Influenzavirus B;Influenza B virus
Johnston Atoll virus	0	0	0	0	0	0	0	0	9e-06	0	0	0	0	0	0	0	0	0	0	0	0	0	0	0	0	0	0	0	0	0	Viruses;ssRNA viruses;ssRNA negative-strand viruses;Orthomyxoviridae;Quaranjavirus;Johnston Atoll virus
Wuhan Mosquito Virus 6	0	0	0	0	0	0	0	4.1e-05	0	0	0	0	0	0	0	0	0	0	0	0	0	0	0	0	0	0	0	0	0	0	Viruses;ssRNA viruses;ssRNA negative-strand viruses;Orthomyxoviridae;Quaranjavirus;unclassified Quaranjavirus;Wuhan Mosquito Virus 6
Upolu virus	0	0	0	0	0	0	0	0	0	0	0	0	0	8e-06	0	0	0	0	0	0	0	0	0	0	0	0	0	0	0	0	Viruses;ssRNA viruses;ssRNA negative-strand viruses;Orthomyxoviridae;Thogotovirus;unclassified Thogotovirus;Upolu virus
Sanxia Water Strider Virus 4	0	0	0	0	0	0	0	0	0	0	0	0	0	0	0	0	0	0	0	0	0	0	0	0	0	3e-05	0	0	0	0	Viruses;ssRNA viruses;ssRNA negative-strand viruses;unclassified ssRNA negative-strand viruses;Sanxia Water Strider Virus 4
Shayang Spider Virus 2	0	0	0	0	0	0	0	0	9e-06	0	0	0	0	0	0	0	0	0	0	0	0	0	0	0	0	0	0	0	0	0	Viruses;ssRNA viruses;ssRNA negative-strand viruses;unclassified ssRNA negative-strand viruses;Shayang Spider Virus 2
Shuangao Fly Virus 2	0	0	0	0	0	0	0	0	0	0	0	4.7e-05	0	0	0	0	0	0	0	0	0	0	0	0	0	0	0	0	0	0	Viruses;ssRNA viruses;ssRNA negative-strand viruses;unclassified ssRNA negative-strand viruses;Shuangao Fly Virus 2
Soybean leaf-associated negative-stranded RNA virus 2	0	0	0	0	0	0	0	0	0	0	0	0	0	0	0	0	0	0	0	0	0	0	0	0	0	1e-05	0	0	0	0	Viruses;ssRNA viruses;ssRNA negative-strand viruses;unclassified ssRNA negative-strand viruses;Soybean leaf-associated negative-stranded RNA virus 2
Wuchang Cockroach Virus 1	0	0	0	0	0	0	0	1e-05	0	0	0	0	0	0	0	0	0	0	0	0	0	0	0	0	0	0	0	0	0	0	Viruses;ssRNA viruses;ssRNA negative-strand viruses;unclassified ssRNA negative-strand viruses;Wuchang Cockroach Virus 1
Wuhan Louse Fly Virus 2	5.8e-05	0	0	0	0	0	0	0	0	0	0	0	0	0	0	0	0	0	0	0	0	0	0	0	0	0	0	0	0	0	Viruses;ssRNA viruses;ssRNA negative-strand viruses;unclassified ssRNA negative-strand viruses;Wuhan Louse Fly Virus 2
Dendrolimus punctatus tetravirus	0	0	0	0	0	0	0	0	0	0	0	0	0	0	0	0	0	0	0	0	0	0	8e-06	0	0	0	0	0	0	0	Viruses;ssRNA viruses;ssRNA positive-strand viruses, no DNA stage;Alphatetraviridae;Omegatetravirus;unclassified Omegatetravirus;Dendrolimus punctatus tetravirus
Chicken astrovirus	0	0	0	0	0	0	0	0	0	0	0	0	0	0	0	0	0	0	0	0	0	0	0	0	0	0	0	6e-06	0	0	Viruses;ssRNA viruses;ssRNA positive-strand viruses, no DNA stage;Astroviridae;Avastrovirus;unclassified Avastrovirus;Chicken astrovirus
Mamastrovirus 13	1.7e-05	0	0	0	0	0	0	0	0	0	0	0	7.4e-05	0	0	9e-06	8e-06	0	0	8e-06	0	0	0	0	0	0	0	3e-05	0	2e-05	Viruses;ssRNA viruses;ssRNA positive-strand viruses, no DNA stage;Astroviridae;Mamastrovirus;Mamastrovirus 13
Bovine astrovirus	0	0	0	0	0	0	0	0	0	0	0	0	0	0	8e-06	0	0	0	0	0	0	0	0	0	0	0	0	0	0	0	Viruses;ssRNA viruses;ssRNA positive-strand viruses, no DNA stage;Astroviridae;Mamastrovirus;unclassified Mamastrovirus;Bovine astrovirus
Porcine astrovirus 4	0	0	0	0	0	0	0	0	0	0	0	0	0	8e-06	0	0	0	0	0	0	0	0	0	0	0	0	0	0	0	0	Viruses;ssRNA viruses;ssRNA positive-strand viruses, no DNA stage;Astroviridae;Mamastrovirus;unclassified Mamastrovirus;Porcine astrovirus 4
Bat astrovirus	0	0	0	0	0	0	0	0	0	0	0	0	0	0	0	0	0	0	0	0	0	0	0	0	1.1e-05	0	0	0	0	0	Viruses;ssRNA viruses;ssRNA positive-strand viruses, no DNA stage;Astroviridae;unclassified Astroviridae;Bat astrovirus
California sea lion astrovirus 8	0	0	0	0	0	0	0	0	0	0	0	0	0	0	0	0	0	8e-06	0	0	0	0	0	0	0	0	0	0	0	0	Viruses;ssRNA viruses;ssRNA positive-strand viruses, no DNA stage;Astroviridae;unclassified Astroviridae;California sea lion astrovirus 8
Fox astrovirus	0	0	0	0	0	0	0	0	0	0	0	0	0	0	0	0	0	0	0	0	0	0	8e-06	0	0	0	0	0	0	0	Viruses;ssRNA viruses;ssRNA positive-strand viruses, no DNA stage;Astroviridae;unclassified Astroviridae;Fox astrovirus
Murine astrovirus	0	0	0	0	0	0	0	0	0	0	0	0	0	0	0	0	0	0	0	0	0	0	0	0	0	1e-05	0	0	0	0	Viruses;ssRNA viruses;ssRNA positive-strand viruses, no DNA stage;Astroviridae;unclassified Astroviridae;Murine astrovirus
Water buffalo astrovirus	0	0	0	0	0	0	0	0	0	0	0	0	0	0	0	0	0	0	0	0	8e-06	0	0	0	0	0	0	0	0	0	Viruses;ssRNA viruses;ssRNA positive-strand viruses, no DNA stage;Astroviridae;unclassified Astroviridae;Water buffalo astrovirus
Alfalfa mosaic virus	0	0	0	0	0	0	0	0	0	0	0	0	0	0	0	0	0	0	0	0	0	0	0	0	0	4e-05	0	0	0	0	Viruses;ssRNA viruses;ssRNA positive-strand viruses, no DNA stage;Bromoviridae;Alfamovirus;Alfalfa mosaic virus
Amazon lily mild mottle virus	0	0	0	0	0	0	0	0	0	0	0	0	0	0	0	0	9.8e-05	0	0	0	0	0	0	0	0	0	0	0	0	0	Viruses;ssRNA viruses;ssRNA positive-strand viruses, no DNA stage;Bromoviridae;Anulavirus;unclassified Anulavirus;Amazon lily mild mottle virus
Cucumber mosaic virus	0	0	0	0	0	0	5.9e-05	0	0	7e-06	0	3.1e-05	0	0	0	0	8e-06	8e-06	0	0	1.7e-05	1.6e-05	0	0	0	0	0	0	0	0	Viruses;ssRNA viruses;ssRNA positive-strand viruses, no DNA stage;Bromoviridae;Cucumovirus;Cucumber mosaic virus
Peanut stunt virus	0	0	0	0	0	0	0	2.1e-05	0	2.2e-05	0	0	0	1.6e-05	0	0	0	0	0	2.4e-05	8e-06	1.6e-05	0	0	2.3e-05	0	0	0	0	0	Viruses;ssRNA viruses;ssRNA positive-strand viruses, no DNA stage;Bromoviridae;Cucumovirus;Peanut stunt virus
Tobacco streak virus	0	8e-06	0	0	0	0	0	0	0	0	0	0	0	0	0	0	0	0	1e-05	0	0	0	0	0	0	0	0	0	0	0	Viruses;ssRNA viruses;ssRNA positive-strand viruses, no DNA stage;Bromoviridae;Ilarvirus;Ilarvirus subgroup 1;Tobacco streak virus
Citrus variegation virus	0	0	0	0	0	0	0	0	0	0	0	8e-06	0	0	0	0	0	0	0	0	0	0	0	0	0	0	0	0	0	0	Viruses;ssRNA viruses;ssRNA positive-strand viruses, no DNA stage;Bromoviridae;Ilarvirus;Ilarvirus subgroup 2;Citrus variegation virus
American plum line pattern virus	0	0	0	1.5e-05	0	5.3e-05	0	0	1.8e-05	3e-05	0	0	0	0	0	0	0	0	1e-05	0	0	0	0	1e-05	1.1e-05	0	1.1e-05	1.2e-05	0	0	Viruses;ssRNA viruses;ssRNA positive-strand viruses, no DNA stage;Bromoviridae;Ilarvirus;Ilarvirus subgroup 5;American plum line pattern virus
Bacopa chlorosis virus	0	0	0	0	0	0	0	0	0	0	0	0	0	0	0	0	8e-06	0	0	0	0	0	0	0	0	0	0	0	0	0	Viruses;ssRNA viruses;ssRNA positive-strand viruses, no DNA stage;Bromoviridae;Ilarvirus;unclassified Ilarvirus;Bacopa chlorosis virus
Rabbit hemorrhagic disease virus	0	0	0	0	0	0	0	0	0	0	0	0	0	0	0	0	0	0	0	8e-06	0	0	0	0	0	0	0	0	0	0	Viruses;ssRNA viruses;ssRNA positive-strand viruses, no DNA stage;Caliciviridae;Lagovirus;Rabbit hemorrhagic disease virus
Norwalk virus	0.001686	0.002566	0.002095	0.001724	0.002842	0.001636	0.002311	0.002676	0.00313	0.002264	0.004423	0.002665	0.005353	0.00236	0.002986	0.003133	0.002807	0.002439	0.002927	0.002477	0.001337	0.001253	0.001466	0.001404	0.002116	0.003338	0.001315	0.002456	0.001742	0.002267	Viruses;ssRNA viruses;ssRNA positive-strand viruses, no DNA stage;Caliciviridae;Norovirus;Norwalk virus
Sapporo virus	0	0	8e-06	0	0	0	0	0	1.8e-05	0	0	0	0	5.6e-05	0	0	0	0	0	0	0	0	8e-06	0	0	2e-05	4.4e-05	6e-06	0	2e-05	Viruses;ssRNA viruses;ssRNA positive-strand viruses, no DNA stage;Caliciviridae;Sapovirus;Sapporo virus
Sapovirus sp.	0	0	0	0	0	0	0	0	0	0	0	8e-06	0	0	0	0	0	0	0	0	0	0	0	0	0	0	0	0	0	0	Viruses;ssRNA viruses;ssRNA positive-strand viruses, no DNA stage;Caliciviridae;Sapovirus;unclassified Sapovirus;Sapovirus sp.
Feline calicivirus	0	0	0	0	0	0	0	0	0	0	0	0	0	0	0	0	0	0	0	0	0	0	0	0	0	1e-05	0	0	0	0	Viruses;ssRNA viruses;ssRNA positive-strand viruses, no DNA stage;Caliciviridae;Vesivirus;Feline calicivirus
Vesicular exanthema of swine virus	0	0	0	0	0	0	0	0	0	0	0	0	0	0	0	0	0	8e-06	0	0	0	0	0	0	0	0	0	0	0	0	Viruses;ssRNA viruses;ssRNA positive-strand viruses, no DNA stage;Caliciviridae;Vesivirus;Vesicular exanthema of swine virus
Vesivirus ferret badger/JX12/China/2012	0	0	0	0	0	0	0	0	0	0	0	0	0	0	0	0	0	0	0	0	0	0	0	1e-05	0	0	0	0	0	0	Viruses;ssRNA viruses;ssRNA positive-strand viruses, no DNA stage;Caliciviridae;Vesivirus;unclassified Vesivirus;Vesivirus ferret badger/JX12/China/2012
Calicivirus chicken/V0027/Bayern/2004	0	0	0	0	0	0	0	0	0	0	0	0	0	0	0	0	0	0	0	0	0	8e-06	8e-06	0	0	0	0	0	0	0	Viruses;ssRNA viruses;ssRNA positive-strand viruses, no DNA stage;Caliciviridae;unclassified Caliciviridae;Calicivirus chicken/V0027/Bayern/2004
Chicken calicivirus	0	0	0	0	0	0	0	0	0	0	0	0	0	0	0	0	0	0	0	0	0	8e-06	0	0	0	0	0	0	0	0	Viruses;ssRNA viruses;ssRNA positive-strand viruses, no DNA stage;Caliciviridae;unclassified Caliciviridae;Chicken calicivirus
Turkey calicivirus	8e-06	0	0	0	0	0	0	0	0	0	0	0	0	0	0	0	0	0	0	0	0	0	8e-06	0	0	0	0	0	0	0	Viruses;ssRNA viruses;ssRNA positive-strand viruses, no DNA stage;Caliciviridae;unclassified Caliciviridae;Turkey calicivirus
Grapevine leafroll-associated virus 1	0	0	0	0	0	0	0	0	0	0	0	0	0	0	0	0	0	0	0	0	0	0	0	4e-05	0	1e-05	0	0	2e-05	0	Viruses;ssRNA viruses;ssRNA positive-strand viruses, no DNA stage;Closteroviridae;Ampelovirus;Grapevine leafroll-associated virus 1
Grapevine leafroll-associated virus 3	0	0	1.5e-05	0	0	0	0	0	0	0	0	0	0	0	0	9e-06	0	0	0	0	0	0	0	0	0	0	0	0	0	0	Viruses;ssRNA viruses;ssRNA positive-strand viruses, no DNA stage;Closteroviridae;Ampelovirus;Grapevine leafroll-associated virus 3
Little cherry virus 2	0	0	0	0	0	0	0	3.1e-05	0	0	0	8e-06	0	0	0	0	8e-06	8e-06	0	8e-06	0	0	0	0	1.1e-05	0	0	0	0	0	Viruses;ssRNA viruses;ssRNA positive-strand viruses, no DNA stage;Closteroviridae;Ampelovirus;Little cherry virus 2
Blackberry vein banding associated virus	0	0	0	0	0	0	0	0	0	0	0	0	0	0	0	0	0	0	0	2.4e-05	0	0	0	0	0	0	0	0	0	0	Viruses;ssRNA viruses;ssRNA positive-strand viruses, no DNA stage;Closteroviridae;Ampelovirus;unclassified Ampelovirus;Blackberry vein banding associated virus
Beet yellows virus	0	0	0	0	0	0	0	0	0	0	0	0	0	0	0	0	0	0	0	0	0	0	0	0	1.1e-05	0	0	0	0	0	Viruses;ssRNA viruses;ssRNA positive-strand viruses, no DNA stage;Closteroviridae;Closterovirus;Beet yellows virus
Carnation necrotic fleck virus	0	0	0	0	0	0	0	0	0	0	0	0	0	0	1.6e-05	0	0	0	0	0	0	0	0	0	0	0	0	0	0	0	Viruses;ssRNA viruses;ssRNA positive-strand viruses, no DNA stage;Closteroviridae;Closterovirus;Carnation necrotic fleck virus
Carrot yellow leaf virus	0	0	0	0	0	0	0	0	0	0	0	0	9e-06	0	0	0	0	0	0	0	0	0	0	0	0	0	0	0	0	0	Viruses;ssRNA viruses;ssRNA positive-strand viruses, no DNA stage;Closteroviridae;Closterovirus;Carrot yellow leaf virus
Citrus tristeza virus	4.2e-05	5.8e-05	2.3e-05	9.6e-05	0.000143	4.7e-05	4e-05	5.2e-05	1.8e-05	1.5e-05	0.000113	7.8e-05	0.000157	6.4e-05	8e-06	0	5.7e-05	6.6e-05	2.9e-05	4.1e-05	3.4e-05	4.8e-05	4.8e-05	0	9e-05	5.1e-05	9.9e-05	8.5e-05	6.9e-05	4e-05	Viruses;ssRNA viruses;ssRNA positive-strand viruses, no DNA stage;Closteroviridae;Closterovirus;Citrus tristeza virus
Grapevine leafroll-associated virus 2	8e-06	8e-06	0	0	0	0	0	7.3e-05	0	0	0	0	0	0	0	0	0	0	0	0	0	0	0	0	0	0	0	0	0	0	Viruses;ssRNA viruses;ssRNA positive-strand viruses, no DNA stage;Closteroviridae;Closterovirus;Grapevine leafroll-associated virus 2
Raspberry leaf mottle virus	0	1.7e-05	0	0	0	0	0	0	0	0	0	0	0	0	0	0	0	0	1e-05	0	0	0	0	0	0	0	0	0	0	0	Viruses;ssRNA viruses;ssRNA positive-strand viruses, no DNA stage;Closteroviridae;Closterovirus;Raspberry leaf mottle virus
Strawberry chlorotic fleck-associated virus	0	0	0	0	0	0	0	0	0	0	7.5e-05	0	0	0	0	0	0	0	0	0	0	0	0	0	0	0	0	0	0	0	Viruses;ssRNA viruses;ssRNA positive-strand viruses, no DNA stage;Closteroviridae;Closterovirus;Strawberry chlorotic fleck-associated virus
Diodia vein chlorosis virus	0	0	0	7e-06	0	7e-06	0	1e-05	9e-06	0	0	0	0	0	0	0	2.4e-05	0	1e-05	8e-06	0	0	0	1e-05	0	0	0	0	0	1e-05	Viruses;ssRNA viruses;ssRNA positive-strand viruses, no DNA stage;Closteroviridae;Crinivirus;Diodia vein chlorosis virus
Sweet potato chlorotic stunt virus	0.002533	0.002392	0.002318	0.002844	0.001925	0.001288	0.001847	0.001587	0.001729	0.001465	0.001393	0.002774	0.001905	0.002168	0.002836	0.001731	0.002075	0.001945	0.002181	0.002282	0.001862	0.00211	0.001819	0.001785	0.001632	0.001689	0.001457	0.001781	0.001429	0.001308	Viruses;ssRNA viruses;ssRNA positive-strand viruses, no DNA stage;Closteroviridae;Crinivirus;Sweet potato chlorotic stunt virus
Tomato chlorosis virus	0	0	0	0	0	0	0	0	0	0	0	0	0	1.6e-05	0	0	0	0	0	0	0	0	0	3e-05	0	0	0	0	0	0	Viruses;ssRNA viruses;ssRNA positive-strand viruses, no DNA stage;Closteroviridae;Crinivirus;Tomato chlorosis virus
Grapevine leafroll-associated virus 7	0	0	0	0	0	0	0	0	0	0	0	0	5.5e-05	0	0	0	0	0	0	0	0	0	0	0	0	0	0	0	0	0	Viruses;ssRNA viruses;ssRNA positive-strand viruses, no DNA stage;Closteroviridae;Velarivirus;Grapevine leafroll-associated virus 7
Little cherry virus 1	0	2.5e-05	0	0	0	0	0	0.000166	0	5.9e-05	9e-06	0	9e-06	1.6e-05	0	0	2.4e-05	3.3e-05	3.9e-05	0	1.7e-05	1.6e-05	2.4e-05	3e-05	0	0	0	1.8e-05	2e-05	1e-05	Viruses;ssRNA viruses;ssRNA positive-strand viruses, no DNA stage;Closteroviridae;Velarivirus;Little cherry virus 1
Mint vein banding-associated virus	0	0	0	0	0	8e-05	0	0	0	0	0	0	0	0	0	0	0	0	0	0	0	0	0	0	0	0	0	0	0	0	Viruses;ssRNA viruses;ssRNA positive-strand viruses, no DNA stage;Closteroviridae;unassigned Closteroviridae;Mint vein banding-associated virus
Actinidia virus 1	0	2.5e-05	0	0	0	0	0	0	0	0	0	0	3.7e-05	0	0	0	0	0	0	0	0	0	0	1e-05	0	0	0	0	0	0	Viruses;ssRNA viruses;ssRNA positive-strand viruses, no DNA stage;Closteroviridae;unclassified Closteroviridae;Actinidia virus 1
Blueberry virus A	0	0	0	7e-06	0	0	0	0	9e-06	0	0	0	9e-06	0	0	1.8e-05	1.6e-05	0	0	0	0	0	0	0	0	0	0	0	0	0	Viruses;ssRNA viruses;ssRNA positive-strand viruses, no DNA stage;Closteroviridae;unclassified Closteroviridae;Blueberry virus A
Persimmon virus B	1.7e-05	8e-06	3.1e-05	1.5e-05	5.3e-05	8e-05	3e-05	0.000166	0	8.9e-05	2.8e-05	8e-06	4.6e-05	9.6e-05	3.2e-05	0	8e-06	8.2e-05	3.9e-05	7.3e-05	0	1.6e-05	4e-05	0	2.3e-05	0.000121	2.2e-05	4.9e-05	3.9e-05	7e-05	Viruses;ssRNA viruses;ssRNA positive-strand viruses, no DNA stage;Closteroviridae;unclassified Closteroviridae;Persimmon virus B
Aroa virus	0	0	0	0	0	0	0	0	0	0	0	0	0	0	0	0	0	0	0	0	0	0	8e-06	0	0	0	0	0	0	0	Viruses;ssRNA viruses;ssRNA positive-strand viruses, no DNA stage;Flaviviridae;Flavivirus;Aroa virus
Cacipacore virus	0	0	0	0	0	0	0	0	9e-06	0	0	0	0	8e-06	0	0	0	0	0	0	0	0	1.6e-05	0	0	0	0	0	0	0	Viruses;ssRNA viruses;ssRNA positive-strand viruses, no DNA stage;Flaviviridae;Flavivirus;Cacipacore virus
Dengue virus	0	0	0	0	0	0	1e-05	0	9e-06	0	0	0	0	0	0	0	0	0	1e-05	0	0.001668	0.000555	0.000497	0.000772	0.00198	6.1e-05	2.2e-05	1.2e-05	2e-05	3e-05	Viruses;ssRNA viruses;ssRNA positive-strand viruses, no DNA stage;Flaviviridae;Flavivirus;Dengue virus group;Dengue virus
Japanese encephalitis virus	0	0	0	0	0	0	0	0	0	0	0	8e-06	0	8e-06	0	0	0	0	0	0	0	0	0	0	0	0	0	0	0	0	Viruses;ssRNA viruses;ssRNA positive-strand viruses, no DNA stage;Flaviviridae;Flavivirus;Japanese encephalitis virus group;Japanese encephalitis virus
Murray Valley encephalitis virus	0	0	0	0	0	0	0	1e-05	9e-06	3.7e-05	2.8e-05	8e-06	3.7e-05	0	0	0	0	0	0	0	1.7e-05	8e-06	0	0	0	0	0	0	0	0	Viruses;ssRNA viruses;ssRNA positive-strand viruses, no DNA stage;Flaviviridae;Flavivirus;Japanese encephalitis virus group;Murray Valley encephalitis virus
West Nile virus	0	8.3e-05	1.5e-05	2.2e-05	1.8e-05	0.000107	0	2.1e-05	7.1e-05	7e-06	9e-06	1.6e-05	2.8e-05	3.2e-05	0	0	0	0	0	0	0	0	0	0	0	0	1.1e-05	1.2e-05	1e-05	0	Viruses;ssRNA viruses;ssRNA positive-strand viruses, no DNA stage;Flaviviridae;Flavivirus;Japanese encephalitis virus group;West Nile virus
Sal Vieja virus	0	0	0	0	0	0	0	0	0	0	0	0	0	0	0	0	0	0	0	0	0	0	8e-06	0	0	0	0	0	0	0	Viruses;ssRNA viruses;ssRNA positive-strand viruses, no DNA stage;Flaviviridae;Flavivirus;Modoc virus group;Sal Vieja virus
Tembusu virus	0	0	0	7e-06	0	0	0	0	0	0	0	0	0	0	0	0	0	0	0	0	0	0	0	0	0	0	0	0	0	0	Viruses;ssRNA viruses;ssRNA positive-strand viruses, no DNA stage;Flaviviridae;Flavivirus;Ntaya virus group;Tembusu virus
Meaban virus	0	0	0	0	0	0	0	0	0	0	0	0	0	0	0	0	0	0	0	0	8e-06	0	0	0	0	0	0	0	0	0	Viruses;ssRNA viruses;ssRNA positive-strand viruses, no DNA stage;Flaviviridae;Flavivirus;Seaborne tick-borne virus group;Meaban virus
Saumarez Reef virus	0	0	0	0	0	0	0	1e-05	0	7.4e-05	0	0	0	0	0	6.2e-05	0	0	0	0	0	1.6e-05	0	0	0	0	0	0	2e-05	0	Viruses;ssRNA viruses;ssRNA positive-strand viruses, no DNA stage;Flaviviridae;Flavivirus;Seaborne tick-borne virus group;Saumarez Reef virus
Bouboui virus	0	0	0	0	0	0	0	0	0	0	0	0	0	0	0	0	0	0	0	0	0	0	0	0	0	0	1.1e-05	0	0	0	Viruses;ssRNA viruses;ssRNA positive-strand viruses, no DNA stage;Flaviviridae;Flavivirus;Yellow fever virus group;Bouboui virus
Wesselsbron virus	0	0	0	0	9e-06	0	0	0	0	0	0	0	0	0	0	0	0	0	0	0	0	0	0	0	0	0	0	0	0	0	Viruses;ssRNA viruses;ssRNA positive-strand viruses, no DNA stage;Flaviviridae;Flavivirus;Yellow fever virus group;Wesselsbron virus
Zika virus	0	0	0	0	9e-06	0	0	6.2e-05	9e-06	7e-06	0	0	0	0	0	0	0	0	0	0	0	0	0	1e-05	0	2e-05	0	0	0	1e-05	Viruses;ssRNA viruses;ssRNA positive-strand viruses, no DNA stage;Flaviviridae;Flavivirus;Zika virus
Langat virus	0	0	0	0	0	0	0	0	0	0	0	0	0	0	0	0	0	0	0	0	0	0	0	1e-05	0	0	0	0	0	0	Viruses;ssRNA viruses;ssRNA positive-strand viruses, no DNA stage;Flaviviridae;Flavivirus;tick-borne encephalitis virus group;Langat virus
Phnom Penh bat virus	0	0	0	0	0	0	0	0	0	0	9e-06	0	0	0	0	0	0	0	0	0	0	0	0	0	0	0	0	6e-06	0	0	Viruses;ssRNA viruses;ssRNA positive-strand viruses, no DNA stage;Flaviviridae;Flavivirus;tick-borne encephalitis virus group;Phnom Penh bat virus
Aedes flavivirus	0	0	0	0	0	0	0	0	0	0	0	0	0	0	0	0	0	0	0	0	0	0	4e-05	0	0	0	0	0	0	0	Viruses;ssRNA viruses;ssRNA positive-strand viruses, no DNA stage;Flaviviridae;Flavivirus;unclassified Flavivirus;Aedes flavivirus
Calbertado virus	0	0	0	0	0	0	0	0	0	0	9e-06	0	0	0	0	0	0	0	0	0	0	0	0	0	0	0	0	0	0	0	Viruses;ssRNA viruses;ssRNA positive-strand viruses, no DNA stage;Flaviviridae;Flavivirus;unclassified Flavivirus;Calbertado virus
Nanay virus	0	0	0	0	0	0	0	0	0	0	0	0	0	0	8e-06	0	0	0	0	0	0	0	0	0	0	0	0	0	0	0	Viruses;ssRNA viruses;ssRNA positive-strand viruses, no DNA stage;Flaviviridae;Flavivirus;unclassified Flavivirus;Nanay virus
Palm Creek virus	0	0	0	0	0	0	1e-05	0	0	0	0	0	0	0	0	0	0	0	0	0	0	0	0	0	0	0	0	0	0	0	Viruses;ssRNA viruses;ssRNA positive-strand viruses, no DNA stage;Flaviviridae;Flavivirus;unclassified Flavivirus;Palm Creek virus
Hepacivirus A	0	0	0	0	0	0	1e-05	0	0	0	0	0	0	0	0	0	8e-06	0	0	0	0	0	0	0	0	0	0	0	0	0	Viruses;ssRNA viruses;ssRNA positive-strand viruses, no DNA stage;Flaviviridae;Hepacivirus;Hepacivirus A
Hepatitis C virus	0.001038	0.000706	0.000716	0.000486	0.000846	0.000668	0.000602	0.001576	0.000488	0.000518	0.000574	0.000413	0.001026	0.000888	0.00061	0.000612	0.000545	0.000668	0.000359	0.000725	0.001033	0.000666	0.000705	0.000943	0.000866	0.001042	0.000844	0.000863	0.00091	0.001018	Viruses;ssRNA viruses;ssRNA positive-strand viruses, no DNA stage;Flaviviridae;Hepacivirus;Hepatitis C virus
Equine hepacivirus	0	0	0	0	0	0	0	0	0	7e-06	0	0	0	0	0	0	0	0	0	0	0	0	0	0	0	0	0	0	0	0	Viruses;ssRNA viruses;ssRNA positive-strand viruses, no DNA stage;Flaviviridae;Hepacivirus;unclassified Hepacivirus;Equine hepacivirus
Rodent hepacivirus	8e-06	8e-06	0	0	0	0	0	0	0	0	0	0	0	0	0	0	0	0	0	0	0	0	0	0	0	0	0	0	0	0	Viruses;ssRNA viruses;ssRNA positive-strand viruses, no DNA stage;Flaviviridae;Hepacivirus;unclassified Hepacivirus;Rodent hepacivirus
Border disease virus	0.000872	0.000814	0.00067	0.000744	0.000891	0.000981	0.000681	0.000664	0.000656	0.000607	0.000659	0.000764	0.000721	0.000872	0.000626	0.000364	0.000692	0.00047	0.000543	0.000701	0.000677	0.000746	0.000577	0.000772	0.000653	0.000769	0.000844	0.000942	0.000871	0.000909	Viruses;ssRNA viruses;ssRNA positive-strand viruses, no DNA stage;Flaviviridae;Pestivirus;Border disease virus
Bovine viral diarrhea virus 1	0.107502	0.113167	0.118762	0.120422	0.107056	0.089199	0.091447	0.096696	0.129419	0.119476	0.098945	0.10376	0.108988	0.12871	0.119391	0.0902	0.11264	0.097481	0.108367	0.107165	0.130234	0.151422	0.143229	0.166053	0.146815	0.125655	0.129183	0.137844	0.126925	0.134597	Viruses;ssRNA viruses;ssRNA positive-strand viruses, no DNA stage;Flaviviridae;Pestivirus;Bovine viral diarrhea virus 1
Bovine viral diarrhea virus 2	0.001271	0.001138	0.001186	0.00112	0.001007	0.001228	0.001205	0.001068	0.00125	0.001221	0.001252	0.000873	0.000971	0.001512	0.00122	0.000985	0.001627	0.001228	0.001502	0.001173	0.000821	0.001341	0.001042	0.001173	0.000934	0.00089	0.00092	0.0009	0.001047	0.001428	Viruses;ssRNA viruses;ssRNA positive-strand viruses, no DNA stage;Flaviviridae;Pestivirus;Bovine viral diarrhea virus 2
Classical swine fever virus	0	0	0	0	0	0	0	0	0	0	0	0	0	8e-06	0	0	0	0	0	0	0	0	0	0	0	0	0	0	0	0	Viruses;ssRNA viruses;ssRNA positive-strand viruses, no DNA stage;Flaviviridae;Pestivirus;Classical swine fever virus
Norway rat pestivirus	0	0	0	0	0	0	0	0	0	0	0	0	9e-06	0	0	0	0	0	0	0	0	0	0	0	0	0	0	0	0	0	Viruses;ssRNA viruses;ssRNA positive-strand viruses, no DNA stage;Flaviviridae;Pestivirus;unclassified Pestivirus;Norway rat pestivirus
Mac Peak virus	0	0	0	0	1.8e-05	0	0	0	0	1.5e-05	0	0	0	0	0	0	2.4e-05	0	0	0	0	0	0	0	0	0	0	0	0	0	Viruses;ssRNA viruses;ssRNA positive-strand viruses, no DNA stage;Flaviviridae;unclassified Flaviviridae;Mac Peak virus
Avian hepatitis E virus	8e-06	8e-06	8e-06	0	0	0	0	0	0	0	0	8e-06	0	0	0	0	0	8e-06	1e-05	0	0.000102	7.9e-05	0.000112	0.0001	0.000191	3e-05	5.5e-05	4.3e-05	4.9e-05	6e-05	Viruses;ssRNA viruses;ssRNA positive-strand viruses, no DNA stage;Hepeviridae;unassigned Hepeviridae;Avian hepatitis E virus
Hepelivirus	8e-06	8e-06	8e-06	0	0	7e-06	0	2.1e-05	5.3e-05	2.2e-05	9e-06	1.6e-05	0	0	8e-06	0	0	2.5e-05	0	0	8e-06	0	0	0	0	1e-05	0	0	0	0	Viruses;ssRNA viruses;ssRNA positive-strand viruses, no DNA stage;Hepeviridae;unclassified Hepeviridae;Hepelivirus
Raspberry bushy dwarf virus	0	0	8e-06	0	0	0	0	0	0	0	0	0	0	0	0	0	0	0	0	0	0	0	0	0	0	0	0	0	0	0	Viruses;ssRNA viruses;ssRNA positive-strand viruses, no DNA stage;Idaeovirus;Raspberry bushy dwarf virus
Black currant leaf chlorosis associated virus	0	0	0	0	0	0	0	0	0	0	0	0	0	0	0	0	0	0	1.9e-05	0	0	0	8e-06	0	0	0	0	0	0	0	Viruses;ssRNA viruses;ssRNA positive-strand viruses, no DNA stage;Idaeovirus;unclassified Idaeovirus;Black currant leaf chlorosis associated virus
Pseudomonas phage PP7	0	0	0	0	0	0	0	0	0	0	3.8e-05	0	0	0	0	0	0	0	0	0	0	0	0	0	0	0	0	0	0	0	Viruses;ssRNA viruses;ssRNA positive-strand viruses, no DNA stage;Leviviridae;Levivirus;unclassified Levivirus;Pseudomonas phage PP7
Soybean dwarf virus	0	0	0	0	0	0	0	0	0	0	0	0	0	0	0	0	0	0	0	0	0	8e-06	0	0	0	0	0	0	0	0	Viruses;ssRNA viruses;ssRNA positive-strand viruses, no DNA stage;Luteoviridae;Luteovirus;Soybean dwarf virus
Barley yellow dwarf virus	3.3e-05	8e-06	0	0	2.7e-05	0	0	0	0	0	0	6.2e-05	9e-06	3.2e-05	0	0	0	0	0	0	5.1e-05	3.2e-05	6.4e-05	0.0001	6.8e-05	0	0	0	0	0	Viruses;ssRNA viruses;ssRNA positive-strand viruses, no DNA stage;Luteoviridae;Luteovirus;unclassified Luteovirus;Barley yellow dwarf virus
Beet western yellows virus	0	2.5e-05	3.1e-05	0	0	0	4e-05	2.1e-05	0	0	0	0	0	0	0	0	0	0	1e-05	0	0	0	0	0	0	0	0	0	0	0	Viruses;ssRNA viruses;ssRNA positive-strand viruses, no DNA stage;Luteoviridae;Polerovirus;Beet western yellows virus
Cereal yellow dwarf virus-RPS	0	0	0	0	0	0	0	4.1e-05	0	0	9e-06	0	0	0	0	0	0	0	0	0	0	0	0	0	2.3e-05	3e-05	1.1e-05	0	0	0	Viruses;ssRNA viruses;ssRNA positive-strand viruses, no DNA stage;Luteoviridae;Polerovirus;Cereal yellow dwarf virus-RPS
Cotton leafroll dwarf virus	0	0	0	0	0	0	0	0	1.8e-05	0	0	0	0	0	0	0	0	0	0	0	0	0	0	0	0	0	0	0	0	0	Viruses;ssRNA viruses;ssRNA positive-strand viruses, no DNA stage;Luteoviridae;Polerovirus;Cotton leafroll dwarf virus
Cucurbit aphid-borne yellows virus	0	8e-06	0	0	0	0	0	0	0	0	0	0	0	0	0	1.8e-05	0	0	0	0	0	0	0	0	0	0	0	1.2e-05	0	0	Viruses;ssRNA viruses;ssRNA positive-strand viruses, no DNA stage;Luteoviridae;Polerovirus;Cucurbit aphid-borne yellows virus
Potato leafroll virus	8e-06	0	0	0	9e-06	7e-06	0	0	1.8e-05	0	0	0	0	0	0	0	2.4e-05	0	0	0	0	0	0	0	0	0	0	6e-06	0	0	Viruses;ssRNA viruses;ssRNA positive-strand viruses, no DNA stage;Luteoviridae;Polerovirus;Potato leafroll virus
Sugarcane yellow leaf virus	0	0	0	0	0	0	0	0	0	0	0	0	0	0	0	0	0	0	0	0	0	8e-06	0	0	0	0	0	0	0	0	Viruses;ssRNA viruses;ssRNA positive-strand viruses, no DNA stage;Luteoviridae;Polerovirus;Sugarcane yellow leaf virus
Brassica yellows virus	0	8e-06	0	0	0	0	0	0	0	7e-06	0	0	0	0	0	0	0	0	0	0	0	0	0	0	0	0	0	0	0	0	Viruses;ssRNA viruses;ssRNA positive-strand viruses, no DNA stage;Luteoviridae;Polerovirus;unclassified Polerovirus;Brassica yellows virus
Cowpea polerovirus 2	0	0	0	0	0	0	0	0	0	0	0	0	0	0	0	0	0	0	0	0	0	0	0	0	0	0	1.1e-05	0	0	0	Viruses;ssRNA viruses;ssRNA positive-strand viruses, no DNA stage;Luteoviridae;Polerovirus;unclassified Polerovirus;Cowpea polerovirus 2
Maize yellow mosaic virus	0	0	0	0	0	0	0	0	0	0	0	0	0	0	0	0	0	0	0	0	2.5e-05	9.5e-05	1.6e-05	0.000221	0.000169	0	0	0	0	0	Viruses;ssRNA viruses;ssRNA positive-strand viruses, no DNA stage;Luteoviridae;Polerovirus;unclassified Polerovirus;Maize yellow mosaic virus
Strawberry polerovirus 1	0	0	0	0	0	0	0	0	0	7e-06	0	0	0	0	0	0	0	0	0	0	0	0	0	0	0	0	0	0	0	0	Viruses;ssRNA viruses;ssRNA positive-strand viruses, no DNA stage;Luteoviridae;Polerovirus;unclassified Polerovirus;Strawberry polerovirus 1
Citrus vein enation virus	0	0	0	0	0	0	0	0	0	0	0	0	0	0	0	0	0	0	0	0	0	0	0	0	2.3e-05	0	0	0	0	0	Viruses;ssRNA viruses;ssRNA positive-strand viruses, no DNA stage;Luteoviridae;unclassified Luteoviridae;Citrus vein enation virus
Clitocybe odora virus	0	0	0	0	0	0	0	0	0	0	0	0	0	0	0	0	0	0	0	0	0	0	0	1e-05	0	0	0	0	0	0	Viruses;ssRNA viruses;ssRNA positive-strand viruses, no DNA stage;Narnaviridae;Mitovirus;unclassified Mitovirus;Clitocybe odora virus
Cronartium ribicola mitovirus 2	0	0	0	0	0	0	0	0	0	0	0	0	0	0	0	0	0	0	0	0	0	0	0	0	0	0	0	6e-06	0	0	Viruses;ssRNA viruses;ssRNA positive-strand viruses, no DNA stage;Narnaviridae;Mitovirus;unclassified Mitovirus;Cronartium ribicola mitovirus 2
Fusarium poae mitovirus 1	0	0	0	0	0	0	0	0	0	0	0	0	0	0	0	0	0	0	0	0	0	0	0	0	0	2e-05	1.1e-05	0	2e-05	0	Viruses;ssRNA viruses;ssRNA positive-strand viruses, no DNA stage;Narnaviridae;Mitovirus;unclassified Mitovirus;Fusarium poae mitovirus 1
Helicobasidium mompa mitovirus 1-18	0	0	0	0	0	0	0	0	0	7e-06	0	8e-06	0	0	0	0	0	8e-06	0	0	0	0	0	0	0	0	0	0	0	0	Viruses;ssRNA viruses;ssRNA positive-strand viruses, no DNA stage;Narnaviridae;Mitovirus;unclassified Mitovirus;Helicobasidium mompa mitovirus 1-18
Hymenoscyphus fraxineus mitovirus 1	0	0	0	0	0	7e-06	0	0	0	0	0	0	0	0	0	0	0	0	0	0	0	0	0	0	0	0	0	0	0	0	Viruses;ssRNA viruses;ssRNA positive-strand viruses, no DNA stage;Narnaviridae;Mitovirus;unclassified Mitovirus;Hymenoscyphus fraxineus mitovirus 1
Ocimum basilicum mitovirus 1	0	8e-06	0	0	0	0	0	0	0	7e-06	9e-06	0	0	0	0	0	0	0	0	0	0	0	0	0	0	0	0	0	0	0	Viruses;ssRNA viruses;ssRNA positive-strand viruses, no DNA stage;Narnaviridae;Mitovirus;unclassified Mitovirus;Ocimum basilicum mitovirus 1
Rhizoctonia solani mitovirus 12	0	0	0	0	0	0	0	0	0	0	0	0	0	0	0	0	0	0	0	0	0	0	0	0	0	1e-05	6.6e-05	1.2e-05	0	0	Viruses;ssRNA viruses;ssRNA positive-strand viruses, no DNA stage;Narnaviridae;Mitovirus;unclassified Mitovirus;Rhizoctonia solani mitovirus 12
Rhizoctonia solani mitovirus 13	0	0	0	0	0	0	0	0	0	0	0	0	0	0	0	0	0	0	0	0	0	0	0	0	0	0	4.4e-05	0	0	1e-05	Viruses;ssRNA viruses;ssRNA positive-strand viruses, no DNA stage;Narnaviridae;Mitovirus;unclassified Mitovirus;Rhizoctonia solani mitovirus 13
Rhizoctonia solani mitovirus 17	0	0	0	0	0	0	0	0	0	0	0	0	0	0	0	0	0	0	0	0	0	0	0	0	0	0	0	0	0	1e-05	Viruses;ssRNA viruses;ssRNA positive-strand viruses, no DNA stage;Narnaviridae;Mitovirus;unclassified Mitovirus;Rhizoctonia solani mitovirus 17
Rhizoctonia solani mitovirus 7	0	0	0	0	0	7e-06	0	0	0	0	0	0	0	0	0	0	0	0	0	0	0	0	0	0	0	0	0	0	0	0	Viruses;ssRNA viruses;ssRNA positive-strand viruses, no DNA stage;Narnaviridae;Mitovirus;unclassified Mitovirus;Rhizoctonia solani mitovirus 7
Rhizophagus sp. HR1 mitovirus-like ssRNA	0	0	0	0	0	0	0	0	0	0	0	0	0	0	0	0	0	0	0	0	0	0	0	0	0	0	0	1.2e-05	0	0	Viruses;ssRNA viruses;ssRNA positive-strand viruses, no DNA stage;Narnaviridae;Mitovirus;unclassified Mitovirus;Rhizophagus sp. HR1 mitovirus-like ssRNA
Soybean leaf-associated mitovirus 4	0	0	0	0	0	0	0	0	0	0	0	0	0	0	0	0	0	0	0	0	0	0	0	0	0	0	0	0	1e-05	0	Viruses;ssRNA viruses;ssRNA positive-strand viruses, no DNA stage;Narnaviridae;Mitovirus;unclassified Mitovirus;Soybean leaf-associated mitovirus 4
Saccharomyces 23S RNA narnavirus	0	0	8e-06	0	0	0	0	0	0	0	0	0	0	0	0	0	0	0	0	0	0	0	0	0	0	4e-05	0	0	2e-05	0	Viruses;ssRNA viruses;ssRNA positive-strand viruses, no DNA stage;Narnaviridae;Narnavirus;Saccharomyces 23S RNA narnavirus
Phytomonas serpens narnavirus 1	0	8e-06	0	0	0	0	0	0	0	0	0	0	0	0	0	0	0	8e-06	0	0	0	0	0	0	0	0	0	0	0	0	Viruses;ssRNA viruses;ssRNA positive-strand viruses, no DNA stage;Narnaviridae;Narnavirus;unclassified Narnavirus;Phytomonas serpens narnavirus 1
Barns Ness serrated wrack narna-like virus 3	0	0	0	0	0	0	0	0	0	0	0	0	0	0	0	0	0	0	0	0	0	0	0	0	0	2e-05	2.2e-05	0	0	0	Viruses;ssRNA viruses;ssRNA positive-strand viruses, no DNA stage;Narnaviridae;unclassified Narnaviridae;Barns Ness serrated wrack narna-like virus 3
Neofusicoccum luteum mitovirus 1	0	0	0	0	0	0	0	0	0	1.5e-05	0	0	0	0	0	0	0	0	0	0	0	0	0	0	0	0	0	0	0	0	Viruses;ssRNA viruses;ssRNA positive-strand viruses, no DNA stage;Narnaviridae;unclassified Narnaviridae;Neofusicoccum luteum mitovirus 1
Wobbly possum disease virus	5e-05	8e-06	8e-06	7e-06	9e-06	0	0	8.3e-05	8e-05	7e-06	1.9e-05	0	0.000102	1.6e-05	1.6e-05	0	8e-06	1.6e-05	3.9e-05	0	9.3e-05	8e-06	0	0	1.1e-05	0	1.1e-05	0	3.9e-05	5e-05	Viruses;ssRNA viruses;ssRNA positive-strand viruses, no DNA stage;Nidovirales;Arteriviridae;Dipartevirus;Wobbly possum disease virus
Equine arteritis virus	8e-06	0	0	0	9e-06	0	0	0	0	0	0	0	0	0	0	0	0	0	0	0	0	0	0	0	0	0	0	0	0	0	Viruses;ssRNA viruses;ssRNA positive-strand viruses, no DNA stage;Nidovirales;Arteriviridae;Equartevirus;Equine arteritis virus
Rat arterivirus 1	0	0	8e-06	0	0	0	0	0	0	0	0	0	9e-06	0	0	4.4e-05	0	0	0	0	0	0	0	0	0	1e-05	0	0	0	2e-05	Viruses;ssRNA viruses;ssRNA positive-strand viruses, no DNA stage;Nidovirales;Arteriviridae;Porartevirus;Rat arterivirus 1
Free State vervet virus	0	8e-06	0	0	0	0	0	2.1e-05	0	0	0	0	0	0	0	0	0	8e-06	1e-05	0	0	0	0	0	0	0	1.1e-05	6e-06	2e-05	0	Viruses;ssRNA viruses;ssRNA positive-strand viruses, no DNA stage;Nidovirales;Arteriviridae;Simartevirus;Free State vervet virus
Kibale red colobus virus 1	0	0	0	0	9.8e-05	0	2e-05	0	0	0	2.8e-05	0	2.8e-05	5.6e-05	0	0	0	0	0	0	4.2e-05	0.000119	2.4e-05	4e-05	0	0	0	0	0	0	Viruses;ssRNA viruses;ssRNA positive-strand viruses, no DNA stage;Nidovirales;Arteriviridae;Simartevirus;Kibale red colobus virus 1
Mikumi yellow baboon virus 1	0	0	0	0	0	0	0	0	1.8e-05	0	0	8e-06	0	0	0	0	0	0	0	0	0	0	0	0	0	0	0	0	0	0	Viruses;ssRNA viruses;ssRNA positive-strand viruses, no DNA stage;Nidovirales;Arteriviridae;Simartevirus;Mikumi yellow baboon virus 1
Simian hemorrhagic fever virus	0	0	0	0	1.8e-05	0	0	0	0	7e-06	0	0	0	0	0	0	0	0	0	0	0	0	0	0	0	0	0	0	0	0	Viruses;ssRNA viruses;ssRNA positive-strand viruses, no DNA stage;Nidovirales;Arteriviridae;Simartevirus;Simian hemorrhagic fever virus
Porcine reproductive and respiratory syndrome virus	0.000482	0.000689	0.000616	0.000413	0.000864	0.000794	0.001076	0.00113	0.000958	0.000873	0.000499	0.000491	0.000703	0.0002	0.000309	0.000959	0.001033	0.00075	0.000523	0.000856	9.3e-05	0.00019	0.000272	0.000271	0.000315	0.000951	0.000186	0.000426	0.000333	0.000699	Viruses;ssRNA viruses;ssRNA positive-strand viruses, no DNA stage;Nidovirales;Arteriviridae;unclassified Arteriviridae;Porcine reproductive and respiratory syndrome virus
Rodent arterivirus	0	0	0	0	0	0	1e-05	0	0	0	0	0	0	0	0	0	0	0	0	0	0	0	0	0	0	0	0	0	0	0	Viruses;ssRNA viruses;ssRNA positive-strand viruses, no DNA stage;Nidovirales;Arteriviridae;unclassified Arteriviridae;Rodent arterivirus
Alphacoronavirus 1	0	0	0	0	0	0	0	0	0	0	0	0	0	0	8e-06	0	0	0	0	0	0	0	0	0	0	0	0	0	2e-05	0	Viruses;ssRNA viruses;ssRNA positive-strand viruses, no DNA stage;Nidovirales;Coronaviridae;Coronavirinae;Alphacoronavirus;Alphacoronavirus 1
Human coronavirus 229E	0.00245	0.0026	0.002395	0.002564	0.002566	0.001462	0.001728	0.002012	0.002182	0.002286	0.001562	0.001886	0.002237	0.004816	0.002471	0.001154	0.002685	0.002538	0.002907	0.002469	0.001922	0.00211	0.002251	0.002687	0.002329	0.002064	0.003156	0.002888	0.002173	0.002257	Viruses;ssRNA viruses;ssRNA positive-strand viruses, no DNA stage;Nidovirales;Coronaviridae;Coronavirinae;Alphacoronavirus;Human coronavirus 229E
Porcine epidemic diarrhea virus	0	8e-06	0	0	0	0	0	0	0	0	0	0	0	0	0	0	8e-06	0	0	8e-06	0	0	0	1e-05	1.1e-05	0	0	0	0	0	Viruses;ssRNA viruses;ssRNA positive-strand viruses, no DNA stage;Nidovirales;Coronaviridae;Coronavirinae;Alphacoronavirus;Porcine epidemic diarrhea virus
Bat coronavirus Fujian/773/2005	0	0	0	0	0	0	0	0	0	0	0	0	0	8e-06	0	0	0	0	0	0	0	0	0	0	0	0	0	0	0	0	Viruses;ssRNA viruses;ssRNA positive-strand viruses, no DNA stage;Nidovirales;Coronaviridae;Coronavirinae;Alphacoronavirus;unclassified Alphacoronavirus;Bat coronavirus Fujian/773/2005
Coronavirus AcCoV-JC34	0	0	0	0	0	0	0	0	0	0	0	0	0	0	0	0	8e-06	0	0	0	0	0	0	0	0	0	0	0	0	0	Viruses;ssRNA viruses;ssRNA positive-strand viruses, no DNA stage;Nidovirales;Coronaviridae;Coronavirinae;Alphacoronavirus;unclassified Alphacoronavirus;Coronavirus AcCoV-JC34
Ferret coronavirus	0	0	0	7e-06	0	0	0	0	0	0	0	0	0	0	0	0	0	0	0	0	0	0	0	0	0	0	0	0	0	0	Viruses;ssRNA viruses;ssRNA positive-strand viruses, no DNA stage;Nidovirales;Coronaviridae;Coronavirinae;Alphacoronavirus;unclassified Alphacoronavirus;Ferret coronavirus
Middle East respiratory syndrome-related coronavirus	0	0	0	7e-06	0	7e-06	0	0	0	0	0	0	9e-06	0	0	0	8e-06	8e-06	0	0	0	0	0	1e-05	0	0	2.2e-05	6e-06	0	0	Viruses;ssRNA viruses;ssRNA positive-strand viruses, no DNA stage;Nidovirales;Coronaviridae;Coronavirinae;Betacoronavirus;Middle East respiratory syndrome-related coronavirus
Rousettus bat coronavirus HKU9	0	1.7e-05	3.1e-05	1.5e-05	3.6e-05	0	0	4.1e-05	0.000239	3e-05	9.4e-05	0	4.6e-05	0	0	8.9e-05	3.3e-05	7.4e-05	0	0	0	1.6e-05	8e-06	3e-05	1.1e-05	2e-05	3.3e-05	1.2e-05	0	5e-05	Viruses;ssRNA viruses;ssRNA positive-strand viruses, no DNA stage;Nidovirales;Coronaviridae;Coronavirinae;Betacoronavirus;Rousettus bat coronavirus HKU9
Longquan Rl rat coronavirus	0	0	0	0	0	0	0	0	0	0	0	0	0	0	0	0	0	0	0	0	0	0	8e-06	0	0	0	0	0	0	0	Viruses;ssRNA viruses;ssRNA positive-strand viruses, no DNA stage;Nidovirales;Coronaviridae;Coronavirinae;Betacoronavirus;unclassified Betacoronavirus;Longquan Rl rat coronavirus
SARS-related bat coronavirus	0	1.7e-05	0	0	0	0	3e-05	0	0	0	0	0	0	0	0	9e-06	8e-06	0	1.9e-05	0	0	0	0	0	0	0	0	6e-06	0	0	Viruses;ssRNA viruses;ssRNA positive-strand viruses, no DNA stage;Nidovirales;Coronaviridae;Coronavirinae;Betacoronavirus;unclassified Betacoronavirus;SARS-related bat coronavirus
Avian coronavirus	0	0	0	0	0	0	1e-05	1e-05	0	0	0	0	0	0	0	0	0	0	0	8e-06	0	0	0	0	0	1e-05	0	0	0	2e-05	Viruses;ssRNA viruses;ssRNA positive-strand viruses, no DNA stage;Nidovirales;Coronaviridae;Coronavirinae;Gammacoronavirus;Avian coronavirus
Bat coronavirus	0	0	0	0	9e-06	0	3e-05	0	0	0	0	0	0	1.6e-05	8e-06	0	0	0	1e-05	0	0	0	0	0	0	0	0	0	0	0	Viruses;ssRNA viruses;ssRNA positive-strand viruses, no DNA stage;Nidovirales;Coronaviridae;Coronavirinae;unclassified coronaviruses;Bat coronavirus
Rousettus bat coronavirus	0	0	0	0	0	0	0	0	0	0	9e-06	0	0	0	0	0	0	0	0	0	0	0	0	0	0	0	0	0	0	0	Viruses;ssRNA viruses;ssRNA positive-strand viruses, no DNA stage;Nidovirales;Coronaviridae;Coronavirinae;unclassified coronaviruses;Rousettus bat coronavirus
White bream virus	0	0	1.5e-05	0	0	0	0	0	0	0	0	0	0	0	0	0	0	0	0	0	0	0	0	0	0	0	0	0	0	0	Viruses;ssRNA viruses;ssRNA positive-strand viruses, no DNA stage;Nidovirales;Coronaviridae;Torovirinae;Bafinivirus;White bream virus
Shingleback nidovirus 1	0	0	0	0	9e-06	6e-05	4e-05	0	0	0	0	8e-06	2.8e-05	8e-06	0	0	0	0	0	0	0	0	0	0	0	0	0	6e-06	0	0	Viruses;ssRNA viruses;ssRNA positive-strand viruses, no DNA stage;Nidovirales;unclassified Nidovirales;Shingleback nidovirus 1
Euprosterna elaeasa virus	0	0	0	0	0	0	0	0	0	0	0	0	0	8e-06	0	0	0	0	0	0	0	0	0	0	0	0	0	0	0	0	Viruses;ssRNA viruses;ssRNA positive-strand viruses, no DNA stage;Permutotetraviridae;Alphapermutotetravirus;Euprosterna elaeasa virus
Acute bee paralysis virus	0.00049	0.000133	0.000362	0.000405	0.000125	0.000628	0.000217	0.000207	0.000337	0.000281	0.000122	0.000257	0.000287	0.000264	0.000261	0.000213	0.000236	0.000429	0.000271	0.000302	0.000119	6.3e-05	0.000208	6e-05	0.000124	0.000121	5.5e-05	0.00017	0.000206	0.00016	Viruses;ssRNA viruses;ssRNA positive-strand viruses, no DNA stage;Picornavirales;Dicistroviridae;Aparavirus;Acute bee paralysis virus
Aphid lethal paralysis virus	0	0	0	0	0	0	0	0	0	0	0	0	0	0	0	0	0	0	0	0	0	0	0.000128	6e-05	0.000135	0	0	0	0	0	Viruses;ssRNA viruses;ssRNA positive-strand viruses, no DNA stage;Picornavirales;Dicistroviridae;Cripavirus;Aphid lethal paralysis virus
Apis dicistrovirus	0	0	0	0	0	0	0	0	0	0	0	0	0	0	8e-06	0	0	0	0	0	0	0	0	0	0	0	0	0	0	0	Viruses;ssRNA viruses;ssRNA positive-strand viruses, no DNA stage;Picornavirales;Dicistroviridae;unclassified Dicistroviridae;Apis dicistrovirus
Goose dicistrovirus	0	0	0	0	0	0	0	0	0	0	0	0	0	0	0	0	0	0	0	8e-06	0	0	0	0	0	0	0	0	0	0	Viruses;ssRNA viruses;ssRNA positive-strand viruses, no DNA stage;Picornavirales;Dicistroviridae;unclassified Dicistroviridae;Goose dicistrovirus
Mud crab dicistrovirus	0	0	0	0	0	0	0	0	0	0	0	8e-06	0	0	0	0	0	0	0	0	0	0	0	0	0	0	0	0	0	0	Viruses;ssRNA viruses;ssRNA positive-strand viruses, no DNA stage;Picornavirales;Dicistroviridae;unclassified Dicistroviridae;Mud crab dicistrovirus
Infectious flacherie virus	0	0	0	0	0	0	0	0	0	0	9e-06	0	0	0	0	0	0	0	0	0	0	0	0	0	0	0	0	0	0	0	Viruses;ssRNA viruses;ssRNA positive-strand viruses, no DNA stage;Picornavirales;Iflaviridae;Iflavirus;Infectious flacherie virus
Perina nuda virus	0	0	0	0	0	0	0	0	0	7e-06	0	0	0	0	0	0	0	0	0	0	0	0	0	0	0	0	0	0	0	0	Viruses;ssRNA viruses;ssRNA positive-strand viruses, no DNA stage;Picornavirales;Iflaviridae;Iflavirus;Perina nuda virus
Sacbrood virus	0	0	0	0	0	0	0	0	0	0	0	0	0	0	0	0	0	0	0	0	0	0	1.6e-05	0	0	1e-05	0	0	0	0	Viruses;ssRNA viruses;ssRNA positive-strand viruses, no DNA stage;Picornavirales;Iflaviridae;Iflavirus;Sacbrood virus
Foot-and-mouth disease virus	0	0	0	7e-06	0	0	0	0	0	0	0	0	0	0	0	0	0	0	0	0	0	0	0	0	0	0	0	0	0	0	Viruses;ssRNA viruses;ssRNA positive-strand viruses, no DNA stage;Picornavirales;Picornaviridae;Aphthovirus;Foot-and-mouth disease virus
Enterovirus C	0	0	1.5e-05	0	0	0	0	0	0	0	0	0	0	0	0	0	0	0	0	0	0	0	0	1e-05	0	0	0	0	0	0	Viruses;ssRNA viruses;ssRNA positive-strand viruses, no DNA stage;Picornavirales;Picornaviridae;Enterovirus;Enterovirus C
Rhinovirus C	0	0	0	0	0	0	0	0	0	0	0	0	0	0	1.6e-05	0	0	0	0	8e-06	0	0	0	0	0	0	0	0	1e-05	0	Viruses;ssRNA viruses;ssRNA positive-strand viruses, no DNA stage;Picornavirales;Picornaviridae;Enterovirus;Rhinovirus C
Human enterovirus	0	0	0	0	0	0	0	0	0	0	0	0	0	0	0	9e-06	0	0	0	0	0	0	0	0	0	0	0	0	0	0	Viruses;ssRNA viruses;ssRNA positive-strand viruses, no DNA stage;Picornavirales;Picornaviridae;Enterovirus;unclassified Enterovirus;Human enterovirus
Erbovirus A	0	0	8e-06	0	0	0	0	1e-05	0	0	0	0	0	8e-06	0	0	0	0	0	0	0	0	0	0	0	0	0	0	0	0	Viruses;ssRNA viruses;ssRNA positive-strand viruses, no DNA stage;Picornavirales;Picornaviridae;Erbovirus;Erbovirus A
Hepatovirus A	0	0	0	0	0	0	0	0	0	7e-06	0	0	0	0	0	0	0	0	0	0	0	0	0	0	0	0	0	0	0	0	Viruses;ssRNA viruses;ssRNA positive-strand viruses, no DNA stage;Picornavirales;Picornaviridae;Hepatovirus;Hepatovirus A
Aichivirus C	0	0	0	0	0	0	0	0	0	0	0	0	0	0	0	0	0	0	0	0	0	0	0	0	0	4e-05	0	0	0	0	Viruses;ssRNA viruses;ssRNA positive-strand viruses, no DNA stage;Picornavirales;Picornaviridae;Kobuvirus;Aichivirus C
Kobuvirus 05VZ	0	0	0	0	0	0	0	0	0	2.2e-05	0	0	0	0	0	0	0	0	0	0	0	0	0	0	1.1e-05	0	0	0	0	0	Viruses;ssRNA viruses;ssRNA positive-strand viruses, no DNA stage;Picornavirales;Picornaviridae;Kobuvirus;unclassified Kobuvirus;Kobuvirus 05VZ
Goose megrivirus	0	0	0	0	0	0	0	0	0	0	0	0	0	0	0	0	0	0	0	0	0	0	8e-06	0	0	0	0	0	0	0	Viruses;ssRNA viruses;ssRNA positive-strand viruses, no DNA stage;Picornavirales;Picornaviridae;Megrivirus;unclassified Megrivirus;Goose megrivirus
Rosavirus C	1.7e-05	0	0	0	0	0	0	0	0	0	0	0	0	0	0	0	0	0	0	0	0	0	0	0	0	0	0	0	0	0	Viruses;ssRNA viruses;ssRNA positive-strand viruses, no DNA stage;Picornavirales;Picornaviridae;Rosavirus;unclassified Rosavirus;Rosavirus C
Salivirus A	0	0	8e-06	0	0	0	0	0	0	0	0	0	0	0	0	0	0	0	0	0	0	0	0	0	0	0	0	0	0	0	Viruses;ssRNA viruses;ssRNA positive-strand viruses, no DNA stage;Picornavirales;Picornaviridae;Salivirus;Salivirus A
Salivirus NG-11E	0	0	0	0	0	0	0	0	0	0	0	0	9e-06	0	0	0	0	0	0	0	0	0	0	0	0	0	0	0	0	0	Viruses;ssRNA viruses;ssRNA positive-strand viruses, no DNA stage;Picornavirales;Picornaviridae;Salivirus;unclassified Salivirus;Salivirus NG-11E
Chicken sicinivirus JSY	0	0	0	0	0	0	0	0	0	0	0	0	0	0	0	0	0	0	0	0	0	0	1.6e-05	0	0	1e-05	0	0	0	0	Viruses;ssRNA viruses;ssRNA positive-strand viruses, no DNA stage;Picornavirales;Picornaviridae;Sicinivirus;unclassified Sicinivirus;Chicken sicinivirus JSY
Teschovirus A	0	0	0	0	0	0	3e-05	2.1e-05	0	0	0	0	0	0	0	0	0	0	0	0	0	0	0	0	0	0	1.1e-05	0	0	0	Viruses;ssRNA viruses;ssRNA positive-strand viruses, no DNA stage;Picornavirales;Picornaviridae;Teschovirus;Teschovirus A
Chicken picornavirus 1	0	0	0	0	0	0	0	0	0	0	0	0	0	0	0	0	0	0	1e-05	0	0	0	0	0	0	0	0	6e-06	0	0	Viruses;ssRNA viruses;ssRNA positive-strand viruses, no DNA stage;Picornavirales;Picornaviridae;unclassified Picornaviridae;Chicken picornavirus 1
Phacovirus Pf-CHK1/PhV	8e-06	0	0	0	0	0	0	0	2.7e-05	0	0	0	0	0	0	0	0	0	0	0	0	0	0	1e-05	0	0	0	6e-06	1e-05	1e-05	Viruses;ssRNA viruses;ssRNA positive-strand viruses, no DNA stage;Picornavirales;Picornaviridae;unclassified Picornaviridae;Phacovirus Pf-CHK1/PhV
Picornavirus chicken/CHK1/USA/2010	0	0	0	0	0	0	0	0	0	0	0	0	0	0	0	0	0	1.6e-05	0	0	0	8e-06	0	0	0	0	0	0	0	0	Viruses;ssRNA viruses;ssRNA positive-strand viruses, no DNA stage;Picornavirales;Picornaviridae;unclassified Picornaviridae;Picornavirus chicken/CHK1/USA/2010
Bean pod mottle virus	0	0	0	0	0	0	0	1e-05	0	0	0	0	0	0	0	0	0	0	0	0	0	0	0	0	0	0	0	0	0	0	Viruses;ssRNA viruses;ssRNA positive-strand viruses, no DNA stage;Picornavirales;Secoviridae;Comovirinae;Comovirus;Bean pod mottle virus
Cowpea severe mosaic virus	0	0	0	0	0	0	0	0	0	0	0	0	0	0	8e-06	0	0	0	0	0	0	0	0	0	0	0	0	0	0	0	Viruses;ssRNA viruses;ssRNA positive-strand viruses, no DNA stage;Picornavirales;Secoviridae;Comovirinae;Comovirus;Cowpea severe mosaic virus
Gentian mosaic virus	0	0	1.5e-05	0	0	0	0	0	0	0	1.9e-05	0	0	0	0	0	0	0	0	0	0	0	0	0	0	0	0	0	0	0	Viruses;ssRNA viruses;ssRNA positive-strand viruses, no DNA stage;Picornavirales;Secoviridae;Comovirinae;Fabavirus;Gentian mosaic virus
Grapevine fabavirus	0	0	0	0	0	0	0	0	0	0	0	0	0	0	0	7.1e-05	0	0	0	0	0	0	0	0	0	0	0	0	0	0	Viruses;ssRNA viruses;ssRNA positive-strand viruses, no DNA stage;Picornavirales;Secoviridae;Comovirinae;Fabavirus;unclassified Fabavirus;Grapevine fabavirus
Prunus virus F	0	0	0	0	9e-06	7e-06	0	0	0	0	0	0	0	0	8e-06	0	0	8e-06	1e-05	8e-06	8e-06	0	0	0	1.1e-05	0	0	0	0	0	Viruses;ssRNA viruses;ssRNA positive-strand viruses, no DNA stage;Picornavirales;Secoviridae;Comovirinae;Fabavirus;unclassified Fabavirus;Prunus virus F
Arabis mosaic virus	1.7e-05	0	0	0	0	0	0	0	0	0	0	0	0	0	0	9e-06	0	0	0	0	1.7e-05	0	0	0	0	1e-05	0	0	0	1e-05	Viruses;ssRNA viruses;ssRNA positive-strand viruses, no DNA stage;Picornavirales;Secoviridae;Comovirinae;Nepovirus;Arabis mosaic virus
Cherry leaf roll virus	0	0	0	0	0	0	0	0	0	5.9e-05	0	0	0	0	0	0	0	0	0	0	0	0	0	0	0	0	0	0	0	0	Viruses;ssRNA viruses;ssRNA positive-strand viruses, no DNA stage;Picornavirales;Secoviridae;Comovirinae;Nepovirus;Cherry leaf roll virus
Grapevine fanleaf virus	0	0	8e-06	0	0	0	0	0	0	0	0	0	0	0	0	0	0	0	0	0	0	0	0	0	0	0	0	0	0	0	Viruses;ssRNA viruses;ssRNA positive-strand viruses, no DNA stage;Picornavirales;Secoviridae;Comovirinae;Nepovirus;Grapevine fanleaf virus
Peach rosette mosaic virus	8e-06	0	0	7e-06	0	7e-06	0	0	0	0	0	8e-06	0	0	0	0	0	0	0	0	0	0	0	0	0	0	0	0	0	0	Viruses;ssRNA viruses;ssRNA positive-strand viruses, no DNA stage;Picornavirales;Secoviridae;Comovirinae;Nepovirus;Peach rosette mosaic virus
Potato black ringspot virus	0	0	0	0	0	0	0	0	0	0	0	0	0	0	0	0	0	0	0	0	8e-06	0	0	0	0	0	0	0	0	0	Viruses;ssRNA viruses;ssRNA positive-strand viruses, no DNA stage;Picornavirales;Secoviridae;Comovirinae;Nepovirus;Potato black ringspot virus
Carrot torradovirus 1	0	0	0	0	0	0	0	0	0	0	0	0	0	0	0	0	0	0	0	0	1.7e-05	0	8e-06	2e-05	3.4e-05	0	0	6e-06	1e-05	0	Viruses;ssRNA viruses;ssRNA positive-strand viruses, no DNA stage;Picornavirales;Secoviridae;Torradovirus;Carrot torradovirus 1
Motherwort yellow mottle virus	0	0	1.5e-05	0	0	0	1e-05	0	0	0	0	0	9.2e-05	0	8e-06	0	0	0	0	3.3e-05	0	1.6e-05	0	0	2.3e-05	0	2.2e-05	1.2e-05	0	0	Viruses;ssRNA viruses;ssRNA positive-strand viruses, no DNA stage;Picornavirales;Secoviridae;Torradovirus;Motherwort yellow mottle virus
Squash chlorotic leaf spot virus	0	0	0	0	0	0	0	0	0	0	0	0	0	0	0	0	0	0	0	0	0	0	0	0	0	0	0	6e-06	0	0	Viruses;ssRNA viruses;ssRNA positive-strand viruses, no DNA stage;Picornavirales;Secoviridae;Torradovirus;Squash chlorotic leaf spot virus
Tomato marchitez virus	0.001329	0.001462	0.001317	0.001083	0.002343	0.001556	0.001778	0.002302	0.001889	0.001199	0.001826	0.00134	0.002025	0.000824	0.001275	0.001669	0.001343	0.001706	0.001202	0.001556	0.001151	0.001103	0.001098	0.000862	0.001002	0.00258	0.002356	0.002122	0.001654	0.001648	Viruses;ssRNA viruses;ssRNA positive-strand viruses, no DNA stage;Picornavirales;Secoviridae;Torradovirus;Tomato marchitez virus
Bellflower vein chlorosis virus	0	0	0	0	0	0	0	0	0	0	0	0	0	0	0	0	0	0	0	0	0	0	0	0	0	0	1.1e-05	6e-06	0	0	Viruses;ssRNA viruses;ssRNA positive-strand viruses, no DNA stage;Picornavirales;Secoviridae;Waikavirus;unclassified Waikavirus;Bellflower vein chlorosis virus
Black raspberry necrosis virus	0	0	0	7e-06	0	3.3e-05	0	0	0	0	0	0	0	0	0	0	0	0	0	0	0	0	0	0	0	0	0	6e-06	0	0	Viruses;ssRNA viruses;ssRNA positive-strand viruses, no DNA stage;Picornavirales;Secoviridae;unassigned Secoviridae;Black raspberry necrosis virus
Antarctic picorna-like virus 4	0	0	0	0	0	0	0	0	0	0	0	0	0	0	0	0	0	0	0	0	0	8e-06	0	0	0	0	0	0	0	0	Viruses;ssRNA viruses;ssRNA positive-strand viruses, no DNA stage;Picornavirales;environmental samples;Antarctic picorna-like virus 4
Biomphalaria virus 1	0	0	0	0	0	0	0	0	0	0	0	0	9e-06	0	0	0	0	0	0	0	0	0	0	0	0	0	0	0	0	0	Viruses;ssRNA viruses;ssRNA positive-strand viruses, no DNA stage;Picornavirales;unclassified Picornavirales;Biomphalaria virus 1
Picornavirales Bu-3	0	0	0	0	0	0	0	0	0	0	0	0	0	0	0	0	0	0	0	0	0	0	0	0	0	0	0	0	0	1e-05	Viruses;ssRNA viruses;ssRNA positive-strand viruses, no DNA stage;Picornavirales;unclassified Picornavirales;Picornavirales Bu-3
Picornavirales N_OV_137	0	0	0	0	0	0	0	2.1e-05	0	0	0	0	0	0	0	0	0	0	0	0	0	0	0	2e-05	0	0	0	0	0	0	Viruses;ssRNA viruses;ssRNA positive-strand viruses, no DNA stage;Picornavirales;unclassified Picornavirales;Picornavirales N_OV_137
Picornavirales Q_sR_OV_041	0	0	0	0	9e-06	0	0	0	0	0	0	0	0	0	0	0	0	0	0	0	0	0	0	0	0	0	0	0	0	0	Viruses;ssRNA viruses;ssRNA positive-strand viruses, no DNA stage;Picornavirales;unclassified Picornavirales;Picornavirales Q_sR_OV_041
Cassava brown streak virus	3.3e-05	8e-06	8e-06	2.9e-05	9e-06	8.7e-05	3e-05	2.1e-05	8e-05	5.9e-05	5.6e-05	3.1e-05	6.5e-05	3.2e-05	7.1e-05	9e-06	6.5e-05	2.5e-05	1e-05	0.000122	3.4e-05	2.4e-05	0	2e-05	2.3e-05	2e-05	3.3e-05	1.2e-05	3.9e-05	0	Viruses;ssRNA viruses;ssRNA positive-strand viruses, no DNA stage;Potyviridae;Ipomovirus;Cassava brown streak virus
Squash vein yellowing virus	0	0	0	0	0	0	0	0	0	0	0	0	0	0	0	0	0	0	0	0	0	0	0	0	1.1e-05	0	0	0	0	0	Viruses;ssRNA viruses;ssRNA positive-strand viruses, no DNA stage;Potyviridae;Ipomovirus;Squash vein yellowing virus
Sweet potato mild mottle virus	0	0	0	0	0	0	0	0	0	0	0	0	0	0	0	0	0	0	0	0	0	0	0	0	0	1e-05	0	0	0	0	Viruses;ssRNA viruses;ssRNA positive-strand viruses, no DNA stage;Potyviridae;Ipomovirus;Sweet potato mild mottle virus
Ugandan cassava brown streak virus	0	0	0	0	0	0	0	0	0	0	0	0	0	0	0	0	0	0	1e-05	0	0	0	0	0	0	0	0	0	0	0	Viruses;ssRNA viruses;ssRNA positive-strand viruses, no DNA stage;Potyviridae;Ipomovirus;Ugandan cassava brown streak virus
Narcissus latent virus	0	0	8e-06	0	0	0	0	0	0	0	0	0	0	0	0	0	0	0	0	0	0	0	0	0	0	0	0	0	0	0	Viruses;ssRNA viruses;ssRNA positive-strand viruses, no DNA stage;Potyviridae;Macluravirus;Narcissus latent virus
Sugarcane streak mosaic virus	0	0	0	0	0	7e-06	0	0	0	0	0	0	0	0	0	0	0	0	0	0	0	0	0	0	0	0	0	0	0	0	Viruses;ssRNA viruses;ssRNA positive-strand viruses, no DNA stage;Potyviridae;Poacevirus;Sugarcane streak mosaic virus
Basella rugose mosaic virus	0	0	0	0	0	0	0	0	0	0	0	0	0	0	8e-06	0	0	0	0	0	0	0	0	0	0	0	0	0	0	0	Viruses;ssRNA viruses;ssRNA positive-strand viruses, no DNA stage;Potyviridae;Potyvirus;Basella rugose mosaic virus
Bean common mosaic virus	0	0	0	0	0	0	0	0	0	7e-06	0	0	0	0	0	0	0	0	0	0	0	0	0	0	0	0	0	0	0	0	Viruses;ssRNA viruses;ssRNA positive-strand viruses, no DNA stage;Potyviridae;Potyvirus;Bean common mosaic virus
Bean yellow mosaic virus	0	1.7e-05	0	0	0	0	0	0	0	0	0	6.2e-05	0	0	0	0	0	0	0	0	0	0	0	0	0	0	0	0	0	0	Viruses;ssRNA viruses;ssRNA positive-strand viruses, no DNA stage;Potyviridae;Potyvirus;Bean yellow mosaic virus
Calanthe mild mosaic virus	0	0	0	0	0	0	0	0	0	0	0	0	0	0	0	0	0	0	0	0	0	0	0	0	0	0	0	0	1e-05	0	Viruses;ssRNA viruses;ssRNA positive-strand viruses, no DNA stage;Potyviridae;Potyvirus;Calanthe mild mosaic virus
Carnation vein mottle virus	0	0	0	0	0	0	0	0	0	0	0	0	0	0	0	0	0.000114	0	0	0	0	0	0	0	0	0	0	0	0	0	Viruses;ssRNA viruses;ssRNA positive-strand viruses, no DNA stage;Potyviridae;Potyvirus;Carnation vein mottle virus
East Asian Passiflora virus	0	0	0	7e-06	2.7e-05	0	0	0	1.8e-05	1.5e-05	1.9e-05	5.5e-05	1.8e-05	0	0	0	0	0	1.9e-05	0	0	0	8e-06	0	0	2e-05	0	0	0	1e-05	Viruses;ssRNA viruses;ssRNA positive-strand viruses, no DNA stage;Potyviridae;Potyvirus;East Asian Passiflora virus
Iris mild mosaic virus	0	0	0	0	0	0	0	0	0	0	0	0	0	0	0	0	7.3e-05	0	0	0	0	0	0	0	0	0	0	0	0	0	Viruses;ssRNA viruses;ssRNA positive-strand viruses, no DNA stage;Potyviridae;Potyvirus;Iris mild mosaic virus
Konjac mosaic virus	0	0	0	0	0	0	4e-05	0	9e-06	0	0	0	0	0	0	0	0	0	0	0	0	0	0	0	0	0	0	0	0	0	Viruses;ssRNA viruses;ssRNA positive-strand viruses, no DNA stage;Potyviridae;Potyvirus;Konjac mosaic virus
Leek yellow stripe virus	0	8e-06	0	0	0	0	0	0	0	0	0	0	0	1.6e-05	0	0	0	0	0	0	0	8e-06	0	0	0	0	0	0	0	0	Viruses;ssRNA viruses;ssRNA positive-strand viruses, no DNA stage;Potyviridae;Potyvirus;Leek yellow stripe virus
Moroccan watermelon mosaic virus	0	0	0	0	9e-06	0	0	0	0	0	0	0	0	0	0	0	0	0	0	0	0	0	0	0	0	0	0	0	0	0	Viruses;ssRNA viruses;ssRNA positive-strand viruses, no DNA stage;Potyviridae;Potyvirus;Moroccan watermelon mosaic virus
Narcissus yellow stripe virus	0	0	0	0	0	0	0	0	0	0	0	0	0	0	0	0	0	0	0	0	0	0	8e-06	0	0	0	0	0	0	0	Viruses;ssRNA viruses;ssRNA positive-strand viruses, no DNA stage;Potyviridae;Potyvirus;Narcissus yellow stripe virus
Papaya ringspot virus	8e-06	0	0	0	0	0	0	0	0	0	0	0	0	0	0	0	0	0	0	0	0	0	0	0	0	0	0	6e-06	0	0	Viruses;ssRNA viruses;ssRNA positive-strand viruses, no DNA stage;Potyviridae;Potyvirus;Papaya ringspot virus
Pepper mottle virus	0	0	0	0	0	0	0	0	0	0	0	8e-06	0	0	0	0	0	0	0	0	0	0	0	0	0	0	0	0	0	0	Viruses;ssRNA viruses;ssRNA positive-strand viruses, no DNA stage;Potyviridae;Potyvirus;Pepper mottle virus
Plum pox virus	0	0	0	0	9e-06	0	1e-05	0	3.5e-05	7.4e-05	0	0	0	0	0	1.8e-05	3.3e-05	8e-06	4.8e-05	1.6e-05	0	8e-06	0	0	0	6.1e-05	0	2.4e-05	2e-05	4e-05	Viruses;ssRNA viruses;ssRNA positive-strand viruses, no DNA stage;Potyviridae;Potyvirus;Plum pox virus
Potato virus Y	0	0	0	0	0	0	0	0	0	0	0	0	0	0	0	0	0	0	0	0	8e-06	0	8e-06	0	0	0	0	0	0	0	Viruses;ssRNA viruses;ssRNA positive-strand viruses, no DNA stage;Potyviridae;Potyvirus;Potato virus Y
Rhopalanthe virus Y	0	0	0	0	0	0	0	0	0	0	0	0	0	0	0	0	8e-06	0	0	0	0	0	0	0	0	0	0	0	0	0	Viruses;ssRNA viruses;ssRNA positive-strand viruses, no DNA stage;Potyviridae;Potyvirus;Rhopalanthe virus Y
Soybean mosaic virus	0	0	0	0	0	0	0	1e-05	0	0	0	0	0	0	0	0	0	0	0	0	0	0	8e-06	0	0	0	0	0	0	0	Viruses;ssRNA viruses;ssRNA positive-strand viruses, no DNA stage;Potyviridae;Potyvirus;Soybean mosaic virus
Sugarcane mosaic virus	0	1.7e-05	0	0	4.5e-05	1.3e-05	0	0.000207	0	0	9e-06	1.6e-05	0	0	0	0	0	1.6e-05	0	0	0.000152	0.000397	1.6e-05	0.000411	0.000574	0	2.2e-05	3e-05	2e-05	1e-05	Viruses;ssRNA viruses;ssRNA positive-strand viruses, no DNA stage;Potyviridae;Potyvirus;Sugarcane mosaic virus
Sweet potato feathery mottle virus	0	8e-06	0	0	0	0	0	0	0	0	0	0	0	0	0	0	0	0	0	0	0	0	0	0	0	0	0	0	0	0	Viruses;ssRNA viruses;ssRNA positive-strand viruses, no DNA stage;Potyviridae;Potyvirus;Sweet potato feathery mottle virus
Sweet potato latent virus	0	0	0	0	0	0	0	0	9e-06	0	0	0	0	0	0	0	0	0	0	0	0	0	0	0	0	0	0	0	0	0	Viruses;ssRNA viruses;ssRNA positive-strand viruses, no DNA stage;Potyviridae;Potyvirus;Sweet potato latent virus
Sweet potato virus G	3.3e-05	0	0	0	0	0	0	0	0	0	0	0	0	0	0	0	0	0	0	0	0	0	0	0	0	0	0	0	0	0	Viruses;ssRNA viruses;ssRNA positive-strand viruses, no DNA stage;Potyviridae;Potyvirus;Sweet potato virus G
Turnip mosaic virus	0	0	0	0	0	0	0	0	0	0	0	0	0	0	0	0	0	0	0	1.6e-05	0	0	0	0	0	0	2.2e-05	0	0	0	Viruses;ssRNA viruses;ssRNA positive-strand viruses, no DNA stage;Potyviridae;Potyvirus;Turnip mosaic virus
Watermelon mosaic virus	0	0	0	0	0	0	0	0	0	0	0	0	0	0	0	0	0	0	0	0	0	0	8e-06	0	0	0	0	0	0	0	Viruses;ssRNA viruses;ssRNA positive-strand viruses, no DNA stage;Potyviridae;Potyvirus;Watermelon mosaic virus
Yam mosaic virus	0	0	0	0	0	0	0	0	0	0	0	0	0	0	0	0	0	0	0	0	0	0	0	0	0	0	0	1.8e-05	0	0	Viruses;ssRNA viruses;ssRNA positive-strand viruses, no DNA stage;Potyviridae;Potyvirus;Yam mosaic virus
Wheat eqlid mosaic virus	8e-06	0	0	2.9e-05	9e-06	0	2e-05	0	1.8e-05	0	0	2.3e-05	1.8e-05	0	0	0	6.5e-05	0	1e-05	0	0	8e-06	0	0	0	1e-05	0	1.8e-05	2e-05	2e-05	Viruses;ssRNA viruses;ssRNA positive-strand viruses, no DNA stage;Potyviridae;Tritimovirus;Wheat eqlid mosaic virus
Brugmansia mosaic virus	0	0	0	0	0	0	0	1e-05	0	0	0	0	0	0	0	0	0	0	0	0	0	0	0	0	0	0	0	0	0	0	Viruses;ssRNA viruses;ssRNA positive-strand viruses, no DNA stage;Potyviridae;unclassified Potyviridae;Brugmansia mosaic virus
Zucchini shoestring virus	0	0	0	0	0	0	0	0	0	0	0	0	0	0	0	0	0	0	1e-05	0	0	0	0	1e-05	1.1e-05	0	0	0	0	0	Viruses;ssRNA viruses;ssRNA positive-strand viruses, no DNA stage;Potyviridae;unclassified Potyviridae;Zucchini shoestring virus
Imperata yellow mottle virus	0	0	0	0	0	0	0	0	0	0	0	0	0	0	0	0	0	0	0	0	0	0	0	0	0	0	0	0	0	1e-05	Viruses;ssRNA viruses;ssRNA positive-strand viruses, no DNA stage;Sobemovirus;Imperata yellow mottle virus
Subterranean clover mottle virus	0	0	0	0	0	0	0	0	0	0	0	0	9e-06	0	0	0	0	0	0	0	0	0	0	0	0	0	0	0	0	0	Viruses;ssRNA viruses;ssRNA positive-strand viruses, no DNA stage;Sobemovirus;Subterranean clover mottle virus
Cymbidium chlorotic mosaic virus	0	0	0	0	0	0	0	0	9e-06	0	0	0	0	0	0	0	0	0	0	0	0	0	0	0	0	0	0	0	0	0	Viruses;ssRNA viruses;ssRNA positive-strand viruses, no DNA stage;Sobemovirus;unclassified Sobemovirus;Cymbidium chlorotic mosaic virus
Rottboellia yellow mottle virus	0	0	0	0	0	0	0	0	0	0	0	0	0	0	0	0	0	0	0	0	0	0	0	0	0	1e-05	0	0	0	0	Viruses;ssRNA viruses;ssRNA positive-strand viruses, no DNA stage;Sobemovirus;unclassified Sobemovirus;Rottboellia yellow mottle virus
Eastern equine encephalitis virus	0	0	8e-06	0	0	0	0	0	0	0	0	0	0	0	0	0	0	0	0	0	0	0	0	0	0	1e-05	0	1.2e-05	0	0	Viruses;ssRNA viruses;ssRNA positive-strand viruses, no DNA stage;Togaviridae;Alphavirus;EEEV complex;Eastern equine encephalitis virus
Bebaru virus	8e-06	0	0	0	0	0	0	0	0	0	0	0	0	0	0	0	0	0	0	0	0	0	0	0	0	0	0	0	0	0	Viruses;ssRNA viruses;ssRNA positive-strand viruses, no DNA stage;Togaviridae;Alphavirus;SFV complex;Bebaru virus
Getah virus	0	0	0	0	0	0	0	0	0	0	0	0	0	0	0	0	0	0	0	0	0	0	0	0	0	0	0	0	0	2e-05	Viruses;ssRNA viruses;ssRNA positive-strand viruses, no DNA stage;Togaviridae;Alphavirus;SFV complex;Getah virus
Semliki Forest virus	0	8e-06	0	0	0	0	0	0	0	0	0	0	0	3.2e-05	8e-06	9e-06	0	0	0	0	0	0	0	0	3.4e-05	0	0	0	0	0	Viruses;ssRNA viruses;ssRNA positive-strand viruses, no DNA stage;Togaviridae;Alphavirus;SFV complex;Semliki Forest virus
Salmon pancreas disease virus	0	0	0	0	0	0	0	0	0	0	0	0	0	0	0	0	0	0	1e-05	0	8e-06	0	0	0	0	0	0	0	0	0	Viruses;ssRNA viruses;ssRNA positive-strand viruses, no DNA stage;Togaviridae;Alphavirus;Salmon pancreas disease virus
Pixuna virus	0	0	0	0	0	0	0	0	0	0	0	0	0	0	8e-06	0	0	0	0	0	0	0	0	0	0	0	0	0	0	0	Viruses;ssRNA viruses;ssRNA positive-strand viruses, no DNA stage;Togaviridae;Alphavirus;VEEV complex;Pixuna virus
Venezuelan equine encephalitis virus	0	0	8e-06	0	0	0	1e-05	1e-05	0	0	0	0	9e-06	0	1.6e-05	0	0	0	0	0	8e-06	0	0	0	0	0	0	0	0	0	Viruses;ssRNA viruses;ssRNA positive-strand viruses, no DNA stage;Togaviridae;Alphavirus;VEEV complex;Venezuelan equine encephalitis virus
Sindbis virus	0	0	0	0	0	0	0	0	0	0	0	0	0	0	0	0	0	0	0	0	0	0	0	0	0	1e-05	0	0	0	0	Viruses;ssRNA viruses;ssRNA positive-strand viruses, no DNA stage;Togaviridae;Alphavirus;WEEV complex;Sindbis virus
Tai Forest alphavirus	0	0	0	0	0	0	0	1e-05	0	0	9e-06	0	0	0	0	0	0	0	0	0	0	0	0	0	0	0	0	0	0	0	Viruses;ssRNA viruses;ssRNA positive-strand viruses, no DNA stage;Togaviridae;Alphavirus;unclassified Alphavirus;Tai Forest alphavirus
Rubella virus	0	0	1.5e-05	1.5e-05	0	0	1e-05	1e-05	9e-06	1.5e-05	1.9e-05	1.6e-05	9e-06	0	8e-06	1.8e-05	0	1.6e-05	0	1.6e-05	3.4e-05	1.6e-05	1.6e-05	2e-05	1.1e-05	0	0	0	0	0	Viruses;ssRNA viruses;ssRNA positive-strand viruses, no DNA stage;Togaviridae;Rubivirus;Rubella virus
Carnation ringspot virus	0	0	0	0	0	7e-06	0	0	0	7e-06	0	0	0	0	8e-06	0	0	0	0	0	1.7e-05	0	0	0	0	0	0	0	0	0	Viruses;ssRNA viruses;ssRNA positive-strand viruses, no DNA stage;Tombusviridae;Dianthovirus;Carnation ringspot virus
Maize chlorotic mottle virus	0	8e-06	2.3e-05	7e-06	2.7e-05	7e-06	0	1e-05	9e-06	0	9e-06	0	9e-06	0	0	0	0	8e-06	1e-05	8e-06	0	0	0	0	0	0	0	0	0	0	Viruses;ssRNA viruses;ssRNA positive-strand viruses, no DNA stage;Tombusviridae;Machlomovirus;Maize chlorotic mottle virus
Carrot mottle virus	0	0	0	0	0	0	0	0	0	0	0	0	0	0	0	0	0	0	0	0	0	0	0	0	0	0	0	0	0	2e-05	Viruses;ssRNA viruses;ssRNA positive-strand viruses, no DNA stage;Tombusviridae;Umbravirus;Carrot mottle virus
Maize necrotic streak virus	0	0	0	0	0	0	0	0	0	0	0	0	9e-06	0	0	0	0	0	0	0	0	0	0	0	0	0	0	0	0	0	Viruses;ssRNA viruses;ssRNA positive-strand viruses, no DNA stage;Tombusviridae;Zeavirus;Maize necrotic streak virus
Garlic virus D	0	0	0	7e-06	0	0	0	1e-05	0	0	0	0	0	0	0	0	0	0	0	0	0	0	0	1e-05	0	0	0	0	0	0	Viruses;ssRNA viruses;ssRNA positive-strand viruses, no DNA stage;Tymovirales;Alphaflexiviridae;Allexivirus;Garlic virus D
Lagenaria mild mosaic virus	0	8e-06	0	0	0	0	0	0	0	0	0	0	0	0	0	0	0	0	0	0	0	0	0	0	0	0	0	0	0	0	Viruses;ssRNA viruses;ssRNA positive-strand viruses, no DNA stage;Tymovirales;Alphaflexiviridae;Potexvirus;Lagenaria mild mosaic virus
Lily virus X	0	0	0	0	0	0	0	0	0	0	0	0	0	0	0	3.6e-05	0	0	0	0	0	0	0	0	0	0	0	0	0	0	Viruses;ssRNA viruses;ssRNA positive-strand viruses, no DNA stage;Tymovirales;Alphaflexiviridae;Potexvirus;Lily virus X
Mint virus X	0	0	8e-06	0	0	0	0	0	0	0	0	0	0	0	8e-06	0	0	0	0	0	0	8e-06	0	0	1.1e-05	0	0	6e-06	0	0	Viruses;ssRNA viruses;ssRNA positive-strand viruses, no DNA stage;Tymovirales;Alphaflexiviridae;Potexvirus;Mint virus X
Papaya mosaic virus	0	0	0	0	0	0	0	0	0	0	0	8e-06	0	0	0	0	0	0	0	0	0	0	0	0	0	0	0	0	0	0	Viruses;ssRNA viruses;ssRNA positive-strand viruses, no DNA stage;Tymovirales;Alphaflexiviridae;Potexvirus;Papaya mosaic virus
Plantago asiatica mosaic virus	0	0	0	0	0	0	0	0	0	7e-06	0	0	0	0	0	0	0	0	0	0	0	8e-06	0	0	0	0	0	0	0	0	Viruses;ssRNA viruses;ssRNA positive-strand viruses, no DNA stage;Tymovirales;Alphaflexiviridae;Potexvirus;Plantago asiatica mosaic virus
Potato aucuba mosaic virus	0	0	0	0	0	0	5.9e-05	0	0	0	0	0	0	0	0	0	0	0	0	0	0	0	0	0	0	0	0	0	0	0	Viruses;ssRNA viruses;ssRNA positive-strand viruses, no DNA stage;Tymovirales;Alphaflexiviridae;Potexvirus;Potato aucuba mosaic virus
Arachis pintoi virus	0	0	0	0	0	0	0	0	0	0	0	0	0	8e-06	0	0	0	0	0	0	0	0	0	0	0	0	0	0	0	0	Viruses;ssRNA viruses;ssRNA positive-strand viruses, no DNA stage;Tymovirales;Alphaflexiviridae;unclassified Alphaflexiviridae;Arachis pintoi virus
Blackberry virus E	0	0	0	0	0	0	0	0	0	0	0	0	0	0	0	0	0	0	0	0	0	0	0	0	1.1e-05	0	0	0	0	0	Viruses;ssRNA viruses;ssRNA positive-strand viruses, no DNA stage;Tymovirales;Alphaflexiviridae;unclassified Alphaflexiviridae;Blackberry virus E
Escobaria virus	0	0	8e-06	0	0	0	0	0	0	0	9e-06	0	0	0	0	0	0	0	0	0	0	0	0	0	0	2e-05	0	0	0	0	Viruses;ssRNA viruses;ssRNA positive-strand viruses, no DNA stage;Tymovirales;Alphaflexiviridae;unclassified Alphaflexiviridae;Escobaria virus
Chrysanthemum virus B	0	0	0	0	0	0	0	0	0	0	0	0	0	0	0	0	0	8e-06	0	8e-06	0	0	0	1e-05	0	2e-05	0	0	0	0	Viruses;ssRNA viruses;ssRNA positive-strand viruses, no DNA stage;Tymovirales;Betaflexiviridae;Quinvirinae;Carlavirus;Chrysanthemum virus B
Cowpea mild mottle virus	0	0	0	0	0	0	0	0	0	1.5e-05	0	0	0	0	0	9e-06	8e-06	0	0	0	0	0	0	0	0	0	0	0	0	0	Viruses;ssRNA viruses;ssRNA positive-strand viruses, no DNA stage;Tymovirales;Betaflexiviridae;Quinvirinae;Carlavirus;Cowpea mild mottle virus
Garlic common latent virus	8e-06	0	0	0	0	1.3e-05	3e-05	0	0	5.9e-05	4.7e-05	0	9e-06	0	2.4e-05	0	0	1.6e-05	1e-05	0	0	8e-06	1.6e-05	0	0	3e-05	0	0	0	1e-05	Viruses;ssRNA viruses;ssRNA positive-strand viruses, no DNA stage;Tymovirales;Betaflexiviridae;Quinvirinae;Carlavirus;Garlic common latent virus
Helleborus net necrosis virus	0	1.7e-05	0	0	0	0	0	0	9e-06	0	9e-06	0	0	0	0	0	0	0	0	0	0	0	0	0	0	1e-05	1.1e-05	0	0	0	Viruses;ssRNA viruses;ssRNA positive-strand viruses, no DNA stage;Tymovirales;Betaflexiviridae;Quinvirinae;Carlavirus;Helleborus net necrosis virus
Mirabilis jalapa mottle virus	8e-06	0	0	0	0	0	0	0	0	0	0	0	0	0	0	0	0	0	0	0	0	0	0	0	0	0	0	0	0	0	Viruses;ssRNA viruses;ssRNA positive-strand viruses, no DNA stage;Tymovirales;Betaflexiviridae;Quinvirinae;Carlavirus;Mirabilis jalapa mottle virus
Pea streak virus	0	0	0	0	0	0	0	0	0	0	0	0	0	0	0	0	0	0	0	0	0	0	8e-06	0	0	0	0	0	0	0	Viruses;ssRNA viruses;ssRNA positive-strand viruses, no DNA stage;Tymovirales;Betaflexiviridae;Quinvirinae;Carlavirus;Pea streak virus
Phlox Virus B	0	0	0	0	0	0	0	0	0	0	0	0	0	0	0	0	0	0	0	0	0	0	8e-06	0	0	0	0	0	0	0	Viruses;ssRNA viruses;ssRNA positive-strand viruses, no DNA stage;Tymovirales;Betaflexiviridae;Quinvirinae;Carlavirus;Phlox Virus B
Potato virus H	0	0	0	0	9e-06	0	0	0	0	0	0	0	0	0	0	0	0	0	0	0	0	0	0	0	0	0	0	0	0	0	Viruses;ssRNA viruses;ssRNA positive-strand viruses, no DNA stage;Tymovirales;Betaflexiviridae;Quinvirinae;Carlavirus;Potato virus H
Potato virus M	0	2.5e-05	0	2.2e-05	9e-06	0	0	4.1e-05	1.8e-05	3e-05	3.8e-05	0	2.8e-05	0	4e-05	9e-06	5.7e-05	0	1e-05	2.4e-05	1.7e-05	0	8e-06	1e-05	1.1e-05	0	0	4.9e-05	2e-05	0	Viruses;ssRNA viruses;ssRNA positive-strand viruses, no DNA stage;Tymovirales;Betaflexiviridae;Quinvirinae;Carlavirus;Potato virus M
Potato virus S	0	0	0	0	0	0	0	0	0	0	0	0	0	0	0	0	0	0	0	0	0	0	0	0	0	1e-05	0	6e-06	0	0	Viruses;ssRNA viruses;ssRNA positive-strand viruses, no DNA stage;Tymovirales;Betaflexiviridae;Quinvirinae;Carlavirus;Potato virus S
Red clover vein mosaic virus	0	0	0	0	0	0	0	0	0	0	0	0	0	0	0	0	0	0	0	0	0	0	0	0	1.1e-05	0	0	0	0	0	Viruses;ssRNA viruses;ssRNA positive-strand viruses, no DNA stage;Tymovirales;Betaflexiviridae;Quinvirinae;Carlavirus;Red clover vein mosaic virus
Sweet potato chlorotic fleck virus	0.000249	0.000324	0.000208	0.000302	0.000303	0.00018	0.000464	0.000591	0.000319	0.000348	0.00032	0.000475	0.000555	0.000272	0.00042	0.000275	0.000854	0.000412	0.000252	0.000253	0.000398	0.000373	0.000401	0.000301	0.000461	0.000445	0.000734	0.000705	0.000372	0.000669	Viruses;ssRNA viruses;ssRNA positive-strand viruses, no DNA stage;Tymovirales;Betaflexiviridae;Quinvirinae;Carlavirus;Sweet potato chlorotic fleck virus
Apple stem pitting virus	1.7e-05	3.3e-05	1.5e-05	1.5e-05	2.7e-05	0	1e-05	2.1e-05	0	0	4.7e-05	4.7e-05	3.7e-05	8e-06	0	5.3e-05	0	1.6e-05	2.9e-05	2.4e-05	1.7e-05	1.6e-05	0	2e-05	3.4e-05	3e-05	2.2e-05	6e-06	1e-05	4e-05	Viruses;ssRNA viruses;ssRNA positive-strand viruses, no DNA stage;Tymovirales;Betaflexiviridae;Quinvirinae;Foveavirus;Apple stem pitting virus
Grapevine rupestris stem pitting-associated virus	8e-06	0	0	0	0	8e-05	0	0	0	0	0	0	0	0	0	0	0	0	0	0	0	0	0	0	0	0	0	0	0	0	Viruses;ssRNA viruses;ssRNA positive-strand viruses, no DNA stage;Tymovirales;Betaflexiviridae;Quinvirinae;Foveavirus;Grapevine rupestris stem pitting-associated virus
Cherry rusty mottle associated virus	0	0	0	0	0	0	0	0	9e-06	7e-06	1.9e-05	0	0	0	0	0	0	0	0	0	0	0	0	0	0	0	0	0	0	0	Viruses;ssRNA viruses;ssRNA positive-strand viruses, no DNA stage;Tymovirales;Betaflexiviridae;Quinvirinae;Robigovirus;Cherry rusty mottle associated virus
Apple stem grooving virus	0	0	1.5e-05	0	0	0	1e-05	2.1e-05	2.7e-05	0	0	0	0	0	0	0	4.1e-05	0	0	0	0	1.6e-05	0	0	1.1e-05	0	0	3.6e-05	0	2e-05	Viruses;ssRNA viruses;ssRNA positive-strand viruses, no DNA stage;Tymovirales;Betaflexiviridae;Trivirinae;Capillovirus;Apple stem grooving virus
Apricot vein clearing associated virus	0	0	8e-06	0	0	0	0	0	0	0	0	0	0	0	0	0	0	0	0	0	0	0	0	0	0	0	0	0	0	0	Viruses;ssRNA viruses;ssRNA positive-strand viruses, no DNA stage;Tymovirales;Betaflexiviridae;Trivirinae;Prunevirus;Apricot vein clearing associated virus
Apple chlorotic leaf spot virus	0	0	0	0	0	0	1e-05	0	0	0	0	0	0	0	0	0	0	0	0	0	0	0	0	0	0	0	0	0	0	1e-05	Viruses;ssRNA viruses;ssRNA positive-strand viruses, no DNA stage;Tymovirales;Betaflexiviridae;Trivirinae;Trichovirus;Apple chlorotic leaf spot virus
Peach mosaic virus	0	0	0	0	1.8e-05	0	1e-05	0	0	0	0	0	2.8e-05	0	0	0	0	0	0	0	0	0	0	0	0	0	0	0	0	0	Viruses;ssRNA viruses;ssRNA positive-strand viruses, no DNA stage;Tymovirales;Betaflexiviridae;Trivirinae;Trichovirus;Peach mosaic virus
Fig latent virus 1	0	0	0	0	0	0	0	1e-05	0	0	0	0	0	0	0	0	0	0	0	0	0	0	0	0	0	0	0	0	0	0	Viruses;ssRNA viruses;ssRNA positive-strand viruses, no DNA stage;Tymovirales;Betaflexiviridae;Trivirinae;Trichovirus;unclassified Trichovirus;Fig latent virus 1
Grapevine virus A	0	0	0	1.5e-05	1.8e-05	0	0	0	0	3e-05	0	0	0	0	0	0	0	0	0	0	0	0	0	0	1.1e-05	0	0	0	0	0	Viruses;ssRNA viruses;ssRNA positive-strand viruses, no DNA stage;Tymovirales;Betaflexiviridae;Trivirinae;Vitivirus;Grapevine virus A
Grapevine virus F	0	0	0	0	0	0	5.9e-05	0	0	0	3.8e-05	0	0	8e-06	2.4e-05	0	0	0	0	0	0	0	0	0	0	0	0	0	0	0	Viruses;ssRNA viruses;ssRNA positive-strand viruses, no DNA stage;Tymovirales;Betaflexiviridae;Trivirinae;Vitivirus;Grapevine virus F
Grapevine virus T	0	0	0	0	0	0	0	0	0	0	9e-06	0	0	0	0	0	8e-06	0	0	0	0	0	0	0	0	0	0	0	0	0	Viruses;ssRNA viruses;ssRNA positive-strand viruses, no DNA stage;Tymovirales;Betaflexiviridae;Trivirinae;Vitivirus;unclassified Vitivirus;Grapevine virus T
Grapevine Red Globe virus	0	0	0	0	0	0	0	0	0	0	0	8e-06	9e-06	0	0	0	0	0	0	0	0	8e-06	0	0	0	0	0	0	1e-05	0	Viruses;ssRNA viruses;ssRNA positive-strand viruses, no DNA stage;Tymovirales;Tymoviridae;Maculavirus;unclassified Maculavirus;Grapevine Red Globe virus
Blackberry virus S	0	0	0	0	0	0	0	1e-05	0	0	0	0	9e-06	0	0	0	0	0	0	0	0	0	0	0	0	0	0	0	0	0	Viruses;ssRNA viruses;ssRNA positive-strand viruses, no DNA stage;Tymovirales;Tymoviridae;Marafivirus;Blackberry virus S
Olive latent virus 3	0	0	0	0	0	0	0	0	0	0	0	0	0	3.2e-05	0	0	0	0	0	0	0	0	0	0	0	0	0	0	0	0	Viruses;ssRNA viruses;ssRNA positive-strand viruses, no DNA stage;Tymovirales;Tymoviridae;Marafivirus;Olive latent virus 3
Grapevine rupestris vein feathering virus	0	0	0	0	0	0	1e-05	0	0	0	0	0	0	0	0	0	0	0	0	0	8e-06	0	0	0	0	0	0	0	0	0	Viruses;ssRNA viruses;ssRNA positive-strand viruses, no DNA stage;Tymovirales;Tymoviridae;Marafivirus;unclassified Marafivirus;Grapevine rupestris vein feathering virus
Diascia yellow mottle virus	0	0	0	0	0	0	0	0	0	0	0	0	0	0	0	0	0	0	0	0	0	8e-06	0	0	0	0	0	0	0	0	Viruses;ssRNA viruses;ssRNA positive-strand viruses, no DNA stage;Tymovirales;Tymoviridae;Tymovirus;unclassified Tymovirus;Diascia yellow mottle virus
Tomato blistering mosaic virus	0	0	0	7e-06	0	0	0	0	0	0	0	0	0	0	0	0	0	0	0	0	0	0	0	0	0	0	0	0	0	0	Viruses;ssRNA viruses;ssRNA positive-strand viruses, no DNA stage;Tymovirales;Tymoviridae;Tymovirus;unclassified Tymovirus;Tomato blistering mosaic virus
Watercress white vein virus	0	8e-06	0	0	0	0	0	0	0	0	0	0	0	0	0	0	0	0	0	0	0	0	0	0	0	0	0	0	0	0	Viruses;ssRNA viruses;ssRNA positive-strand viruses, no DNA stage;Tymovirales;Tymoviridae;Tymovirus;unclassified Tymovirus;Watercress white vein virus
Bee Macula-like virus	0	0	0	0	0	0	0	0	0	0	0	0	0	0	0	0	0	0	0	0	0	0	8e-06	0	0	0	0	0	0	0	Viruses;ssRNA viruses;ssRNA positive-strand viruses, no DNA stage;Tymovirales;Tymoviridae;unclassified Tymoviridae;Bee Macula-like virus
Varroa Tymo-like virus	0	8e-06	0	0	0	0	0	0	6.2e-05	0	0	0	0	0	0	0	0	0	0	0	0	0	0	0	0	0	0	0	0	0	Viruses;ssRNA viruses;ssRNA positive-strand viruses, no DNA stage;Tymovirales;Tymoviridae;unclassified Tymoviridae;Varroa Tymo-like virus
Bat tymo-like virus	0	0	0	0	0	0	0	0	0	0	0	0	9e-06	0	0	0	0	0	0	0	0	0	0	0	0	0	0	0	0	0	Viruses;ssRNA viruses;ssRNA positive-strand viruses, no DNA stage;Tymovirales;unclassified Tymovirales;Bat tymo-like virus
Fusarium graminearum mycotymovirus 1	0	0	0	0	0	0	0	0	0	0	0	0	0	0	0	0	0	0	0	0	0	0	0	0	0	1e-05	0	0	0	0	Viruses;ssRNA viruses;ssRNA positive-strand viruses, no DNA stage;Tymovirales;unclassified Tymovirales;Fusarium graminearum mycotymovirus 1
Beet soil-borne virus	8e-06	0	0	0	0	0	0	0	9e-06	7e-06	0	0	0	0	0	0	8e-06	0	0	0	0	0	0	0	0	0	0	0	0	0	Viruses;ssRNA viruses;ssRNA positive-strand viruses, no DNA stage;Virgaviridae;Pomovirus;Beet soil-borne virus
Potato mop-top virus	0	0	0	0	0	0	0	0	0	0	0	0	0	0	0	0	0	0	0	8e-06	0	0	0	0	0	0	0	0	0	0	Viruses;ssRNA viruses;ssRNA positive-strand viruses, no DNA stage;Virgaviridae;Pomovirus;Potato mop-top virus
Clitoria yellow mottle virus	0	0	0	0	0	0	0	0	0	0	0	0	0	1.6e-05	0	0	0	0	0	0	0	0	0	0	0	0	0	0	0	0	Viruses;ssRNA viruses;ssRNA positive-strand viruses, no DNA stage;Virgaviridae;Tobamovirus;Clitoria yellow mottle virus
Cucumber green mottle mosaic virus	0	0	0	0	0	0	0	0	0	0	0	0	0	0	0	0	0	0	0	0	0	0	0	0	0	5.1e-05	0	0	0	0	Viruses;ssRNA viruses;ssRNA positive-strand viruses, no DNA stage;Virgaviridae;Tobamovirus;Cucumber green mottle mosaic virus
Obuda pepper virus	0	0	0	0	0	0	0	0	0	0	0	0	0	0	0	4.4e-05	0	0	0	0	0	0	0	0	0	0	0	0	0	0	Viruses;ssRNA viruses;ssRNA positive-strand viruses, no DNA stage;Virgaviridae;Tobamovirus;Obuda pepper virus
Pepper mild mottle virus	0	0	0	0	0	0	0	0	0	0	0	0	0	0	0	0	0	0	0	0	0	0	0	0	0	0	2.2e-05	0	0	0	Viruses;ssRNA viruses;ssRNA positive-strand viruses, no DNA stage;Virgaviridae;Tobamovirus;Pepper mild mottle virus
Rattail cactus necrosis-associated virus	0	0	0	0	0	0	0	0	9e-06	0	0	8e-06	0	1.6e-05	0	9e-06	0	0	0	0	0	0	0	0	0	0	0	6e-06	0	0	Viruses;ssRNA viruses;ssRNA positive-strand viruses, no DNA stage;Virgaviridae;Tobamovirus;Rattail cactus necrosis-associated virus
Ribgrass mosaic virus	0	0	0	0	0	0	0	0	0	0	0	0	0	0	0	0	0	0	0	0	0	8e-06	0	0	0	0	0	0	0	0	Viruses;ssRNA viruses;ssRNA positive-strand viruses, no DNA stage;Virgaviridae;Tobamovirus;Ribgrass mosaic virus
Streptocarpus flower break virus	0	0	0	0	0	0	0	0	0	0	0	0	0	0	0	9e-06	0	0	0	0	0	0	0	0	0	0	0	0	0	0	Viruses;ssRNA viruses;ssRNA positive-strand viruses, no DNA stage;Virgaviridae;Tobamovirus;Streptocarpus flower break virus
Tobacco mosaic virus	0	0	0	0	0	0	0	0	0	0	0	0	0	0	0	0	0	0	0	0	0	0	0	0	0	0	3.3e-05	3e-05	0.004746	0.00019	Viruses;ssRNA viruses;ssRNA positive-strand viruses, no DNA stage;Virgaviridae;Tobamovirus;Tobacco mosaic virus
Tobacco rattle virus	0	8e-06	0	0	0	0	0	0	0	0	0	0	0	0	0	0	0	0	0	0	0	0	0	0	0	0	1.1e-05	0	0	0	Viruses;ssRNA viruses;ssRNA positive-strand viruses, no DNA stage;Virgaviridae;Tobravirus;Tobacco rattle virus
Acyrthosiphon pisum virus	0	0	0	0	0	0	0	0	0	0	0	0	0	0	1.6e-05	0	0	0	0	0	0	0	0	0	0	0	0	0	0	0	Viruses;ssRNA viruses;ssRNA positive-strand viruses, no DNA stage;unclassified ssRNA positive-strand viruses;Acyrthosiphon pisum virus
Drosophila immigrans Nora virus	0	0	0	0	0	0	0	0	0	0	0	0	0	0	0	0	0	0	0	0	0	0	0	0	0	1e-05	0	6e-06	2e-05	0	Viruses;ssRNA viruses;ssRNA positive-strand viruses, no DNA stage;unclassified ssRNA positive-strand viruses;Drosophila immigrans Nora virus
Piura virus	0	0	0	0	0	0	0	0	0	0	0	0	0	0	0	0	0	0	0	0	0	0	0	0	0	4e-05	0	0	0	0	Viruses;ssRNA viruses;ssRNA positive-strand viruses, no DNA stage;unclassified ssRNA positive-strand viruses;Negevirus;Piura virus
Santana virus	0	8e-06	0	0	9e-06	0	0	0	0	0	0	0	0	0	0	0	0	0	0	0	0	0	0	0	0	0	0	0	0	0	Viruses;ssRNA viruses;ssRNA positive-strand viruses, no DNA stage;unclassified ssRNA positive-strand viruses;Negevirus;Santana virus
Nora virus	0	0	0	0	0	0	0	0	0	0	0	0	0	0	0	0	0	0	0	0	0	0	0	0	0	1e-05	0	0	0	0	Viruses;ssRNA viruses;ssRNA positive-strand viruses, no DNA stage;unclassified ssRNA positive-strand viruses;Nora virus
Oyster mushroom spherical virus	0	0	0	0	0	0	0	0	0	0	0	0	0	0	0	0	0	0	0	8e-06	0	0	0	0	0	0	0	0	0	0	Viruses;ssRNA viruses;ssRNA positive-strand viruses, no DNA stage;unclassified ssRNA positive-strand viruses;Oyster mushroom spherical virus
Phytophthora infestans RNA virus 1	0	0	0	0	0	0	4e-05	2.1e-05	0	0	9e-06	0	0	0	0	0	0	0	0	4.1e-05	0	0	0	0	0	0	0	0	0	0	Viruses;ssRNA viruses;ssRNA positive-strand viruses, no DNA stage;unclassified ssRNA positive-strand viruses;Phytophthora infestans RNA virus 1
Picalivirus A	0	0	0	0	0	0	0	0	0	0	0	0	0	0	0	0	0	0	0	0	1.7e-05	0	0	0	0	0	0	0	0	0	Viruses;ssRNA viruses;ssRNA positive-strand viruses, no DNA stage;unclassified ssRNA positive-strand viruses;Picalivirus A
Sanxia water strider virus 6	0	0	1.5e-05	0	0	0	0	0	0	2.2e-05	1.9e-05	0	0	0	8e-06	0	0	0	0	0	0	0	1.6e-05	0	6.8e-05	0	4.4e-05	2.4e-05	0	1e-05	Viruses;ssRNA viruses;ssRNA positive-strand viruses, no DNA stage;unclassified ssRNA positive-strand viruses;Sanxia water strider virus 6
Wenling shark virus	0	0	0	0	0	0	0	0	9e-06	0	0	0	0	0	0	0	0	0	0	0	0	0	0	0	0	0	0	0	0	0	Viruses;ssRNA viruses;ssRNA positive-strand viruses, no DNA stage;unclassified ssRNA positive-strand viruses;Wenling shark virus
Wuhan centipede virus	0	0	0	0	0	0	0	0	0	0	0	0	0	0	0	0	0	0	0	0	0	0	0	0	0	0	0	6e-06	0	0	Viruses;ssRNA viruses;ssRNA positive-strand viruses, no DNA stage;unclassified ssRNA positive-strand viruses;Wuhan centipede virus
Wuhan cricket virus	0	0	0	0	0	0	0	0	0	0	0	0	0	0	0	0	0	0	0	0	0	0	8e-06	0	0	0	0	0	0	0	Viruses;ssRNA viruses;ssRNA positive-strand viruses, no DNA stage;unclassified ssRNA positive-strand viruses;Wuhan cricket virus
Xingshan cricket virus	0	0	0	0	0	0	0	0	0	7e-06	0	0	0	0	0	0	0	0	0	0	0	0	0	0	0	0	0	0	0	0	Viruses;ssRNA viruses;ssRNA positive-strand viruses, no DNA stage;unclassified ssRNA positive-strand viruses;Xingshan cricket virus
Xinzhou spider virus 2	0	0	0	0	0	0	0	0	0	0	0	0	0	0	0	0	0	0	0	0	0	0	1.6e-05	0	0	0	0	6e-06	0	0	Viruses;ssRNA viruses;ssRNA positive-strand viruses, no DNA stage;unclassified ssRNA positive-strand viruses;Xinzhou spider virus 2
Xinzhou spider virus 3	0	0	2.3e-05	0	0	0	4.9e-05	0	0	3.7e-05	0	0	0	0	0	0	0	0	0	0	0	0	0	0	0	0	0	0	1e-05	1e-05	Viruses;ssRNA viruses;ssRNA positive-strand viruses, no DNA stage;unclassified ssRNA positive-strand viruses;Xinzhou spider virus 3
Boutonnet virus	0	0	0	0	0	0	0	0	0	0	0	0	0	0	0	0	0	0	0	0	0	0	1.6e-05	0	0	0	0	0	0	0	Viruses;ssRNA viruses;unclassified ssRNA viruses;Boutonnet virus
Chaetoceros tenuissimus RNA virus type-II	0	0	0	0	0	0	0	0	0	0	0	0	0	0	0	0	0	0	0	0	0	8e-06	0	0	0	0	0	6e-06	0	0	Viruses;ssRNA viruses;unclassified ssRNA viruses;Chaetoceros tenuissimus RNA virus type-II
Fusarium poae fusarivirus 1	0	0	0	0	0	0	0	0	9e-06	0	0	0	0	0	0	0	0	0	0	0	0	0	0	0	0	0	0	0	0	0	Viruses;ssRNA viruses;unclassified ssRNA viruses;Fusariviridae;Fusarium poae fusarivirus 1
Penicillium roqueforti ssRNA mycovirus 1	0	0	0	0	0	0	0	0	0	0	0	0	0	0	0	0	0	0	0	0	0	0	0	0	0	0	0	6e-06	0	0	Viruses;ssRNA viruses;unclassified ssRNA viruses;Fusariviridae;Penicillium roqueforti ssRNA mycovirus 1
Rosellinia necatrix megabirnavirus 2-W8	0	0	0	0	0	0	0	0	0	0	0	0	0	0	0	0	0	0	0	0	0	0	0	0	0	0	0	0	1e-05	0	Viruses;unassigned viruses;Megabirnaviridae;Megabirnavirus;unclassified Megabirnavirus;Rosellinia necatrix megabirnavirus 2-W8
Beihai barnacle virus 15	0	0	0	0	2.7e-05	0	0	0	0	0	0	0	0	0	0	0	0	0	0	0	0	0	0	0	0	0	0	0	0	0	Viruses;unclassified RNA viruses;unclassified RNA viruses ShiM-2016;Beihai barnacle virus 15
Beihai barnacle virus 2	0	0	0	0	0	0	0	0	9e-06	0	0	0	0	0	0	0	0	0	0	0	0	0	0	0	0	0	0	6e-06	0	0	Viruses;unclassified RNA viruses;unclassified RNA viruses ShiM-2016;Beihai barnacle virus 2
Beihai barnacle virus 9	0	0	0	0	0	0	0	0	0	0	0	0	0	0	0	0	0	0	1e-05	0	8e-06	0	0	0	0	0	0	0	2e-05	4e-05	Viruses;unclassified RNA viruses;unclassified RNA viruses ShiM-2016;Beihai barnacle virus 9
Beihai hepe-like virus 11	0	0	0	0	0	0	0	0	0	0	0	0	0	0	0	0	0	0	0	0	0	0	0	0	0	0	0	6e-06	0	0	Viruses;unclassified RNA viruses;unclassified RNA viruses ShiM-2016;Beihai hepe-like virus 11
Beihai hepe-like virus 1	0	0	0	0	0	0	0	0	0	0	0	0	0	0	0	0	0	0	0	0	0	0	0	0	0	1e-05	0	0	0	0	Viruses;unclassified RNA viruses;unclassified RNA viruses ShiM-2016;Beihai hepe-like virus 1
Beihai hermit crab virus 1	0	0	0	0	0	0	0	0	0	0	0	0	0	0	0	0	0	0	0	0	0	0	0	0	0	1e-05	0	0	0	0	Viruses;unclassified RNA viruses;unclassified RNA viruses ShiM-2016;Beihai hermit crab virus 1
Beihai hermit crab virus 4	0	0	0	0	0	0	0	0	0	0	0	0	0	0	0	0	0	0	1e-05	0	0	0	0	0	0	0	0	0	0	0	Viruses;unclassified RNA viruses;unclassified RNA viruses ShiM-2016;Beihai hermit crab virus 4
Beihai levi-like virus 19	0	0	0	0	0	0	0	1e-05	0	0	0	0	0	0	0	0	0	0	0	0	0	0	0	0	0	0	0	0	0	0	Viruses;unclassified RNA viruses;unclassified RNA viruses ShiM-2016;Beihai levi-like virus 19
Beihai mantis shrimp virus 6	0	0	0	0	0	0	0	0	0	0	0	0	9e-06	0	0	0	0	0	0	0	0	0	0	0	0	0	0	0	0	0	Viruses;unclassified RNA viruses;unclassified RNA viruses ShiM-2016;Beihai mantis shrimp virus 6
Beihai narna-like virus 24	0	0	0	0	0	0	0	0	9e-06	0	0	0	0	0	0	0	0	0	0	0	0	0	0	0	0	0	0	0	0	0	Viruses;unclassified RNA viruses;unclassified RNA viruses ShiM-2016;Beihai narna-like virus 24
Beihai picobirna-like virus 5	0	0	8e-06	0	0	0	2e-05	0	0	0	0	0	0	0	2.4e-05	0	0	0	0	0	0	0	0	0	0	0	0	0	0	0	Viruses;unclassified RNA viruses;unclassified RNA viruses ShiM-2016;Beihai picobirna-like virus 5
Beihai picorna-like virus 105	0	0	1.5e-05	0	0	0	0	0	0	0	0	0	0	0	0	0	0	0	0	0	0	0	0	0	0	0	0	0	0	0	Viruses;unclassified RNA viruses;unclassified RNA viruses ShiM-2016;Beihai picorna-like virus 105
Beihai picorna-like virus 117	0	1.7e-05	0	0	0	0	0	0	0	0	0	0	0	0	0	0	0	0	0	0	0	0	0	0	0	0	0	0	0	0	Viruses;unclassified RNA viruses;unclassified RNA viruses ShiM-2016;Beihai picorna-like virus 117
Beihai picorna-like virus 124	0	0	0	0	0	0	0	0	0	0	0	0	0	0	0	0	0	0	0	0	0	8e-06	0	0	0	0	0	0	0	0	Viruses;unclassified RNA viruses;unclassified RNA viruses ShiM-2016;Beihai picorna-like virus 124
Beihai picorna-like virus 33	0	0	0	0	0	0	0	1e-05	0	0	0	0	0	0	0	0	0	0	0	0	0	0	0	0	0	0	0	0	0	0	Viruses;unclassified RNA viruses;unclassified RNA viruses ShiM-2016;Beihai picorna-like virus 33
Beihai picorna-like virus 38	0	0	0	0	0	0	0	0	9e-06	0	0	0	0	0	8e-06	0	0	0	0	0	0	0	0	0	0	0	0	0	0	0	Viruses;unclassified RNA viruses;unclassified RNA viruses ShiM-2016;Beihai picorna-like virus 38
Beihai picorna-like virus 53	0	0	0	0	0	0	0	0	9e-06	0	0	0	0	0	0	0	0	0	0	0	0	0	0	0	0	0	0	0	0	0	Viruses;unclassified RNA viruses;unclassified RNA viruses ShiM-2016;Beihai picorna-like virus 53
Beihai picorna-like virus 57	0	0	0	0	0	0	2e-05	0	0	0	0	0	9e-06	0	0	0	0	0	0	0	0	1.6e-05	0	0	0	0	0	0	0	0	Viruses;unclassified RNA viruses;unclassified RNA viruses ShiM-2016;Beihai picorna-like virus 57
Beihai picorna-like virus 78	0	8e-06	0	1.5e-05	0	0	1e-05	1e-05	0	1.5e-05	9e-06	8e-06	0	0	0	1.8e-05	8e-06	0	1.9e-05	1.6e-05	0	0	0	1e-05	1.1e-05	0	0	0	0	0	Viruses;unclassified RNA viruses;unclassified RNA viruses ShiM-2016;Beihai picorna-like virus 78
Beihai picorna-like virus 81	0	0	0	7e-06	0	0	0	0	0	0	0	0	0	0	0	0	0	0	0	0	0	0	8e-06	0	0	0	0	0	0	0	Viruses;unclassified RNA viruses;unclassified RNA viruses ShiM-2016;Beihai picorna-like virus 81
Beihai razor shell virus 4	0	0	0	0	0	0	0	0	0	0	0	0	0	0	0	0	0	0	0	0	0	0	0	0	3.4e-05	0	0	0	0	0	Viruses;unclassified RNA viruses;unclassified RNA viruses ShiM-2016;Beihai razor shell virus 4
Beihai rhabdo-like virus 3	0	0	0	0	0	0	4e-05	0	0	0	0	0	9e-06	8e-06	8e-06	0	0	1.6e-05	0	0	0	0	0	0	0	0	0	0	0	0	Viruses;unclassified RNA viruses;unclassified RNA viruses ShiM-2016;Beihai rhabdo-like virus 3
Beihai rhabdo-like virus 4	8e-06	0	0	2.9e-05	0	0	0	0	0	0	0	0	9e-06	0	0	0	0	0	0	8e-06	0	0	8e-06	1e-05	0	0	0	0	0	0	Viruses;unclassified RNA viruses;unclassified RNA viruses ShiM-2016;Beihai rhabdo-like virus 4
Beihai sesarmid crab virus 7	0	0	0	0	0	0	0	0	0	1.5e-05	0	0	0	0	0	0	0	0	0	0	0	0	0	0	0	0	0	0	0	0	Viruses;unclassified RNA viruses;unclassified RNA viruses ShiM-2016;Beihai sesarmid crab virus 7
Beihai shrimp virus 2	0	8e-06	0	0	0	0	0	0	0	0	0	0	0	0	0	0	0	0	0	0	0	8e-06	0	0	0	0	0	0	0	0	Viruses;unclassified RNA viruses;unclassified RNA viruses ShiM-2016;Beihai shrimp virus 2
Beihai shrimp virus 5	0	0	0	0	0	0	0	0	0	0	0	0	0	0	0	0	0	0	0	0	0	0	0	0	0	0	0	6e-06	0	0	Viruses;unclassified RNA viruses;unclassified RNA viruses ShiM-2016;Beihai shrimp virus 5
Beihai sobemo-like virus 10	0	0	0	7e-06	0	0	0	0	0	0	0	0	0	0	0	0	0	0	0	0	0	0	0	0	0	0	0	0	0	0	Viruses;unclassified RNA viruses;unclassified RNA viruses ShiM-2016;Beihai sobemo-like virus 10
Beihai sobemo-like virus 23	0	0	0	0	0	0	0	0	9e-06	0	0	0	0	0	0	0	0	0	0	0	0	0	0	0	0	0	0	0	0	0	Viruses;unclassified RNA viruses;unclassified RNA viruses ShiM-2016;Beihai sobemo-like virus 23
Beihai sobemo-like virus 25	0	0	0	0	0	7e-06	0	0	0	0	1.9e-05	4.7e-05	0	0	0	8e-05	3.3e-05	0	1e-05	0	8e-06	0	0	0	0	0	0	1.2e-05	0	2e-05	Viruses;unclassified RNA viruses;unclassified RNA viruses ShiM-2016;Beihai sobemo-like virus 25
Beihai sobemo-like virus 4	0	0	0	0	0	0	0	0	0	0	0	0	0	0	0	0	0	0	0	0	8e-06	0	0	0	0	0	0	0	0	0	Viruses;unclassified RNA viruses;unclassified RNA viruses ShiM-2016;Beihai sobemo-like virus 4
Beihai toti-like virus 2	0	0	0	0	0	0	0	0	0	0	9e-06	0	0	0	0	0	0	0	0	0	0	0	0	0	0	0	0	0	0	0	Viruses;unclassified RNA viruses;unclassified RNA viruses ShiM-2016;Beihai toti-like virus 2
Beihai weivirus-like virus 16	0	0	0	0	9e-06	0	0	0	0	0	0	0	0	0	0	0	0	0	0	0	0	0	0	0	0	1e-05	0	0	0	0	Viruses;unclassified RNA viruses;unclassified RNA viruses ShiM-2016;Beihai weivirus-like virus 16
Beihai zhaovirus-like virus 2	0	0	0	0	0	0	0	0	9e-06	0	0	0	0	0	0	0	0	0	0	0	0	0	0	0	0	0	0	0	0	0	Viruses;unclassified RNA viruses;unclassified RNA viruses ShiM-2016;Beihai zhaovirus-like virus 2
Changjiang crawfish virus 6	0	1.7e-05	0	1.5e-05	3.6e-05	0	0	3.1e-05	9e-06	0	9e-06	2.3e-05	4.6e-05	0	0	0	7.3e-05	1.6e-05	0	8e-06	1.7e-05	3.2e-05	4e-05	0	0	1e-05	2.2e-05	3e-05	2.9e-05	8e-05	Viruses;unclassified RNA viruses;unclassified RNA viruses ShiM-2016;Changjiang crawfish virus 6
Changjiang picorna-like virus 14	0	0	0	0	0	0	0	0	0	7e-06	0	0	0	0	0	0	0	0	0	0	0	0	0	0	0	0	0	0	0	0	Viruses;unclassified RNA viruses;unclassified RNA viruses ShiM-2016;Changjiang picorna-like virus 14
Changjiang picorna-like virus 15	0	0	0	0	0	0	0	0	0	0	0	0	0	0	0	0	0	0	0	0	0	0	0	0	0	0	0	6e-06	0	0	Viruses;unclassified RNA viruses;unclassified RNA viruses ShiM-2016;Changjiang picorna-like virus 15
Changjiang picorna-like virus 3	0	0	0	0	9e-06	0	1e-05	4.1e-05	0	1.5e-05	0	0	0	1.6e-05	0	1.8e-05	0	1.6e-05	0	0	0	0	0	0	0	1e-05	0	0	0	0	Viruses;unclassified RNA viruses;unclassified RNA viruses ShiM-2016;Changjiang picorna-like virus 3
Changjiang tombus-like virus 21	8e-06	0	0	0	0	0	0	0	0	0	0	0	0	0	0	0	0	0	0	0	0	0	0	0	0	0	0	0	0	0	Viruses;unclassified RNA viruses;unclassified RNA viruses ShiM-2016;Changjiang tombus-like virus 21
Changping earthworm virus 2	0	0	0	0	0	0	0	0	0	0	0	0	0	0	0	0	0	0	0	0	0	0	0	0	1.1e-05	0	0	0	0	0	Viruses;unclassified RNA viruses;unclassified RNA viruses ShiM-2016;Changping earthworm virus 2
Hubei diptera virus 11	0	0	0	0	0	0	0	0	9e-06	0	0	0	0	0	0	0	0	0	0	0	0	0	0	0	0	0	0	0	0	0	Viruses;unclassified RNA viruses;unclassified RNA viruses ShiM-2016;Hubei diptera virus 11
Hubei diptera virus 21	0	0	0	0	0	0	1e-05	0	0	0	0	0	0	0	0	0	0	0	0	0	0	0	0	0	0	0	0	0	0	0	Viruses;unclassified RNA viruses;unclassified RNA viruses ShiM-2016;Hubei diptera virus 21
Hubei diptera virus 22	0	0	0	0	0	0	0	0	0	0	0	0	0	0	0	0	8e-06	0	0	0	0	0	0	0	0	0	0	0	0	0	Viruses;unclassified RNA viruses;unclassified RNA viruses ShiM-2016;Hubei diptera virus 22
Hubei diptera virus 5	0	0	0	0	9e-06	0	0	0	0	0	0	0	0	0	0	0	0	0	0	0	0	0	0	0	0	0	0	0	0	0	Viruses;unclassified RNA viruses;unclassified RNA viruses ShiM-2016;Hubei diptera virus 5
Hubei diptera virus 9	1.7e-05	0	0	0	0	0	0	0	0	0	0	0	0	0	0	0	0	0	0	0	0	0	0	0	0	0	0	0	0	0	Viruses;unclassified RNA viruses;unclassified RNA viruses ShiM-2016;Hubei diptera virus 9
Hubei earwig virus 3	0	0	0	7e-06	0	0	0	0	0	0	0	0	0	0	0	0	0	0	0	0	0	0	0	0	0	0	0	0	0	0	Viruses;unclassified RNA viruses;unclassified RNA viruses ShiM-2016;Hubei earwig virus 3
Hubei levi-like virus 6	0	0	0	0	0	0	0	4.1e-05	0	0	0	0	0	0	0	1.8e-05	0	0	0	0	0	0	0	0	0	0	0	0	0	2e-05	Viruses;unclassified RNA viruses;unclassified RNA viruses ShiM-2016;Hubei levi-like virus 6
Hubei macula-like virus 1	0	0	0	0	0	0	0	0	0	0	0	0	0	0	0	0	8e-06	0	0	0	0	0	0	0	0	0	0	0	0	0	Viruses;unclassified RNA viruses;unclassified RNA viruses ShiM-2016;Hubei macula-like virus 1
Hubei myriapoda virus 8	0	0	0	0	0	0	0	0	0	0	0	0	9e-06	0	0	0	0	0	0	0	0	0	0	0	0	0	0	0	0	0	Viruses;unclassified RNA viruses;unclassified RNA viruses ShiM-2016;Hubei myriapoda virus 8
Hubei narna-like virus 10	0	0	0	0	0	0	0	0	0	0	0	0	0	8e-06	0	0	0	0	0	0	0	0	0	0	1.1e-05	0	0	0	0	0	Viruses;unclassified RNA viruses;unclassified RNA viruses ShiM-2016;Hubei narna-like virus 10
Hubei narna-like virus 13	0	0	0	0	0	0	1e-05	0	0	0	0	0	0	0	0	0	0	0	0	0	0	0	0	0	0	0	0	0	0	0	Viruses;unclassified RNA viruses;unclassified RNA viruses ShiM-2016;Hubei narna-like virus 13
Hubei noda-like virus 22	0	0	0	0	0	0	0	0	0	0	0	0	0	0	0	0	0	0	0	0	0	0	0	0	0	0	0	0	0	1e-05	Viruses;unclassified RNA viruses;unclassified RNA viruses ShiM-2016;Hubei noda-like virus 22
Hubei noda-like virus 8	0	0	0	0	0	0	2e-05	5.2e-05	0	2.2e-05	0	0	0	0	0	0	0	0	0	0	0	0	0	0	0	0	0	0	0	0	Viruses;unclassified RNA viruses;unclassified RNA viruses ShiM-2016;Hubei noda-like virus 8
Hubei odonate virus 10	0	0	0	0	0	0	0	0	0	0	0	0	0	0	0	0	0	0	0	0	0	0	8e-06	0	0	0	0	0	0	0	Viruses;unclassified RNA viruses;unclassified RNA viruses ShiM-2016;Hubei odonate virus 10
Hubei odonate virus 15	0	0	0	0	0	0	0	0	0	0	0	0	0	0	0	0	0	0	0	0	0	0	0	0	0	1e-05	0	0	0	0	Viruses;unclassified RNA viruses;unclassified RNA viruses ShiM-2016;Hubei odonate virus 15
Hubei orthoptera virus 2	8e-06	0	0	0	0	0	0	0	0	0	0	0	0	0	0	0	0	0	0	0	0	0	0	0	0	0	0	0	0	0	Viruses;unclassified RNA viruses;unclassified RNA viruses ShiM-2016;Hubei orthoptera virus 2
Hubei partiti-like virus 14	0	0	0	0	0	0	0	0	0	0	0	0	0	0	0	0	8e-06	0	0	0	0	0	0	0	0	0	0	0	0	0	Viruses;unclassified RNA viruses;unclassified RNA viruses ShiM-2016;Hubei partiti-like virus 14
Hubei partiti-like virus 28	0	0	0	0	0	0	0	0	0	0	0	0	0	0	0	0	0	0	0	0	0	0	0	0	0	1e-05	0	0	0	0	Viruses;unclassified RNA viruses;unclassified RNA viruses ShiM-2016;Hubei partiti-like virus 28
Hubei picobirna-like virus 1	8e-06	0	0	0	0	0	0	0	0	0	0	0	0	0	0	0	0	0	0	0	0	0	0	0	0	0	0	0	0	0	Viruses;unclassified RNA viruses;unclassified RNA viruses ShiM-2016;Hubei picobirna-like virus 1
Hubei picorna-like virus 33	0	0	0	0	0	0	0	0	0	0	0	0	0	8e-06	0	0	0	0	0	0	0	0	0	0	0	0	0	0	0	0	Viruses;unclassified RNA viruses;unclassified RNA viruses ShiM-2016;Hubei picorna-like virus 33
Hubei picorna-like virus 34	0	0	0	0	9e-06	0	0	0	0	0	0	0	0	0	0	0	0	0	1e-05	0	0	0	0	0	0	0	0	0	0	0	Viruses;unclassified RNA viruses;unclassified RNA viruses ShiM-2016;Hubei picorna-like virus 34
Hubei picorna-like virus 41	0	0	0	0	0	0	1e-05	0	0	0	9e-06	0	0	0	0	0	0	0	0	0	0	0	0	0	0	0	0	0	0	0	Viruses;unclassified RNA viruses;unclassified RNA viruses ShiM-2016;Hubei picorna-like virus 41
Hubei picorna-like virus 45	8e-06	0	0	0	0	0	0	2.1e-05	0	0	0	0	0	0	0	9e-06	0	0	0	0	0	0	0	0	0	0	0	0	0	0	Viruses;unclassified RNA viruses;unclassified RNA viruses ShiM-2016;Hubei picorna-like virus 45
Hubei picorna-like virus 46	1.7e-05	5.8e-05	3.1e-05	6.6e-05	4.5e-05	7e-06	7.9e-05	4.1e-05	4.4e-05	7e-06	0	3.9e-05	1.8e-05	2.4e-05	8.7e-05	0	8e-06	7.4e-05	3.9e-05	2.4e-05	3.4e-05	7.1e-05	3.2e-05	4e-05	9e-05	6.1e-05	1.1e-05	4.9e-05	0	2e-05	Viruses;unclassified RNA viruses;unclassified RNA viruses ShiM-2016;Hubei picorna-like virus 46
Hubei picorna-like virus 55	0	0	0	0	0	0	0	0	0	0	0	0	0	0	0	0	0	0	0	0	0	0	0	0	9e-05	0	0	0	0	0	Viruses;unclassified RNA viruses;unclassified RNA viruses ShiM-2016;Hubei picorna-like virus 55
Hubei picorna-like virus 56	0	0	0	0	0	0	0	2.1e-05	0	0	0	0	0	0	0	0	0	0	0	0	0	0	0	0	0	0	0	0	0	0	Viruses;unclassified RNA viruses;unclassified RNA viruses ShiM-2016;Hubei picorna-like virus 56
Hubei picorna-like virus 58	0	0	0	0	0	0	0	1e-05	0	0	0	0	0	0	0	0	0	0	0	0	0	0	0	0	0	0	0	0	0	0	Viruses;unclassified RNA viruses;unclassified RNA viruses ShiM-2016;Hubei picorna-like virus 58
Hubei picorna-like virus 62	0	0	0	0	9e-06	0	0	0	0	0	0	0	0	0	0	0	0	0	0	0	0	0	0	0	0	0	0	0	0	0	Viruses;unclassified RNA viruses;unclassified RNA viruses ShiM-2016;Hubei picorna-like virus 62
Hubei picorna-like virus 75	0	0	0	0	0	0	0	0	0	0	0	0	0	0	0	9e-06	0	0	0	0	0	0	0	0	0	0	0	6e-06	0	0	Viruses;unclassified RNA viruses;unclassified RNA viruses ShiM-2016;Hubei picorna-like virus 75
Hubei picorna-like virus 79	0	0	0	0	0	0	0	0	0	0	0	0	9e-06	0	0	0	0	0	0	0	0	0	0	0	0	0	0	0	0	0	Viruses;unclassified RNA viruses;unclassified RNA viruses ShiM-2016;Hubei picorna-like virus 79
Hubei qinvirus-like virus 1	0	0	0	0	0	0	0	0	0	0	0	0	0	0	0	0	0	0	0	0	0	8e-06	0	0	0	0	0	0	0	0	Viruses;unclassified RNA viruses;unclassified RNA viruses ShiM-2016;Hubei qinvirus-like virus 1
Hubei rhabdo-like virus 4	0	0	0	0	0	0	0	2.1e-05	0	0	0	0	0	0	0	0	0	0	0	0	0	0	0	0	0	0	0	0	0	0	Viruses;unclassified RNA viruses;unclassified RNA viruses ShiM-2016;Hubei rhabdo-like virus 4
Hubei rhabdo-like virus 6	0	0	0	0	0	7e-06	0	0	0	0	0	0	0	0	0	0	0	0	0	0	0	0	0	0	0	0	0	0	0	0	Viruses;unclassified RNA viruses;unclassified RNA viruses ShiM-2016;Hubei rhabdo-like virus 6
Hubei rhabdo-like virus 9	0	0	0	0	9e-06	0	0	0	0	7e-06	0	0	0	0	0	0	0	8e-06	0	0	0	0	0	0	0	0	0	6e-06	0	0	Viruses;unclassified RNA viruses;unclassified RNA viruses ShiM-2016;Hubei rhabdo-like virus 9
Hubei tombus-like virus 12	0	0	0	0	0	0	0	0	0	0	0	0	0	0	0	0	0	0	0	0	8e-06	0	0	0	0	0	0	0	0	0	Viruses;unclassified RNA viruses;unclassified RNA viruses ShiM-2016;Hubei tombus-like virus 12
Hubei tombus-like virus 16	0	0	0	0	0	0	0	0	0	0	0	0	0	0	0	0	0	8e-06	0	0	0	0	0	0	0	0	0	0	0	0	Viruses;unclassified RNA viruses;unclassified RNA viruses ShiM-2016;Hubei tombus-like virus 16
Hubei tombus-like virus 18	8e-06	0	0	0	0	0	0	2.1e-05	3.5e-05	0	0	0	0	0	7.1e-05	1.8e-05	0	3.3e-05	0	3.3e-05	1.7e-05	8e-06	2.4e-05	1e-05	0	5.1e-05	0	1.8e-05	2e-05	2e-05	Viruses;unclassified RNA viruses;unclassified RNA viruses ShiM-2016;Hubei tombus-like virus 18
Hubei tombus-like virus 1	0	0	0	0	0	0	0	0	0	0	0	0	0	0	0	0	0	0	0	0	0	0	0	0	0	0	0	0	0	1e-05	Viruses;unclassified RNA viruses;unclassified RNA viruses ShiM-2016;Hubei tombus-like virus 1
Hubei tombus-like virus 21	0	0	0	0	0	0	0	0	0	0	0	0	0	0	0	0	0	0	0	0	0	0	0	0	0	1e-05	0	0	0	0	Viruses;unclassified RNA viruses;unclassified RNA viruses ShiM-2016;Hubei tombus-like virus 21
Hubei tombus-like virus 2	0	0	0	0	0	0	0	0	0	0	0	0	0	0	0	0	0	0	0	0	0	8e-06	0	0	0	0	0	0	0	0	Viruses;unclassified RNA viruses;unclassified RNA viruses ShiM-2016;Hubei tombus-like virus 2
Hubei tombus-like virus 8	0.001146	0.001296	0.001217	0.00109	0.001301	0.000868	0.000849	0.000757	0.000718	0.001324	0.000941	0.001535	0.000693	0.0014	0.000974	0.000586	0.001188	0.001005	0.001221	0.001165	0.000643	0.001134	0.000681	0.001314	0.000968	0.000799	0.000899	0.000948	0.000656	0.000739	Viruses;unclassified RNA viruses;unclassified RNA viruses ShiM-2016;Hubei tombus-like virus 8
Hubei toti-like virus 18	0	0	0	0	0	0	0	0	0	0	0	0	0	0	0	0	0	0	0	0	0	0	0	1e-05	0	1e-05	0	0	0	0	Viruses;unclassified RNA viruses;unclassified RNA viruses ShiM-2016;Hubei toti-like virus 18
Hubei toti-like virus 20	0	0	0	0	0	0	0	0	0	0	0	1.6e-05	0	0	0	0	0	0	0	0	0	0	0	0	0	0	0	0	0	0	Viruses;unclassified RNA viruses;unclassified RNA viruses ShiM-2016;Hubei toti-like virus 20
Hubei virga-like virus 18	0	0	0	0	2.7e-05	0	2e-05	0	0	0	0	0	0	0	0	0	0	0	0	0	0	0	0	0	0	0	1.1e-05	0	0	0	Viruses;unclassified RNA viruses;unclassified RNA viruses ShiM-2016;Hubei virga-like virus 18
Hubei virga-like virus 1	0	8e-06	0	0	0	0	0	0	0	0	0	0	0	8e-06	0	0	0	8e-06	0	8e-06	0	8e-06	0	0	0	0	0	0	0	0	Viruses;unclassified RNA viruses;unclassified RNA viruses ShiM-2016;Hubei virga-like virus 1
Hubei virga-like virus 2	0	0	0	0	1.8e-05	0	0	0	0	0	0	0	0	0	0	0	0	0	0	0	0	0	0	0	0	0	0	0	0	0	Viruses;unclassified RNA viruses;unclassified RNA viruses ShiM-2016;Hubei virga-like virus 2
Hubei zhaovirus-like virus 1	0	0	0	0	0	0	0	0	0	0	0	0	0	0	0	0	0	0	0	0	0	0	0	0	0	0	0	0	0	2e-05	Viruses;unclassified RNA viruses;unclassified RNA viruses ShiM-2016;Hubei zhaovirus-like virus 1
Sanxia picorna-like virus 11	0	0	0	0	0	0	0	0	1.8e-05	0	0	0	0	0	0	0	0	0	0	0	8e-06	0	0	0	0	0	0	0	0	0	Viruses;unclassified RNA viruses;unclassified RNA viruses ShiM-2016;Sanxia picorna-like virus 11
Shahe hepe-like virus 2	0	0	0	0	0	0	0	0	0	0	0	0	0	0	0	0	0	0	0	0	0	0	0	2e-05	0	0	0	0	0	0	Viruses;unclassified RNA viruses;unclassified RNA viruses ShiM-2016;Shahe hepe-like virus 2
Shahe isopoda virus 1	0	8e-06	0	0	0	0	0	0	0	0	0	0	0	0	0	0	0	0	0	0	0	0	0	0	0	0	0	0	0	0	Viruses;unclassified RNA viruses;unclassified RNA viruses ShiM-2016;Shahe isopoda virus 1
Shahe yuevirus-like virus 1	0	0	0	0	0	0	0	0	0	0	0	0	0	0	0	0	0	0	1e-05	0	0	0	2.4e-05	0	0	0	0	0	0	0	Viruses;unclassified RNA viruses;unclassified RNA viruses ShiM-2016;Shahe yuevirus-like virus 1
Wenling crustacean virus 4	0	0	0	0	0	0	0	0	0	0	0	0	0	0	0	0	0	0	0	0	0	0	0	0	1.1e-05	0	0	0	0	0	Viruses;unclassified RNA viruses;unclassified RNA viruses ShiM-2016;Wenling crustacean virus 4
Wenling crustacean virus 6	0	0	8e-06	0	0	0	0	0	0	0	0	0	0	0	0	0	0	0	0	0	0	0	0	0	0	0	0	0	0	0	Viruses;unclassified RNA viruses;unclassified RNA viruses ShiM-2016;Wenling crustacean virus 6
Wenling levi-like virus 4	0	0	0	0	0	0	0	0	0	7e-06	0	0	0	0	0	0	0	0	0	0	0	0	0	0	0	0	0	0	0	0	Viruses;unclassified RNA viruses;unclassified RNA viruses ShiM-2016;Wenling levi-like virus 4
Wenling narna-like virus 4	0	0	0	0	0	0	0	0	0	0	0	8e-06	0	0	0	0	0	0	0	0	0	0	0	0	0	0	0	0	0	0	Viruses;unclassified RNA viruses;unclassified RNA viruses ShiM-2016;Wenling narna-like virus 4
Wenling nido-like virus 1	7.5e-05	0.000116	7.7e-05	0.000111	0.000151	0	2e-05	1e-05	0.000151	9.6e-05	4.7e-05	4.7e-05	5.5e-05	8e-06	1.6e-05	8e-05	8e-06	6.6e-05	0	0	1.7e-05	3.2e-05	8e-06	0	2.3e-05	0	0	0	2e-05	1e-05	Viruses;unclassified RNA viruses;unclassified RNA viruses ShiM-2016;Wenling nido-like virus 1
Wenling toga-like virus	0	0	0	0	0	0	0	4.1e-05	9e-06	0	0	0	0	0	0	0	0	0	0	0	0	0	0	0	0	0	0	0	0	0	Viruses;unclassified RNA viruses;unclassified RNA viruses ShiM-2016;Wenling toga-like virus
Wenling toti-like virus 3	0	0	0	7e-06	0	0	0	0	0	0	0	0	0	0	0	0	0	0	0	0	0	0	0	0	0	0	0	0	0	0	Viruses;unclassified RNA viruses;unclassified RNA viruses ShiM-2016;Wenling toti-like virus 3
Wenzhou crab virus 5	0	0	0	0	0	0	0	0	0	0	0	0	0	0	0	0	0	0	0	0	0	0	0	0	0	8.1e-05	0	0	2e-05	0	Viruses;unclassified RNA viruses;unclassified RNA viruses ShiM-2016;Wenzhou crab virus 5
Wenzhou gastropodes virus 1	0	0	0	0	0	0	0	0	0	0	0	0	0	3.2e-05	0	0	0	0	0	0	0	0	0	0	0	0	0	0	0	0	Viruses;unclassified RNA viruses;unclassified RNA viruses ShiM-2016;Wenzhou gastropodes virus 1
Wenzhou hepe-like virus 1	0	0	0	0	0	0	0	0	0	0	0	0	0	0	0	0	0	0	0	0	0	0	0	0	0	0	0	0	0	1e-05	Viruses;unclassified RNA viruses;unclassified RNA viruses ShiM-2016;Wenzhou hepe-like virus 1
Wenzhou noda-like virus 6	0	0	0	0	0	0	0	0	0	0	0	0	0	0	0	0	0	8e-06	0	0	0	0	0	0	0	0	0	0	0	0	Viruses;unclassified RNA viruses;unclassified RNA viruses ShiM-2016;Wenzhou noda-like virus 6
Wenzhou picorna-like virus 23	0	0	0	0	0	0	0	0	3.5e-05	0	0	0	0	0	0	0	0	0	0	0	0	0	0	0	0	0	0	0	0	0	Viruses;unclassified RNA viruses;unclassified RNA viruses ShiM-2016;Wenzhou picorna-like virus 23
Wenzhou picorna-like virus 34	0	0	0	0	0	0	0	0	0	0	0	0	0	0	0	0	0	0	0	8e-06	0	0	0	0	0	0	0	0	0	0	Viruses;unclassified RNA viruses;unclassified RNA viruses ShiM-2016;Wenzhou picorna-like virus 34
Wenzhou picorna-like virus 37	0	0	0	0	0	1.3e-05	0	0	0	0	0	0	0	0	0	0	0	0	0	0	0	0	0	0	0	0	0	1.2e-05	0	1e-05	Viruses;unclassified RNA viruses;unclassified RNA viruses ShiM-2016;Wenzhou picorna-like virus 37
Wenzhou picorna-like virus 50	0	0	0	0	0	0	0	0	0	0	0	0	0	0	0	0	0	0	0	0	0	0	0	0	0	0	0	0	0	1e-05	Viruses;unclassified RNA viruses;unclassified RNA viruses ShiM-2016;Wenzhou picorna-like virus 50
Wenzhou picorna-like virus 53	0	0	0	0	0	0	0	1e-05	0	0	9e-06	0	0	0	0	0	0	0	0	0	0	0	0	0	0	0	0	0	0	0	Viruses;unclassified RNA viruses;unclassified RNA viruses ShiM-2016;Wenzhou picorna-like virus 53
Wenzhou picorna-like virus 54	0	0	0	0	0	0	0	0	0	0	9e-06	0	0	0	0	0	0	0	0	0	0	0	0	0	0	0	0	0	0	0	Viruses;unclassified RNA viruses;unclassified RNA viruses ShiM-2016;Wenzhou picorna-like virus 54
Wenzhou tombus-like virus 15	0	0	0	0	0	0	0	0	9e-06	0	0	0	0	0	0	0	0	0	0	0	0	0	0	0	0	0	0	0	0	0	Viruses;unclassified RNA viruses;unclassified RNA viruses ShiM-2016;Wenzhou tombus-like virus 15
Wenzhou toti-like virus 1	0	0	0	7e-06	0	0	0	0	0	0	0	0	0	0	0	0	0	0	0	0	0	0	0	0	0	1e-05	0	0	0	0	Viruses;unclassified RNA viruses;unclassified RNA viruses ShiM-2016;Wenzhou toti-like virus 1
Wuchang cockroach Virus 4	0	0	0	0	0	0	0	0	0	0	0	0	0	0	0	0	0	0	0	0	1.7e-05	0	0	0	0	0	0	0	0	0	Viruses;unclassified RNA viruses;unclassified RNA viruses ShiM-2016;Wuchang cockroach Virus 4
Wuhan cricket virus 2	0	0	0	0	0	0	0	0	0	0	0	0	0	0	0	0	0	0	0	0	0	0	8e-06	0	0	0	0	0	0	0	Viruses;unclassified RNA viruses;unclassified RNA viruses ShiM-2016;Wuhan cricket virus 2
Wuhan heteroptera virus 3	0	0	0	0	9e-06	0	0	0	0	0	0	0	0	0	0	0	0	0	0	0	0	0	1.6e-05	0	0	0	0	0	0	0	Viruses;unclassified RNA viruses;unclassified RNA viruses ShiM-2016;Wuhan heteroptera virus 3
Wuhan insect virus 21	0	0	0	0	0	0	0	0	0	0	0	0	0	0	0	0	0	0	0	0	0	8e-06	0	0	0	0	0	0	0	0	Viruses;unclassified RNA viruses;unclassified RNA viruses ShiM-2016;Wuhan insect virus 21
Wuhan insect virus 30	0	8e-06	8e-06	0	0	0	0	0	0	3e-05	0	1.6e-05	0	0	0	0	0	0	0	0	0	0	0	3e-05	2.3e-05	0	1.1e-05	1.2e-05	0	0	Viruses;unclassified RNA viruses;unclassified RNA viruses ShiM-2016;Wuhan insect virus 30
Wuhan insect virus 8	0	0	0	0	0	0	0	0	0	0	0	0	0	0	0	0	0	0	0	0	0	0	0	0	0	0	1.1e-05	0	0	0	Viruses;unclassified RNA viruses;unclassified RNA viruses ShiM-2016;Wuhan insect virus 8
Xingshan nematode virus 1	0	0	0	0	0	7e-06	0	0	0	0	0	0	0	0	0	0	0	0	0	0	0	0	0	0	0	0	0	0	0	0	Viruses;unclassified RNA viruses;unclassified RNA viruses ShiM-2016;Xingshan nematode virus 1
Xinzhou nematode virus 7	0	2.5e-05	8e-06	0	9e-06	0	1e-05	0	0	3e-05	1.9e-05	0	0	0	0	9e-06	1.6e-05	0	1e-05	1.6e-05	0	0	0	0	0	0	0	6e-06	0	0	Viruses;unclassified RNA viruses;unclassified RNA viruses ShiM-2016;Xinzhou nematode virus 7
Xinzhou toro-like virus	0	8e-06	1.5e-05	0	0	0	0	0	0	0	0	0	0	0	0	0	0	0	2.9e-05	0	8e-06	0	1.6e-05	0	0	1e-05	0	0	0	0	Viruses;unclassified RNA viruses;unclassified RNA viruses ShiM-2016;Xinzhou toro-like virus
Zhejiang mosquito virus 1	0	0	0	0	0	0	0	0	0	0	0	0	0	0	0	0	4.1e-05	0	0	0	0	0	0	0	0	0	0	0	0	0	Viruses;unclassified RNA viruses;unclassified RNA viruses ShiM-2016;Zhejiang mosquito virus 1
Zhejiang mosquito virus 3	0	0	0	0	0	0	0	0	0	0	0	0	0	0	0	0	0	0	0	0	8e-06	0	0	0	0	0	0	0	0	0	Viruses;unclassified RNA viruses;unclassified RNA viruses ShiM-2016;Zhejiang mosquito virus 3
Hyperthermophilic Archaeal Virus 2	0	0	0	0	0	0	0	0	0	0	0	0	0	0	0	0	0	0	0	0	0	0	0	0	0	0	1.1e-05	0	0	0	Viruses;unclassified archaeal viruses;Hyperthermophilic Archaeal Virus 2
Metallosphaera turreted icosahedral virus	0	0	0	0	0	0	0	0	0	0	0	0	0	0	0	0	0	0	1e-05	0	0	0	0	0	0	0	0	0	0	0	Viruses;unclassified archaeal viruses;Metallosphaera turreted icosahedral virus
Acidovorax phage ACP17	0	0	0	0	0	0	0	0	0	0	0	0	0	0	0	0	0	0	0	4.9e-05	0	8e-06	0	0	0	0	0	1.2e-05	0	3e-05	Viruses;unclassified bacterial viruses;Acidovorax phage ACP17
Acinetobacter phage vB_AbaM_ME3	2.5e-05	0	8e-06	0	0	0	0	1e-05	2.7e-05	0	0	0	0	0	0	3.6e-05	0	0	0	0	0	0	0	0	0	0	1.1e-05	0	0	0	Viruses;unclassified bacterial viruses;Acinetobacter phage vB_AbaM_ME3
Aeribacillus phage AP45	0	0	8e-06	0	0	0	0	0	0	0	0	0	0	0	0	0	0	0	0	0	0	0	0	0	0	0	0	0	0	1e-05	Viruses;unclassified bacterial viruses;Aeribacillus phage AP45
Aeromonas phage 32	0	0	0	0	0	0	0	0	0	0	0	0	0	0	0	0	0	0	0	0	0	0	0	0	0	0	0	0	2e-05	0	Viruses;unclassified bacterial viruses;Aeromonas phage 32
Aeromonas phage phiA8-29	0	0	0	7e-06	9e-06	0	2e-05	7.3e-05	0	3e-05	4.7e-05	0	9e-06	1.6e-05	8e-06	3.6e-05	0	0	1.9e-05	9.8e-05	8e-06	0	0	0	0	7.1e-05	5.5e-05	6.7e-05	1e-05	6e-05	Viruses;unclassified bacterial viruses;Aeromonas phage phiA8-29
Aeromonas phage phiARM81mr	0	0	0	0	0	0	0	0	0	7e-06	0	0	0	0	0	0	0	0	0	0	0	0	0	0	0	0	0	0	0	0	Viruses;unclassified bacterial viruses;Aeromonas phage phiARM81mr
Bacillus phage Mgbh1	0	0	0	0	0	0	1e-05	0	0	0	0	0	0	0	0	0	0	0	0	0	0	0	0	0	0	0	0	0	0	0	Viruses;unclassified bacterial viruses;Bacillus phage Mgbh1
Bacillus phage PBC5	0	0	0	0	0	0	0	0	0	0	0	0	0	0	0	0	0	0	0	8e-06	0	0	0	0	0	0	0	0	0	0	Viruses;unclassified bacterial viruses;Bacillus phage PBC5
Bacillus phage vB_BsuM-Goe3	0	0	0	7e-06	0	0	0	0	0	0	0	0	0	0	8e-06	0	0	0	0	0	8e-06	0	0	0	0	0	0	6e-06	0	0	Viruses;unclassified bacterial viruses;Bacillus phage vB_BsuM-Goe3
Bradyrhizobium phage BDU-MI-1	0	0	0	0	9e-06	7e-06	0	0	0	0	0	0	0	0	8e-06	9e-06	0	0	0	0	0	0	0	0	0	0	0	0	0	0	Viruses;unclassified bacterial viruses;Bradyrhizobium phage BDU-MI-1
Campylobacter phage PC5	0	0	0	0	0	0	0	0	0	1.5e-05	0	8e-06	0	0	0	0	0	0	0	0	0	0	0	0	0	0	0	0	0	0	Viruses;unclassified bacterial viruses;Campylobacter phage PC5
Corynebacterium phage IME1320_01	0	0	0	0	0	0	0	0	0	0	4.7e-05	0	0	0	0	9e-06	0	0	0	0	0	0	0	0	0	0	0	0	0	0	Viruses;unclassified bacterial viruses;Corynebacterium phage IME1320_01
Erwinia phage vB_EamM_Caitlin	8e-06	8e-06	1.5e-05	0	0	0	0	0	0	1.5e-05	9e-06	0	0	0	0	0	0	0	0	0	0	0	0	2e-05	0	0	0	0	0	2e-05	Viruses;unclassified bacterial viruses;Erwinia phage vB_EamM_Caitlin
Flavobacterium phage 2A	0	8e-06	0	7e-06	0	0	0	0	0	0	0	0	0	0	0	0	0	0	0	0	0	0	0	0	0	0	0	6e-06	0	0	Viruses;unclassified bacterial viruses;Flavobacterium phage 2A
Flavobacterium phage FL-1	0	0	0	0	2.7e-05	7e-06	0	0	9e-06	3e-05	0	0	0	8e-06	0	0	0	4.9e-05	0	0	0	0	0	0	0	1e-05	0	0	0	0	Viruses;unclassified bacterial viruses;Flavobacterium phage FL-1
Helicobacter phage FrG12G	0	0	0	0	0	0	0	0	0	0	0	0	0	0	0	0	0	0	0	0	0	0	0	0	0	0	1.1e-05	0	0	0	Viruses;unclassified bacterial viruses;Helicobacter phage FrG12G
Helicobacter phage Sw577G	0	0	0	0	0	0	0	0	9e-06	0	0	0	0	4.8e-05	0	0	0	0	0	0	0	0	0	0	0	0	0	0	0	0	Viruses;unclassified bacterial viruses;Helicobacter phage Sw577G
Klebsiella phage vB_KpnP_BIS47	0	0	0	0	0	0	0	0	0	0	0	0	0	0	0	0	0	0	0	0	0	0	0	6e-05	0	0	0	0	0	0	Viruses;unclassified bacterial viruses;Klebsiella phage vB_KpnP_BIS47
Lactobacillus phage P1	0.000631	0.000822	0.000462	0.000501	0.000535	0.000407	0.000622	0.000601	0.000337	0.000333	0.000423	0.000717	0.000481	0.000792	0.00065	0.000355	0.000513	0.000461	0.000698	0.000391	0.000288	0.000293	0.000232	0.00013	0.000225	0.000182	0.000164	0.000243	0.000166	0.0003	Viruses;unclassified bacterial viruses;Lactobacillus phage P1
Lactococcus phage LW81	0	0	0	1.5e-05	0	7e-06	0	0	0	0	0	8e-06	9e-06	1.6e-05	0	0	0	1.6e-05	0	0	0	0	0	0	0	0	0	0	0	0	Viruses;unclassified bacterial viruses;Lactococcus phage LW81
Nostoc phage N1	0	0	0	0	0	0	0	0	0	0	0	0	0	0	0	0	0	0	0	0	0	0	0	0	0	0	0	1.2e-05	0	0	Viruses;unclassified bacterial viruses;Nostoc phage N1
Ochrobactrum phage POA1180	0	0	0	0	0	0	0	0	0	0	0	0	0	0	0	0	0	0	0	0	8e-06	0	0	0	0	0	0	0	0	0	Viruses;unclassified bacterial viruses;Ochrobactrum phage POA1180
Pectobacterium phage CBB	0	0	1.5e-05	0	0	0	0	0	0	0	0	0	0	0	0	9e-06	0	0	0	0	0	0	0	0	0	0	0	0	0	0	Viruses;unclassified bacterial viruses;Pectobacterium phage CBB
Pectobacterium phage PP47	6.6e-05	6.6e-05	4.6e-05	2.9e-05	0.000151	0.000207	8.9e-05	7.3e-05	2.7e-05	7e-06	0.000141	0.000101	9e-06	0	0.000111	0	1.6e-05	1.6e-05	6.8e-05	2.4e-05	1.7e-05	2.4e-05	1.6e-05	0	6.8e-05	6.1e-05	2.2e-05	1.2e-05	2.9e-05	1e-05	Viruses;unclassified bacterial viruses;Pectobacterium phage PP47
Phage NCTB	4.2e-05	0	0	0	0	0	0	0	0	0	0	0	5.5e-05	0	0	0	0	0	0	0	8e-06	0	0	0	0	1e-05	0	0	0	0	Viruses;unclassified bacterial viruses;Phage NCTB
Phage fuse 5	3.3e-05	1.7e-05	0	1.5e-05	0	0.00012	9.9e-05	8.3e-05	1.8e-05	5.2e-05	0.000188	0	0	8.8e-05	0	7.1e-05	4.9e-05	8e-06	1e-05	8e-06	0	4.8e-05	8e-06	4e-05	2.3e-05	0	0	1.8e-05	6.9e-05	3e-05	Viruses;unclassified bacterial viruses;Phage fuse 5
Proteus phage vB_PmiS-TH	4.2e-05	3.3e-05	1.5e-05	7e-06	9e-06	0	4.9e-05	0.000124	5.3e-05	2.2e-05	5.6e-05	1.6e-05	6.5e-05	2.4e-05	8.7e-05	0	8e-06	8.2e-05	1e-05	0	1.7e-05	2.4e-05	0	7e-05	1.1e-05	4e-05	8.8e-05	3e-05	5.9e-05	2e-05	Viruses;unclassified bacterial viruses;Proteus phage vB_PmiS-TH
Pseudoalteromonas phage PH1	0	0	0	0	0	0	0	0	0	0	9e-06	0	0	0	0	0	0	0	0	0	0	0	0	0	0	0	0	0	0	0	Viruses;unclassified bacterial viruses;Pseudoalteromonas phage PH1
Pseudomonas phage PA7	0	0	0	0	9e-06	0	0	0	0	0	0	0	0	0	0	0	0	0	0	0	0	0	0	0	0	0	0	0	0	0	Viruses;unclassified bacterial viruses;Pseudomonas phage PA7
Pseudomonas phage POR1	0	0	0	0	0	0	0	0	0	0	0	0	0	0	0	0	0	0	0	0	0	0	0	0	0	1e-05	0	0	0	0	Viruses;unclassified bacterial viruses;Pseudomonas phage POR1
Pseudomonas phage pf16	0	0	0	0	0	0	0	0	9e-06	0	0	0	0	0	0	0	0	0	1e-05	0	0	0	0	0	0	0	0	0	0	0	Viruses;unclassified bacterial viruses;Pseudomonas phage pf16
Rhizobium phage RHEph10	0	0	0	0	0	0	0	0	0	7e-06	0	0	0	0	0	0	0	0	0	0	0	0	0	0	0	0	1.1e-05	6e-06	1e-05	0	Viruses;unclassified bacterial viruses;Rhizobium phage RHEph10
Serratia phage BF	3.3e-05	0	0	0	0	0	0	2.1e-05	9e-06	0	0	0	1.8e-05	0	0	0	0	0	0	1.6e-05	0	8e-06	0	0	0	0	0	1.8e-05	1e-05	0	Viruses;unclassified bacterial viruses;Serratia phage BF
Shewanella phage SppYZU01	0	0	0	0	0	0	0	0	9e-06	0	0	0	0	0	0	0	0	0	0	0	0	0	0	0	0	0	0	0	0	0	Viruses;unclassified bacterial viruses;Shewanella phage SppYZU01
Skermania phage SPI1	0	0	0	0	0	0	1e-05	0	9e-06	0	1.9e-05	8e-06	0	0	0	2.7e-05	0	8e-06	0	8e-06	8e-06	0	0	0	0	0	0	6e-06	0	0	Viruses;unclassified bacterial viruses;Skermania phage SPI1
Sodalis phage phiSG1	0	0	0	0	0	0	0	0	0	0	9e-06	0	0	0	0	0	0	0	0	0	0	0	0	0	0	0	0	0	0	0	Viruses;unclassified bacterial viruses;Sodalis phage phiSG1
Sphingobium phage S21	0	0	0	0	9e-06	7e-06	0	0	9e-06	0	9e-06	1.6e-05	1.8e-05	0	0	0	0	0	0	0	0	0	0	0	0	6.1e-05	2.2e-05	0	0	0	Viruses;unclassified bacterial viruses;Sphingobium phage S21
Stenotrophomonas phage vB_SmaS-DLP_6	0	0	3.9e-05	0	0	0	0	0	0	0	0	0	0	0	0	0	0	0	0	0	0	0	0	0	0	0	0	0	0	0	Viruses;unclassified bacterial viruses;Stenotrophomonas phage vB_SmaS-DLP_6
Streptococcus phage phi-m46.1	0	0	0	0	0	0	0	0	0	0	0	0	0	0	0	0	0	0	0	0	0	0	0	0	0	1e-05	1.1e-05	0	0	0	Viruses;unclassified bacterial viruses;Streptococcus phage phi-m46.1
Streptomyces phage BRock	0	0	0	0	1.8e-05	0	0	0	0	0	0	0	0	0	0	0	0	8e-06	0	0	0	0	0	0	0	0	0	0	0	0	Viruses;unclassified bacterial viruses;Streptomyces phage BRock
Synechococcus phage S-CAM3	0	8e-06	2.3e-05	1.5e-05	9e-06	9.3e-05	0	2.1e-05	0	0	2.8e-05	0	0	0	3.2e-05	0	0	0	9.7e-05	0	0	8e-06	1.6e-05	0	0	4e-05	4.4e-05	0	1e-05	0	Viruses;unclassified bacterial viruses;Synechococcus phage S-CAM3
Synechococcus phage S-CAM7	0	0	0	0	0	0	0	0	0	0	0	0	0	2.4e-05	0	0	0	0	0	0	0	0	0	0	0	1e-05	0	0	0	0	Viruses;unclassified bacterial viruses;Synechococcus phage S-CAM7
Synechococcus phage S-CAM9	0	0	0	0	0	0	0	0	0	0	0	0	0	0	0	0	0	0	0	0	0	0	0	0	0	0	0	6e-06	0	0	Viruses;unclassified bacterial viruses;Synechococcus phage S-CAM9
Synechococcus phage S-EIVl	0	0	0	0	0	0	0	0	0	0	0	0	0	0	0	0	0	0	1e-05	0	8e-06	0	8e-06	0	1.1e-05	1e-05	0	0	0	1e-05	Viruses;unclassified bacterial viruses;Synechococcus phage S-EIVl
Tenacibaculum phage pT24	0	0	0	0	0	0	0	0	0	0	0	0	0	0	0	0	0	0	0	8e-06	0	0	0	0	0	0	0	0	0	2e-05	Viruses;unclassified bacterial viruses;Tenacibaculum phage pT24
Thermus phage T72	0	0	0	1.5e-05	0	0	0	0	0	0	0	0	0	0	0	0	0	0	0	0	0	0	0	0	0	0	0	0	0	0	Viruses;unclassified bacterial viruses;Thermus phage T72
Thermus phage TSP4	0	0	0	0	0	0	3e-05	0	0	7e-06	1.9e-05	0	0	0	0	0	0	8e-06	0	0	0	0	0	0	0	0	0	0	0	0	Viruses;unclassified bacterial viruses;Thermus phage TSP4
Thermus phage phiFa	0	0	0	0	0	0	2e-05	0	0	0	0	0	0	0	0	0	0	0	0	0	0	0	0	0	0	0	0	0	0	0	Viruses;unclassified bacterial viruses;Thermus phage phiFa
Vibrio phage 1.005.O._10N.286.48.F2	0	0	0	0	0	0	0	0	0	7e-06	0	0	0	0	0	0	0	0	0	0	0	0	0	0	0	0	0	0	0	0	Viruses;unclassified bacterial viruses;Vibrio phage 1.005.O._10N.286.48.F2
Vibrio phage 1.031.O._10N.261.46.F8	0	0	0	0	0	0	0	0	9e-06	0	0	0	0	0	0	0	0	8e-06	0	0	0	0	0	0	0	0	0	0	0	0	Viruses;unclassified bacterial viruses;Vibrio phage 1.031.O._10N.261.46.F8
Vibrio phage 1.046.O._10N.286.52.E3	0	0	0	0	0	0	0	3.1e-05	0	0	0	0	0	0	0	0	0	0	0	0	0	0	0	0	2.3e-05	0	0	0	0	0	Viruses;unclassified bacterial viruses;Vibrio phage 1.046.O._10N.286.52.E3
Vibrio phage 1.047.O._10N.286.55.F2	0	0	0	0	0	0	0	0	3.5e-05	0	0	0	0	0	0	0	0	0	0	0	0	0	0	0	0	0	0	0	0	0	Viruses;unclassified bacterial viruses;Vibrio phage 1.047.O._10N.286.55.F2
Vibrio phage 1.054.O._10N.261.52.A1	0	0	0	0	0	0	0	0	0	0	0	0	0	0	0	0	0	0	0	0	0	0	0	0	0	0	0	6e-06	0	0	Viruses;unclassified bacterial viruses;Vibrio phage 1.054.O._10N.261.52.A1
Vibrio phage 1.060.A._10N.261.48.B5	0	0	0	0	0	0	0	0	0	7e-06	0	0	0	0	0	0	0	0	0	0	0	0	0	0	0	0	0	0	0	0	Viruses;unclassified bacterial viruses;Vibrio phage 1.060.A._10N.261.48.B5
Vibrio phage 1.063.O._10N.261.45.C7	0	0	0	0	0	0	0	0	0	0	0	0	0	0	0	0	0	0	0	0	8e-06	8e-06	0	0	0	0	0	0	0	0	Viruses;unclassified bacterial viruses;Vibrio phage 1.063.O._10N.261.45.C7
Vibrio phage 1.087.A._10N.261.45.F9	0	0	0	0	0	0	0	0	0	5.9e-05	0	0	0	0	0	0	8e-06	0	0	0	0	0	0	0	0	0	0	0	0	0	Viruses;unclassified bacterial viruses;Vibrio phage 1.087.A._10N.261.45.F9
Vibrio phage 1.097.O._10N.286.49.B3	0	0	0	0	0	0	0	0	0	0	0	0	9e-06	0	0	0	0	0	0	0	0	0	0	0	0	0	0	0	0	0	Viruses;unclassified bacterial viruses;Vibrio phage 1.097.O._10N.286.49.B3
Vibrio phage 1.104.O._10N.286.49.A12	0	0	0	0	0	0	0	0	0	0	0	0	0	0	0	0	0	0	0	0	0	0	0	0	0	0	1.1e-05	6e-06	0	0	Viruses;unclassified bacterial viruses;Vibrio phage 1.104.O._10N.286.49.A12
Vibrio phage 1.113.A._10N.286.51.E7	0	0	0	0	0	0	1e-05	0	0	0	0	0	0	0	0	0	0	0	0	0	0	0	0	0	0	0	0	0	0	0	Viruses;unclassified bacterial viruses;Vibrio phage 1.113.A._10N.286.51.E7
Vibrio phage 1.132.O._10N.222.49.F8	0	0	0	0	0	0	0	0	0	0	0	0	0	0	0	0	8e-06	0	0	0	0	0	0	0	0	0	0	0	0	0	Viruses;unclassified bacterial viruses;Vibrio phage 1.132.O._10N.222.49.F8
Vibrio phage 1.135.O._10N.222.54.B6	2.5e-05	0	0	0	0	0	0	0	0	0	0	0	0	0	0	0	0	0	0	0	0	0	0	0	0	0	0	0	0	0	Viruses;unclassified bacterial viruses;Vibrio phage 1.135.O._10N.222.54.B6
Vibrio phage 1.170.O._10N.261.52.C3	0	0	0	0	0	0	2e-05	0	9e-06	0	0	0	0	0	8e-06	0	0	0	0	0	0	0	0	0	0	0	0	0	0	0	Viruses;unclassified bacterial viruses;Vibrio phage 1.170.O._10N.261.52.C3
Vibrio phage 1.187.O._10N.286.49.F1	0	0	0	0	0	0	0	0	0	3.7e-05	0	0	0	0	0	0	0	0	0	0	0	0	0	0	0	1e-05	0	0	0	0	Viruses;unclassified bacterial viruses;Vibrio phage 1.187.O._10N.286.49.F1
Vibrio phage 1.210.O._10N.222.52.C2	0	0	0	0	0	0	0	1e-05	0	0	0	0	0	0	0	0	0	0	0	0	0	0	0	0	0	0	0	0	0	0	Viruses;unclassified bacterial viruses;Vibrio phage 1.210.O._10N.222.52.C2
Vibrio phage 1.223.O._10N.261.48.A9	0	0	0	0	0	0	0	0	0	1.5e-05	0	0	0	0	0	0	0	0	0	0	0	0	0	0	0	0	0	0	0	0	Viruses;unclassified bacterial viruses;Vibrio phage 1.223.O._10N.261.48.A9
Vibrio phage 1.240.O._10N.261.52.F8	0	0	0	0	0	0	0	0	0	0	0	0	0	0	0	0	0	0	0	0	0	0	0	0	0	0	1.1e-05	0	0	0	Viruses;unclassified bacterial viruses;Vibrio phage 1.240.O._10N.261.52.F8
Vibrio phage 1.264.O._10N.286.51.F2	0	0	0	0	0	0	0	0	0	7e-06	9e-06	0	0	0	0	0	0	0	0	0	0	0	0	0	0	0	0	6e-06	0	0	Viruses;unclassified bacterial viruses;Vibrio phage 1.264.O._10N.286.51.F2
Vibrio phage 1.276.O._10N.286.54.E4	0	0	0	0	0	0	0	0	0	0	0	0	0	0	0	0	0	0	0	0	1.7e-05	0	0	0	0	0	0	0	0	0	Viruses;unclassified bacterial viruses;Vibrio phage 1.276.O._10N.286.54.E4
Vibrio phage 1.293.O._10N.261.52.E1	0	0	0	0	0	0	0	0	9e-06	0	0	0	0	0	8e-06	0	0	0	0	0	0	0	0	0	0	0	0	0	0	0	Viruses;unclassified bacterial viruses;Vibrio phage 1.293.O._10N.261.52.E1
Vibrio phage 2.275.O._10N.286.54.E11	2.5e-05	8e-06	3.9e-05	1.5e-05	2.7e-05	2.7e-05	2e-05	0	1.8e-05	1.5e-05	2.8e-05	0	1.8e-05	8e-06	2.4e-05	2.7e-05	6.5e-05	0.000115	1e-05	3.3e-05	8e-06	1.6e-05	0	4e-05	3.4e-05	1e-05	2.2e-05	3e-05	2.9e-05	2e-05	Viruses;unclassified bacterial viruses;Vibrio phage 2.275.O._10N.286.54.E11
Vibrio phage S4-7	0	0	0	0	0	0	0	0	0	0	0	0	0	0	0	0	0	0	0	0	0	8e-06	0	0	0	0	0	0	0	0	Viruses;unclassified bacterial viruses;Vibrio phage S4-7
Vibrio phage pTD1	8e-06	0	0	0	0	7e-06	1e-05	0	0	0	0	0	0	0	0	0	0	0	2.9e-05	0	0	1.6e-05	8e-06	0	0	0	0	2.4e-05	0	2e-05	Viruses;unclassified bacterial viruses;Vibrio phage pTD1
Vibrio phage vB_VmeM-32	0	3.3e-05	0	0	0	0	2e-05	2.1e-05	0	0	0	8e-06	0	0	0	0	0	0	0	0	0	0	0	0	0	0	0	0	1e-05	0	Viruses;unclassified bacterial viruses;Vibrio phage vB_VmeM-32
Wolbachia endosymbiont wVitB of Nasonia vitripennis phage WOVitB	0	0	0	0	0	0	0	0	0	0	0	0	0	0	0	0	4.1e-05	0	0	0	0	0	0	0	0	0	0	0	0	0	Viruses;unclassified bacterial viruses;Wolbachia endosymbiont wVitB of Nasonia vitripennis phage WOVitB
Xanthomonas phage XAJ24	8e-06	0	0	0	0	0	0	0	0	0	0	0	0	0	0	0	0	0	0	0	0	0	0	0	0	0	0	0	0	0	Viruses;unclassified bacterial viruses;Xanthomonas phage XAJ24
environmental Halophage eHP-10	0	8e-06	0	7e-06	9e-06	0	1e-05	0.000104	0	7e-06	0	0	0	8e-06	0	0	0	0	0	0	0	0	0	0	0	0	0	6e-06	0	0	Viruses;unclassified bacterial viruses;environmental samples;environmental Halophage eHP-10
environmental Halophage eHP-12	0	0	0	0	0	0	1e-05	0	0	0	0	0	0	0	0	0	0	0	0	0	0	0	0	0	0	0	0	0	0	0	Viruses;unclassified bacterial viruses;environmental samples;environmental Halophage eHP-12
environmental Halophage eHP-14	0	0	0	0	0	0	0	0	5.3e-05	0	0	0	0	0	0	0	0	0	0	0	0	0	0	0	0	0	0	0	0	0	Viruses;unclassified bacterial viruses;environmental samples;environmental Halophage eHP-14
environmental Halophage eHP-18	0	0	8e-06	0	0	0	0	0	0	0	0	0	0	8e-06	0	0	0	0	0	0	0	0	0	0	0	0	0	0	0	0	Viruses;unclassified bacterial viruses;environmental samples;environmental Halophage eHP-18
environmental Halophage eHP-30	0	0	8e-06	0	0	0	0	0	0	0	0	0	0	0	0	0	0	0	0	0	0	0	0	0	0	0	0	0	0	0	Viruses;unclassified bacterial viruses;environmental samples;environmental Halophage eHP-30
environmental Halophage eHP-32	0	8e-06	0	0	0	0	0	0	0	0	0	0	0	0	0	0	0	0	0	0	0	0	0	0	0	0	0	0	0	0	Viruses;unclassified bacterial viruses;environmental samples;environmental Halophage eHP-32
environmental Halophage eHP-34	0	0	0	0	0	0	0	0	0	0	0	0	0	0	0	0	0	0	0	0	0	1.6e-05	0	0	0	0	0	0	0	0	Viruses;unclassified bacterial viruses;environmental samples;environmental Halophage eHP-34
environmental Halophage eHP-36	0	8e-06	0	0	0	0	0	0	9e-06	0	0	0	0	0	0	0	0	0	0	0	0	0	0	1e-05	0	0	0	0	0	0	Viruses;unclassified bacterial viruses;environmental samples;environmental Halophage eHP-36
environmental Halophage eHP-40	0	0	0	0	0	0	0	0	0	0	0	0	0	0	0	0	0	0	0	0	1.7e-05	0	0	0	0	0	0	0	0	0	Viruses;unclassified bacterial viruses;environmental samples;environmental Halophage eHP-40
environmental Halophage eHP-7	0	0	0	7e-06	0	0	0	0	0	0	0	0	0	0	0	9e-06	0	0	0	0	0	0	0	0	0	0	0	0	0	0	Viruses;unclassified bacterial viruses;environmental samples;environmental Halophage eHP-7
uncultured cyanophage	8e-06	3.3e-05	0	0	0	0	0	0	0	0	0	0	0	0	0	5.3e-05	0	0	0	0	0	8e-06	0	0	0	0	0	0	1e-05	1e-05	Viruses;unclassified bacterial viruses;environmental samples;uncultured cyanophage
uncultured phage	0	0	0	0	9e-06	0	0	0	0	0	0	0	0	0	0	0	0	0	0	0	8e-06	0	0	0	0	0	0	0	0	0	Viruses;unclassified bacterial viruses;environmental samples;uncultured phage
unidentified phage	0	0	0	0	8e-05	7e-06	0	0	0	0	9e-06	0	9e-06	0	8e-06	0	0	8e-06	0	1.6e-05	0	0	0	1e-05	1.1e-05	0	0	0	0	0	Viruses;unclassified bacterial viruses;unidentified phage
Dishui lake virophage 1	0	0	0	0	0	0	0	0	0	0	0	0	0	0	0	0	8e-06	0	0	0	0	0	0	0	0	0	0	0	0	0	Viruses;unclassified virophages;Dishui lake virophage 1
Qinghai Lake virophage	0	0	0	0	0	0	0	0	0	0	0	0	0	0	0	0	0	8e-06	0	0	0	0	0	0	0	0	0	0	0	0	Viruses;unclassified virophages;Qinghai Lake virophage
Agaricus bisporus virus 14	0	0	0	0	0	0	0	0	0	0	0	0	0	0	0	0	0	0	0	0	0	1.6e-05	0	0	0	0	0	0	0	0	Viruses;unclassified viruses;Agaricus bisporus virus 14
Agaricus bisporus virus 3	0	0	0	0	0	0	0	0	0	0	0	0	0	0	0	9e-06	0	0	0	0	0	0	0	0	0	0	0	0	0	0	Viruses;unclassified viruses;Agaricus bisporus virus 3
Agaricus bisporus virus 9	0	0	0	0	0	2e-05	0	0	0	1.5e-05	9e-06	0	9e-06	0	0	9e-06	0	0	0	4.9e-05	0	3.2e-05	8e-06	0	0	0	0	4.3e-05	4.9e-05	1e-05	Viruses;unclassified viruses;Agaricus bisporus virus 9
Basavirus sp.	8e-06	0	0	7e-06	0	0.00016	3e-05	0	0	1.5e-05	9e-06	0	0	2.4e-05	0	0	0	0	0	0	0	0	0	0	0	0	0	0	0	2e-05	Viruses;unclassified viruses;Basavirus sp.
Bat badicivirus 1	0	0	0	0	0	0	0	0	0	0	0	0	0	0	0	0	0	0	0	0	0	0	0	0	0	0	0	0	0	1e-05	Viruses;unclassified viruses;Bat badicivirus 1
Biratnagar virus	0	8e-06	0	0	0	0	0	0	0	0	0	0	0	0	0	0	0	0	0	0	0	0	0	0	0	0	0	0	0	0	Viruses;unclassified viruses;Biratnagar virus
Bodo saltans virus	8e-06	0	0	4.4e-05	0	0.0002	0.000138	1e-05	9e-06	7e-06	5.6e-05	2.3e-05	1.8e-05	3.2e-05	3.2e-05	0	3.3e-05	8e-06	2.9e-05	0	8e-06	2.4e-05	8e-06	1e-05	4.5e-05	2e-05	5.5e-05	6e-06	0	0	Viruses;unclassified viruses;Bodo saltans virus
Burke-Gilman virus	0	0	0	0	0	0	0	0	0	7e-06	0	0	0	0	0	0	0	0	0	0	0	0	0	0	0	0	0	0	0	0	Viruses;unclassified viruses;Burke-Gilman virus
Chaq virus-like 1	0	0	0	0	0	0	0	0	0	0	0	0	0	8e-06	0	0	0	0	0	0	0	0	0	0	0	0	0	0	0	0	Viruses;unclassified viruses;Chaq virus-like 1
Cordoba virus	5e-05	0	0	0	9e-06	0	1e-05	2.1e-05	9e-06	7e-06	9e-06	0	0	0	0	0	0	0	0	0	0	0	1.6e-05	1e-05	0	2e-05	1.1e-05	6e-06	0	0	Viruses;unclassified viruses;Cordoba virus
Cruciviridae sp.	0	0	0	0	0	0	0	0	9e-06	7e-06	0	0	0	0	0	0	0	0	0	0	0	0	0	0	0	0	0	0	0	0	Viruses;unclassified viruses;Cruciviridae sp.
Culex negev-like virus 1	0	0	0	0	0	0	0	0	0	0	0	0	0	1.6e-05	0	0	0	0	0	0	0	0	0	0	0	0	0	0	0	0	Viruses;unclassified viruses;Culex negev-like virus 1
Culex rhabdo-like virus	0	8e-06	8e-06	0	0	0	0	0	0	0	0	0	0	0	0	0	0	0	0	0	0	0	0	0	0	0	0	0	0	0	Viruses;unclassified viruses;Culex rhabdo-like virus
Diabrotica virgifera virgifera virus 2	0	0	0	0	2.7e-05	0	4e-05	0	7.1e-05	0	9e-06	2.3e-05	0	8e-06	3.2e-05	0	1.6e-05	3.3e-05	6.8e-05	0	8e-06	1.6e-05	7.2e-05	2e-05	0	1e-05	0	1.8e-05	7.8e-05	8e-05	Viruses;unclassified viruses;Diabrotica virgifera virgifera virus 2
Diaphorina citri flavi-like virus	0	0	0	0	0	0	0	0	0	0	0	0	0	0	0	0	0	0	0	0	0	0	8e-06	0	0	0	0	0	0	0	Viruses;unclassified viruses;Diaphorina citri flavi-like virus
[truncated: 25,303 more rows]

## Sheet: Table S2
Group	Week	SampleID	Source	Abundance(100%)
[truncated: 90 more rows]

[truncated: 6 more sheets: Table S3, Table S4, Table S5, Table S6, Table S7, Table S8]
